# Supplementary material for: Initiation of stem cell differentiation involves cell cycle-dependent regulation of developmental genes by Cyclin D
Source: Genes Dev. 2016 Feb 15;30(4):421–33. doi: 10.1101/gad.271452.115 (PMC4762427; doi:10.1101/gad.271452.115)
Supplement: Supplemental Material [file supp_30.4.421_SuppTableS7.xlsx]

## Sheet: MEME out
#Query ID	Target ID	Optimal offset	p-value	E-value	q-value	Overlap	Query consensus	Target consensus	Orientation
1	MA0139.1	5	0.000369996	0.530574	1	14	CCCTCTACTGGCGGGGCAGAGAA	TAGCGCCCCCTGGTGGCCA	-
3	MA0139.1	-2	3.59177e-10	5.1506e-07	1.02772e-06	19	CCCCGCCACCAGGGGGCGCTCCAGAGCC	TGGCCACCAGGGGGCGCTA	+
3	CTCF_full	-3	8.13865e-09	1.16708e-05	1.16436e-05	17	CCCCGCCACCAGGGGGCGCTCCAGAGCC	TACCACTAGGTGGCGCT	-
3	UP00088_1	-8	0.000141737	0.203251	0.135184	16	CCCCGCCACCAGGGGGCGCTCCAGAGCC	CTAGGGGCGCCCCCAA	-
4	CTCF_full	-1	1.01091e-08	1.44964e-05	1.4488e-05	17	GAGCGCCCCCTGGTGGCGGGG	AGCGCCACCTAGTGGTA	+
4	MA0139.1	0	7.34686e-10	1.05354e-06	2.10585e-06	19	GAGCGCCCCCTGGTGGCGGGG	TAGCGCCCCCTGGTGGCCA	-
5	TCF7L1_full	-12	0.000689442	0.98866	1	12	ATACTGTACATAAAATATCAAAGTACCCA	AAAGATCAAAGG	+
7	MA0516.1	-11	0.000678784	0.973376	0.275845	15	CCCCGGGCTCACCGGCGCCCCCTGGTG	GCCCCGCCCCCTCCC	+
7	MA0162.2	-11	0.000639133	0.916517	0.275845	14	CCCCGGGCTCACCGGCGCCCCCTGGTG	CCCCCGCCCCCGCC	+
7	UP00099_1	-7	0.000413	0.592243	0.23497	17	CCCCGGGCTCACCGGCGCCCCCTGGTG	CTCAGCAGCTGCTCCTG	+
7	MA0155.1	-15	0.000345376	0.495269	0.23497	12	CCCCGGGCTCACCGGCGCCCCCTGGTG	CGCCCCCTGACA	-
7	MA0079.3	-11	0.000306168	0.439045	0.23497	11	CCCCGGGCTCACCGGCGCCCCCTGGTG	GCCCCGCCCCC	+
7	CTCF_full	-13	9.65955e-05	0.138518	0.137391	14	CCCCGGGCTCACCGGCGCCCCCTGGTG	AGCGCCACCTAGTGGTA	+
7	MA0139.1	-12	3.16613e-07	0.000454022	0.000900658	15	CCCCGGGCTCACCGGCGCCCCCTGGTG	TAGCGCCCCCTGGTGGCCA	-
8	Zfp740_DBD	-6	0.000693354	0.994269	0.220356	10	TTCCCTCCCCCGCCACTAGGGGGCG	CCCCCCCCAC	+
8	ZNF740_DBD	-6	0.000530032	0.760066	0.189506	10	TTCCCTCCCCCGCCACTAGGGGGCG	CCCCCCCCAC	+
8	ZNF740_full	-6	0.000368035	0.527762	0.150384	10	TTCCCTCCCCCGCCACTAGGGGGCG	CCCCCCCCAC	+
8	UP00022_1	-3	0.000310677	0.445511	0.148105	16	TTCCCTCCCCCGCCACTAGGGGGCG	CCCCCCCCCCCACTTG	+
8	MA0079.3	-6	0.000307336	0.44072	0.148105	11	TTCCCTCCCCCGCCACTAGGGGGCG	GCCCCGCCCCC	+
8	UP00021_1	-1	0.00018932	0.271485	0.135378	15	TTCCCTCCCCCGCCACTAGGGGGCG	TCCCCCCCCCCCCCC	+
8	MA0162.2	0	9.59042e-05	0.137527	0.0914384	14	TTCCCTCCCCCGCCACTAGGGGGCG	CCCCCGCCCCCGCC	+
8	CTCF_full	-10	1.38238e-05	0.0198234	0.0197702	15	TTCCCTCCCCCGCCACTAGGGGGCG	TACCACTAGGTGGCGCT	-
8	MA0139.1	-9	3.39039e-06	0.00486181	0.00969753	16	TTCCCTCCCCCGCCACTAGGGGGCG	TGGCCACCAGGGGGCGCTA	+
9	MA0136.1	1	0.00062246	0.892607	0.892607	8	AGGAAGTAACTGGCTACAAAAGCCAGTCA	AAGGAAGTA	-
9	Hoxd9_DBD_1	-12	0.000455776	0.653583	0.892607	9	AGGAAGTAACTGGCTACAAAAGCCAGTCA	CCCATAAAA	+
10	SOX18_full_3	4	0.000489212	0.70153	1	11	ATTCCATTCCA	ATGAATTCCATTCAT	+
11	HSFY2_DBD_2	-21	0.000609151	0.873523	1	9	TTTAGACCTCCTTGAGGCCTTCGTTGGAAA	CGTTCGAAA	-
12	UP00146_1	0	0.000666686	0.956028	0.987493	17	GCATTCTCAGAAACTTCTT	GCAACCTCATTATCGTC	-
13	MA0522.1	0	0.000257985	0.36995	0.183748	11	CAGCAGCAGGGGGCA	CTGCAGCTGTG	-
13	CTCF_full	0	0.000109982	0.157714	0.104446	15	CAGCAGCAGGGGGCA	TACCACTAGGTGGCGCT	-
13	SCRT2_DBD	0	8.43001e-05	0.120886	0.104446	13	CAGCAGCAGGGGGCA	ATGCAACAGGTGG	+
13	MA0139.1	1	1.02912e-06	0.00147576	0.00293195	15	CAGCAGCAGGGGGCA	TGGCCACCAGGGGGCGCTA	+
14	UP00041_1	-1	0.000512535	0.734976	0.367403	16	AAAAGAAAAAAAAAAAAAA	AAAGTAAACAAAAATT	+
14	MA0030.1	1	0.00039811	0.57089	0.367403	13	AAAAGAAAAAAAAAAAAAA	CAAACGTAAACAAT	+
14	UP00097_2	2	0.00039811	0.57089	0.367403	12	AAAAGAAAAAAAAAAAAAA	AAATAAGAAAAAAC	+
14	MA0481.1	1	2.979e-05	0.0427188	0.0854178	14	AAAAGAAAAAAAAAAAAAA	CAAAAGTAAACAAAG	+
15	EGR2_full	0	0.000442004	0.633834	0.0546204	15	GGGGCGGGGGGGGGG	AGTGCGTGGGCGTAG	-
15	MA0098.2	0	0.000170464	0.244445	0.0220224	15	GGGGCGGGGGGGGGG	GAGACAGGAAGTGGG	-
15	EGR3_DBD	0	0.000147123	0.210974	0.0199121	15	GGGGCGGGGGGGGGG	AGTGCGTGGGCGTAG	-
15	MA0599.1	0	0.000142234	0.203963	0.0199121	10	GGGGCGGGGGGGGGG	GGGGCGGGGC	-
15	MA0163.1	0	0.000122746	0.176017	0.0183615	14	GGGGCGGGGGGGGGG	GGGGCCCAAGGGGG	+
15	UP00033_2	5	0.00012239	0.175507	0.0183615	12	GGGGCGGGGGGGGGG	AATTAGGGGCGGGGTGA	-
15	Zfp740_DBD	-3	7.89865e-05	0.113267	0.0132057	10	GGGGCGGGGGGGGGG	GTGGGGGGGG	-
15	MA0079.3	1	6.77216e-05	0.0971128	0.0120299	10	GGGGCGGGGGGGGGG	GGGGGCGGGGC	-
15	MA0068.1	0	6.65189e-05	0.0953881	0.0120299	15	GGGGCGGGGGGGGGG	GGGGGGGGAGTGGAGTATTGGAAATTTTTC	-
15	MA0472.1	-1	3.89074e-05	0.0557931	0.00789878	14	GGGGCGGGGGGGGGG	GTGCGTGGGCGGGGG	-
15	ZNF740_DBD	-3	3.3304e-05	0.0477579	0.0072813	10	GGGGCGGGGGGGGGG	GTGGGGGGGG	-
15	UP00002_1	0	3.03788e-05	0.0435632	0.00719525	15	GGGGCGGGGGGGGGG	GAGAAGGGGGCGGGACC	-
15	UP00007_1	0	2.44338e-05	0.0350381	0.00631327	14	GGGGCGGGGGGGGGG	AATGCGGGGGCGGA	-
15	MA0469.1	-1	2.15173e-05	0.0308558	0.00611567	14	GGGGCGGGGGGGGGG	GAGTGGGGGCGGGAG	-
15	ZNF740_full	-3	1.2192e-05	0.0174834	0.00385026	10	GGGGCGGGGGGGGGG	GTGGGGGGGG	-
15	MA0024.2	0	7.84913e-06	0.0112557	0.00278861	11	GGGGCGGGGGGGGGG	CGGGCGGGAGG	+
15	MA0470.1	-1	6.24287e-06	0.00895228	0.00253479	11	GGGGCGGGGGGGGGG	GGGCGGGAAGG	+
15	UP00022_1	1	6.18738e-06	0.0088727	0.00253479	15	GGGGCGGGGGGGGGG	CAAGTGGGGGGGGGGG	-
15	MA0471.1	-1	3.90206e-06	0.00559555	0.0022181	11	GGGGCGGGGGGGGGG	GGGCGGGAAGG	+
15	MA0528.1	1	3.19514e-06	0.00458182	0.0022181	15	GGGGCGGGGGGGGGG	GGAGGAGGAGGGGGAGGAGGA	+
15	MA0516.1	-1	1.65681e-06	0.00237586	0.00156967	14	GGGGCGGGGGGGGGG	GGGAGGGGGCGGGGC	-
15	MA0162.2	-2	1.58615e-07	0.000227453	0.000225408	13	GGGGCGGGGGGGGGG	GGCGGGGGCGGGGG	-
15	UP00021_1	0	1.44565e-07	0.000207306	0.000225408	15	GGGGCGGGGGGGGGG	GGGGGGGGGGGGGGA	-
16	UP00000_1	2	0.000108641	0.155791	0.311583	15	TGATGTCTGATTTCA	TCTGATGTCTGGATTTG	-

## Sheet: DREME out
#Query ID	Target ID	Optimal offset	p-value	E-value	q-value	Overlap	Query consensus	Target consensus	Orientation
GCKCCCYC	CTCF_full	1	2.59465e-05	0.0372073	0.0419156	8	GCGCCCCC	AGCGCCACCTAGTGGTA	+
GCKCCCYC	MA0139.1	2	4.3477e-05	0.0623461	0.0419156	8	GCGCCCCC	TAGCGCCCCCTGGTGGCCA	-
GCKCCCYC	UP00088_1	6	4.39628e-05	0.0630426	0.0419156	8	GCGCCCCC	CTAGGGGCGCCCCCAA	-
GCKCCCYC	MA0079.3	3	0.00021685	0.310963	0.155064	8	GCGCCCCC	GCCCCGCCCCC	+
CTGCCCYC	MA0504.1	6	0.000359923	0.51613	0.182393	8	CTGCCCCC	TGACCTCTGACCCCT	-
CTGCCCYC	TFAP2C_full_2	-1	0.000431222	0.618373	0.182393	7	CTGCCCCC	TGCCCTCAGGGCA	-
CTGCCCYC	MA0014.2	11	0.000439594	0.630378	0.182393	8	CTGCCCCC	GTCACGCTTGGCTGCCCTC	-
CTGCCCYC	MA0079.3	3	0.000496687	0.712249	0.182393	8	CTGCCCCC	GCCCCGCCCCC	+
CTGCCCYC	Tcfap2a_DBD_3	-1	0.000505919	0.725488	0.182393	7	CTGCCCCC	TGCCCTCAGGGCA	-
CTGCCCYC	UP00007_1	1	0.000587928	0.843088	0.182393	8	CTGCCCCC	TCCGCCCCCGCATT	+
CTGCCCYC	MA0139.1	2	0.000668354	0.95842	0.182393	8	CTGCCCCC	TAGCGCCCCCTGGTGGCCA	-
CTGCCCYC	MA0499.1	5	0.000682177	0.978242	0.182393	8	CTGCCCCC	TGCAGCTGTCCCT	+
AATGGAAK	SOX18_full_3	3	9.62132e-05	0.13797	0.27594	8	AATGGAAT	ATGAATGGAATTCAT	-
AATGGAAK	UP00023_1	7	0.000251451	0.360581	0.360581	8	AATGGAAT	ATTGAACAATGGAATT	+
