# Supplementary material for: Initiation of stem cell differentiation involves cell cycle-dependent regulation of developmental genes by Cyclin D
Source: Genes Dev. 2016 Feb 15;30(4):421–33. doi: 10.1101/gad.271452.115 (PMC4762427; doi:10.1101/gad.271452.115)
Supplement: Supplemental Material [file supp_30.4.421_SuppTableS1.xlsx]

## Sheet: Overlap_peaks_FDR0.01.genes50kb
chr.overlap	start.overlap	stop.overlap	gene_id	gene_type	gene_name
chr1	7475098	7475434	ENSG00000225126.1	antisense	RP4-549F15.1
chr1	7475098	7475434	ENSG00000171735.17	protein_coding	CAMTA1
chr1	8374833	8375108	ENSG00000252254.1	misc_RNA	Y_RNA
chr1	8374833	8375108	ENSG00000232912.4	antisense	RP5-1115A15.1
chr1	8374833	8375108	ENSG00000162426.13	protein_coding	SLC45A1
chr1	8374833	8375108	ENSG00000142599.16	protein_coding	RERE
chr1	15703183	15703484	ENSG00000215695.1	protein_coding	RSC1A1
chr1	15703183	15703484	ENSG00000271742.1	lincRNA	RP4-680D5.9
chr1	15703183	15703484	ENSG00000264048.1	miRNA	AL121992.1
chr1	15703183	15703484	ENSG00000162461.7	protein_coding	SLC25A34
chr1	15703183	15703484	ENSG00000197312.10	protein_coding	DDI2
chr1	15703183	15703484	ENSG00000224459.1	antisense	RP11-169K16.4
chr1	15703183	15703484	ENSG00000162460.6	protein_coding	TMEM82
chr1	15703183	15703484	ENSG00000116786.10	protein_coding	PLEKHM2
chr1	15703183	15703484	ENSG00000237938.4	antisense	RP11-288I21.1
chr1	16624886	16625330	ENSG00000271732.1	lincRNA	RP5-1182A14.5
chr1	16624886	16625330	ENSG00000207513.1	snRNA	RNU1-3
chr1	16624886	16625330	ENSG00000237847.2	protein_coding	FAM231A
chr1	16624886	16625330	ENSG00000219481.9	protein_coding	NBPF1
chr1	16624886	16625330	ENSG00000215908.6	lincRNA	CROCCP2
chr1	16624886	16625330	ENSG00000186301.8	unprocessed_pseudogene	MST1P2
chr1	23949092	23949513	ENSG00000229106.1	processed_pseudogene	RP11-4M23.2
chr1	23949092	23949513	ENSG00000232557.3	antisense	RP11-4M23.3
chr1	23949092	23949513	ENSG00000264926.1	miRNA	MIR378F
chr1	23949092	23949513	ENSG00000230228.2	processed_pseudogene	RP11-4M23.4
chr1	23949092	23949513	ENSG00000189266.10	protein_coding	PNRC2
chr1	23949092	23949513	ENSG00000188822.7	protein_coding	CNR2
chr1	23949092	23949513	ENSG00000188529.13	protein_coding	SRSF10
chr1	26470247	26470660	ENSG00000223583.1	processed_pseudogene	RP3-476K8.4
chr1	26470247	26470660	ENSG00000225891.1	antisense	RP3-476K8.3
chr1	26470247	26470660	ENSG00000198830.9	protein_coding	HMGN2
chr1	26470247	26470660	ENSG00000224129.1	processed_pseudogene	DPPA2P2
chr1	26470247	26470660	ENSG00000131914.9	protein_coding	LIN28A
chr1	26470247	26470660	ENSG00000117682.15	protein_coding	DHDDS
chr1	27575290	27575648	ENSG00000237429.1	antisense	RP1-159A19.4
chr1	27575290	27575648	ENSG00000126705.12	protein_coding	AHDC1
chr1	27575290	27575648	ENSG00000000938.11	protein_coding	FGR
chr1	28091197	28091563	ENSG00000280526.1	miRNA	AL137792.1
chr1	28091197	28091563	ENSG00000228589.3	processed_pseudogene	SPCS2P4
chr1	28091197	28091563	ENSG00000228943.1	processed_pseudogene	RP5-1053E7.2
chr1	28091197	28091563	ENSG00000214812.3	processed_pseudogene	RP5-1053E7.3
chr1	28091197	28091563	ENSG00000158161.14	protein_coding	EYA3
chr1	28648494	28648996	ENSG00000229388.1	lincRNA	RP11-442N24__B.1
chr1	28648494	28648996	ENSG00000274978.1	snRNA	RNU11
chr1	28648494	28648996	ENSG00000270103.3	lincRNA	RNU11
chr1	28648494	28648996	ENSG00000252777.1	scaRNA	SCARNA24
chr1	28648494	28648996	ENSG00000120656.10	protein_coding	TAF12
chr1	28648494	28648996	ENSG00000162419.11	protein_coding	GMEB1
chr1	31166458	31166873	ENSG00000084628.8	protein_coding	NKAIN1
chr1	32520382	32520769	ENSG00000273274.1	protein_coding	ZBTB8B
chr1	32520382	32520769	ENSG00000160062.13	protein_coding	ZBTB8A
chr1	32520382	32520769	ENSG00000254553.1	protein_coding	RP1-27O5.3
chr1	33898528	33898858	ENSG00000176256.9	protein_coding	HMGB4
chr1	33898528	33898858	ENSG00000231163.4	antisense	CSMD2-AS1
chr1	33898528	33898858	ENSG00000121904.16	protein_coding	CSMD2
chr1	35345280	35345635	ENSG00000201542.1	snoRNA	SNORA62
chr1	35345280	35345635	ENSG00000229994.1	processed_pseudogene	RPL5P4
chr1	35345280	35345635	ENSG00000227409.1	antisense	ZMYM4-AS1
chr1	35345280	35345635	ENSG00000146463.10	protein_coding	ZMYM4
chr1	41492279	41492662	ENSG00000252563.1	rRNA	RNA5SP45
chr1	41492279	41492662	ENSG00000230881.1	antisense	RP11-486B10.3
chr1	41492279	41492662	ENSG00000230638.4	processed_pseudogene	RP11-486B10.4
chr1	41492279	41492662	ENSG00000127129.8	protein_coding	EDN2
chr1	41492279	41492662	ENSG00000127124.12	protein_coding	HIVEP3
chr1	42924428	42924732	ENSG00000233708.1	processed_pseudogene	RP11-342M1.7
chr1	42924428	42924732	ENSG00000237090.1	processed_pseudogene	RP11-342M1.6
chr1	42924428	42924732	ENSG00000225099.1	processed_pseudogene	ATP6V1E1P1
chr1	42924428	42924732	ENSG00000117394.18	protein_coding	SLC2A1
chr1	42924428	42924732	ENSG00000227533.4	lincRNA	SLC2A1-AS1
chr1	43934218	43934563	ENSG00000117407.15	protein_coding	ARTN
chr1	43934218	43934563	ENSG00000237950.1	antisense	RP11-7O11.3
chr1	43934218	43934563	ENSG00000132768.12	protein_coding	DPH2
chr1	43934218	43934563	ENSG00000117408.9	protein_coding	IPO13
chr1	43934218	43934563	ENSG00000117410.12	protein_coding	ATP6V0B
chr1	43934218	43934563	ENSG00000117411.15	protein_coding	B4GALT2
chr1	43934218	43934563	ENSG00000126091.18	protein_coding	ST3GAL3
chr1	44721475	44721964	ENSG00000199377.1	snRNA	RNU5F-1
chr1	44721475	44721964	ENSG00000200169.1	snRNA	RNU5D-1
chr1	44721475	44721964	ENSG00000126106.12	protein_coding	TMEM53
chr1	44721475	44721964	ENSG00000142945.11	protein_coding	KIF2C
chr1	44721475	44721964	ENSG00000225721.4	antisense	RP11-269F19.2
chr1	44721475	44721964	ENSG00000198520.9	protein_coding	C1orf228
chr1	47765623	47765905	ENSG00000223814.1	lincRNA	RP11-543D5.2
chr1	47765623	47765905	ENSG00000269113.3	protein_coding	TRABD2B
chr1	48216945	48217216	ENSG00000223720.1	lincRNA	RP5-1024N4.2
chr1	48216945	48217216	ENSG00000272491.1	antisense	RP5-1024N4.4
chr1	48216945	48217216	ENSG00000279214.1	protein_coding	AL109659.1
chr1	48216945	48217216	ENSG00000242267.5	unitary_pseudogene	SKINTL
chr1	48216945	48217216	ENSG00000117834.11	protein_coding	SLC5A9
chr1	54575101	54575513	ENSG00000227453.1	processed_pseudogene	HNRNPA1P63
chr1	54575101	54575513	ENSG00000162391.10	protein_coding	FAM151A
chr1	54575101	54575513	ENSG00000162390.16	protein_coding	ACOT11
chr1	54575101	54575513	ENSG00000230728.1	sense_overlapping	RP11-240D10.4
chr1	56409053	56409471	ENSG00000223956.1	lincRNA	RP4-710M16.2
chr1	56409053	56409471	ENSG00000223307.2	miRNA	AC119674.1
chr1	57125067	57125450	ENSG00000173406.14	protein_coding	DAB1
chr1	63316952	63317284	ENSG00000275836.1	miRNA	MIR6068
chr1	63316952	63317284	ENSG00000252784.1	misc_RNA	Y_RNA
chr1	63316952	63317284	ENSG00000236674.1	processed_pseudogene	RP4-792G4.3
chr1	63316952	63317284	ENSG00000230798.4	antisense	FOXD3-AS1
chr1	63316952	63317284	ENSG00000187140.5	protein_coding	FOXD3
chr1	63316952	63317284	ENSG00000224209.5	lincRNA	LINC00466
chr1	85344184	85344593	ENSG00000223653.4	antisense	RP11-131L23.1
chr1	85344184	85344593	ENSG00000153904.17	protein_coding	DDAH1
chr1	85581225	85581567	ENSG00000272691.1	lincRNA	RP11-290M5.4
chr1	85581225	85581567	ENSG00000142871.14	protein_coding	CYR61
chr1	85581225	85581567	ENSG00000199934.1	snoRNA	SNORD81
chr1	85581225	85581567	ENSG00000230285.1	lincRNA	RP11-290M5.2
chr1	85581225	85581567	ENSG00000153904.17	protein_coding	DDAH1
chr1	92298129	92298591	ENSG00000122484.8	protein_coding	RPAP2
chr1	92298129	92298591	ENSG00000174842.15	protein_coding	GLMN
chr1	109193613	109194076	ENSG00000031698.11	protein_coding	SARS
chr1	109193613	109194076	ENSG00000116299.15	protein_coding	KIAA1324
chr1	110060058	110060451	ENSG00000258634.3	antisense	RP4-773N10.4
chr1	110060058	110060451	ENSG00000168710.16	protein_coding	AHCYL1
chr1	110060058	110060451	ENSG00000143093.13	protein_coding	STRIP1
chr1	110060058	110060451	ENSG00000156150.6	protein_coding	ALX3
chr1	110060058	110060451	ENSG00000258673.1	antisense	LINC01397
chr1	146376783	146377287	ENSG00000270339.2	protein_coding	PPIAL4C
chr1	146376783	146377287	ENSG00000273768.1	snRNA	RNU1-1
chr1	146376783	146377287	ENSG00000277573.1	miRNA	AC245407.1
chr1	146376783	146377287	ENSG00000274428.1	snRNA	U1
chr1	146376783	146377287	ENSG00000277406.1	unprocessed_pseudogene	CH17-385C13.2
chr1	148522519	148522990	ENSG00000236334.2	protein_coding	PPIAL4G
chr1	148522519	148522990	ENSG00000274210.1	snRNA	U1
chr1	148522519	148522990	ENSG00000270629.4	protein_coding	NBPF14
chr1	156125880	156126223	ENSG00000222611.1	miRNA	AL355388.1
chr1	156125880	156126223	ENSG00000254726.2	protein_coding	MEX3A
chr1	156125880	156126223	ENSG00000196189.11	protein_coding	SEMA4A
chr1	156125880	156126223	ENSG00000160789.18	protein_coding	LMNA
chr1	160167617	160168101	ENSG00000143318.11	protein_coding	CASQ1
chr1	160167617	160168101	ENSG00000162734.11	protein_coding	PEA15
chr1	160167617	160168101	ENSG00000265381.1	miRNA	AL121987.1
chr1	160167617	160168101	ENSG00000018625.13	protein_coding	ATP1A2
chr1	160167617	160168101	ENSG00000227741.1	antisense	RP11-536C5.7
chr1	160167617	160168101	ENSG00000132716.17	protein_coding	DCAF8
chr1	160167617	160168101	ENSG00000258465.5	protein_coding	RP11-574F21.3
chr1	160167617	160168101	ENSG00000132681.15	protein_coding	ATP1A4
chr1	164518720	164519073	ENSG00000185630.17	protein_coding	PBX1
chr1	169071040	169071373	ENSG00000252987.1	rRNA	RNA5SP66
chr1	169071040	169071373	ENSG00000237707.1	antisense	RP5-1018K9.1
chr1	169071040	169071373	ENSG00000143153.11	protein_coding	ATP1B1
chr1	169071040	169071373	ENSG00000203601.3	antisense	LINC00970
chr1	175125243	175125652	ENSG00000235750.8	protein_coding	KIAA0040
chr1	175125243	175125652	ENSG00000120332.14	protein_coding	TNN
chr1	182446048	182446367	ENSG00000203730.2	protein_coding	TEDDM1
chr1	182446048	182446367	ENSG00000203729.7	lincRNA	LINC00272
chr1	182446048	182446367	ENSG00000270443.1	processed_pseudogene	RP1-223H12.5
chr1	182446048	182446367	ENSG00000233537.1	unitary_pseudogene	TEDDM2P
chr1	182446048	182446367	ENSG00000121446.16	protein_coding	RGSL1
chr1	185733753	185734214	ENSG00000143341.10	protein_coding	HMCN1
chr1	200090573	200090970	ENSG00000252860.1	snRNA	RNU6-570P
chr1	200090573	200090970	ENSG00000116833.12	protein_coding	NR5A2
chr1	202926607	202927070	ENSG00000230280.2	processed_pseudogene	HNRNPA1P59
chr1	202926607	202927070	ENSG00000199471.1	misc_RNA	Y_RNA
chr1	202926607	202927070	ENSG00000183155.4	protein_coding	RABIF
chr1	202926607	202927070	ENSG00000159346.11	protein_coding	ADIPOR1
chr1	202926607	202927070	ENSG00000159348.11	protein_coding	CYB5R1
chr1	202926607	202927070	ENSG00000117153.14	protein_coding	KLHL12
chr1	203346275	203346800	ENSG00000233791.4	lincRNA	LINC01136
chr1	203346275	203346800	ENSG00000202300.1	snRNA	RNU6-487P
chr1	203346275	203346800	ENSG00000229652.1	processed_pseudogene	RP11-435P24.2
chr1	203346275	203346800	ENSG00000159388.5	protein_coding	BTG2
chr1	203346275	203346800	ENSG00000122176.10	protein_coding	FMOD
chr1	204746885	204747228	ENSG00000252650.1	rRNA	RNA5SP75
chr1	204746885	204747228	ENSG00000251861.1	scaRNA	SCARNA20
chr1	205122139	205122597	ENSG00000174529.7	protein_coding	TMEM81
chr1	205122139	205122597	ENSG00000271580.1	processed_pseudogene	RP11-536L3.4
chr1	205122139	205122597	ENSG00000236108.1	processed_pseudogene	RP11-383G10.1
chr1	205122139	205122597	ENSG00000184144.8	protein_coding	CNTN2
chr1	205122139	205122597	ENSG00000117222.12	protein_coding	RBBP5
chr1	205122139	205122597	ENSG00000133059.15	protein_coding	DSTYK
chr1	212284666	212284996	ENSG00000230063.1	sense_intronic	RP11-384C4.6
chr1	212284666	212284996	ENSG00000225338.1	processed_pseudogene	RP11-384C4.3
chr1	212284666	212284996	ENSG00000226251.4	lincRNA	RP11-15I11.3
chr1	212284666	212284996	ENSG00000234915.1	antisense	RP11-384C4.7
chr1	212284666	212284996	ENSG00000066027.10	protein_coding	PPP2R5A
chr1	212699109	212699614	ENSG00000207491.1	snRNA	RNU6-423P
chr1	212699109	212699614	ENSG00000237980.1	lincRNA	RP11-338C15.3
chr1	212699109	212699614	ENSG00000123685.7	protein_coding	BATF3
chr1	212699109	212699614	ENSG00000117697.13	protein_coding	NSL1
chr1	219385800	219386214	ENSG00000228536.1	lincRNA	RP11-392O17.1
chr1	219385800	219386214	ENSG00000230024.1	lincRNA	RP11-95P13.1
chr1	226064148	226064702	ENSG00000272562.1	antisense	RP11-396C23.4
chr1	226064148	226064702	ENSG00000225518.2	lincRNA	RP11-396C23.2
chr1	226064148	226064702	ENSG00000163041.8	protein_coding	H3F3A
chr10	32210311	32210645	ENSG00000252482.1	snRNA	RNU7-22P
chr10	32210311	32210645	ENSG00000217094.2	processed_pseudogene	PPIAP31
chr10	32210311	32210645	ENSG00000233190.1	processed_pseudogene	RPS24P13
chr10	52314456	52314738	ENSG00000107984.8	protein_coding	DKK1
chr10	52314456	52314738	ENSG00000236671.6	antisense	PRKG1-AS1
chr10	52314456	52314738	ENSG00000185532.13	protein_coding	PRKG1
chr10	70053862	70054251	ENSG00000224222.1	lincRNA	RP11-262I2.2
chr10	70053862	70054251	ENSG00000099284.12	protein_coding	H2AFY2
chr10	70053862	70054251	ENSG00000042286.13	protein_coding	AIFM2
chr10	73397997	73398377	ENSG00000233144.1	antisense	RP11-537A6.9
chr10	73397997	73398377	ENSG00000229659.1	processed_pseudogene	RP11-345K20.2
chr10	73397997	73398377	ENSG00000266344.1	miRNA	AL353731.1
chr10	73397997	73398377	ENSG00000166343.8	protein_coding	MSS51
chr10	73397997	73398377	ENSG00000107758.14	protein_coding	PPP3CB
chr10	73397997	73398377	ENSG00000156042.16	protein_coding	CFAP70
chr10	73397997	73398377	ENSG00000138279.14	protein_coding	ANXA7
chr10	76086975	76087317	ENSG00000221232.1	miRNA	AC012047.1
chr10	76086975	76087317	ENSG00000148655.13	protein_coding	C10orf11
chr10	78657582	78657878	ENSG00000228683.1	lincRNA	RP11-31E13.2
chr10	78657582	78657878	ENSG00000230417.9	lincRNA	LINC00856
chr10	80378189	80378503	ENSG00000235858.1	lincRNA	RP11-36D19.8
chr10	80378189	80378503	ENSG00000122378.12	protein_coding	FAM213A
chr10	80378189	80378503	ENSG00000170788.12	protein_coding	DYDC1
chr10	80378189	80378503	ENSG00000133665.11	protein_coding	DYDC2
chr10	93745449	93745807	ENSG00000148690.11	protein_coding	FRA10AC1
chr10	93745449	93745807	ENSG00000108231.10	protein_coding	LGI1
chr10	93745449	93745807	ENSG00000280660.1	sense_intronic	RP11-437J2.3
chr10	93745449	93745807	ENSG00000280485.1	antisense	RP11-437J2.4
chr10	100997648	100998057	ENSG00000273476.1	lincRNA	RP11-108L7.14
chr10	100997648	100998057	ENSG00000207551.1	miRNA	MIR608
chr10	100997648	100998057	ENSG00000236662.1	antisense	RP11-108L7.4
chr10	100997648	100998057	ENSG00000055950.15	protein_coding	MRPL43
chr10	100997648	100998057	ENSG00000095539.14	protein_coding	SEMA4G
chr10	100997648	100998057	ENSG00000107815.6	protein_coding	C10orf2
chr10	100997648	100998057	ENSG00000107816.16	protein_coding	LZTS2
chr10	100997648	100998057	ENSG00000186862.16	protein_coding	PDZD7
chr10	100997648	100998057	ENSG00000107819.12	protein_coding	SFXN3
chr10	100997648	100998057	ENSG00000119906.10	protein_coding	FAM178A
chr10	102231743	102232184	ENSG00000119915.4	protein_coding	ELOVL3
chr10	102231743	102232184	ENSG00000251989.2	miRNA	AL160011.1
chr10	102231743	102232184	ENSG00000107859.8	protein_coding	PITX3
chr10	102231743	102232184	ENSG00000107862.4	protein_coding	GBF1
chr10	108249997	108250335	ENSG00000234544.2	processed_pseudogene	PTGES3P5
chr10	129498704	129499037	ENSG00000266061.1	miRNA	AL355531.1
chr10	129498704	129499037	ENSG00000170430.9	protein_coding	MGMT
chr10	133689181	133689663	ENSG00000233435.1	processed_pseudogene	AGGF1P2
chr10	133689181	133689663	ENSG00000230468.1	unprocessed_pseudogene	CLUHP5
chr10	133689181	133689663	ENSG00000221108.1	miRNA	AL845259.1
chr10	133689181	133689663	ENSG00000279626.1	unprocessed_pseudogene	XX-2136C77.2
chr10	133689181	133689663	ENSG00000278452.1	miRNA	AL845259.8
chr10	133689181	133689663	ENSG00000280337.1	unprocessed_pseudogene	XX-2136C77.3
chr10	133689181	133689663	ENSG00000274241.1	miRNA	AL845259.4
chr10	133689181	133689663	ENSG00000274599.2	unprocessed_pseudogene	XX-2136C77.4
chr10	133689181	133689663	ENSG00000276499.1	miRNA	AL845259.7
chr10	133689181	133689663	ENSG00000276964.1	unprocessed_pseudogene	DUX4L23
chr10	133689181	133689663	ENSG00000275883.1	miRNA	AL845259.6
chr10	133689181	133689663	ENSG00000277274.1	unprocessed_pseudogene	DUX4L22
chr10	133689181	133689663	ENSG00000274014.1	miRNA	AL845259.3
chr10	133689181	133689663	ENSG00000275610.1	unprocessed_pseudogene	DUX4L21
chr10	133689181	133689663	ENSG00000275292.1	miRNA	AL845259.5
chr10	133689181	133689663	ENSG00000276164.1	unprocessed_pseudogene	DUX4L20
chr10	133689181	133689663	ENSG00000273678.1	miRNA	AL845259.2
chr11	706804	707183	ENSG00000255158.1	antisense	RP11-754B17.1
chr11	706804	707183	ENSG00000177106.13	protein_coding	EPS8L2
chr11	706804	707183	ENSG00000177042.13	protein_coding	TMEM80
chr11	706804	707183	ENSG00000269915.1	antisense	AP006621.9
chr11	706804	707183	ENSG00000177156.9	protein_coding	TALDO1
chr11	706804	707183	ENSG00000177030.15	protein_coding	DEAF1
chr11	5684625	5684916	ENSG00000232381.1	unitary_pseudogene	OR52U1P
chr11	5684625	5684916	ENSG00000181109.3	unitary_pseudogene	OR52P1P
chr11	5684625	5684916	ENSG00000132274.14	protein_coding	TRIM22
chr11	5684625	5684916	ENSG00000196565.11	protein_coding	HBG2
chr11	5684625	5684916	ENSG00000258588.3	protein_coding	TRIM6-TRIM34
chr11	5684625	5684916	ENSG00000258659.5	protein_coding	TRIM34
chr11	5684625	5684916	ENSG00000132256.17	protein_coding	TRIM5
chr11	8247342	8247610	ENSG00000166407.12	protein_coding	LMO1
chr11	32434447	32434849	ENSG00000278822.1	misc_RNA	WT1-AS_1
chr11	32434447	32434849	ENSG00000273677.1	misc_RNA	WT1-AS_2
chr11	32434447	32434849	ENSG00000278045.1	misc_RNA	WT1-AS_3
chr11	32434447	32434849	ENSG00000276530.1	misc_RNA	WT1-AS_6
chr11	32434447	32434849	ENSG00000273908.1	misc_RNA	WT1-AS_7
chr11	32434447	32434849	ENSG00000184937.11	protein_coding	WT1
chr11	32434447	32434849	ENSG00000183242.10	antisense	WT1-AS
chr11	32434447	32434849	ENSG00000277119.1	misc_RNA	WT1-AS_8
chr11	32893492	32893863	ENSG00000135378.3	protein_coding	PRRG4
chr11	32893492	32893863	ENSG00000060749.13	protein_coding	QSER1
chr11	43944700	43945156	ENSG00000213693.4	processed_pseudogene	SEC14L1P1
chr11	43944700	43945156	ENSG00000244926.5	antisense	ALKBH3-AS1
chr11	43944700	43945156	ENSG00000244953.1	lincRNA	RP11-613D13.8
chr11	43944700	43945156	ENSG00000254409.1	sense_overlapping	RP11-613D13.4
chr11	43944700	43945156	ENSG00000187479.5	protein_coding	C11orf96
chr11	43944700	43945156	ENSG00000166199.11	protein_coding	ALKBH3
chr11	44775402	44775752	ENSG00000255032.1	lincRNA	RP11-45A12.2
chr11	44775402	44775752	ENSG00000157570.10	protein_coding	TSPAN18
chr11	46617755	46618118	ENSG00000180423.4	protein_coding	HARBI1
chr11	46617755	46618118	ENSG00000110497.13	protein_coding	AMBRA1
chr11	46617755	46618118	ENSG00000175224.15	protein_coding	ATG13
chr11	62560512	62560969	ENSG00000257058.1	antisense	RP11-864I4.4
chr11	62560512	62560969	ENSG00000276102.1	miRNA	MIR6747
chr11	62560512	62560969	ENSG00000149480.5	protein_coding	MTA2
chr11	62560512	62560969	ENSG00000254964.1	antisense	RP11-831H9.3
chr11	62560512	62560969	ENSG00000250659.2	antisense	RP11-864I4.3
chr11	62560512	62560969	ENSG00000254772.8	protein_coding	EEF1G
chr11	62560512	62560969	ENSG00000255508.6	protein_coding	RP11-864I4.1
chr11	62560512	62560969	ENSG00000149016.14	protein_coding	TUT1
chr11	62560512	62560969	ENSG00000149499.10	protein_coding	EML3
chr11	62560512	62560969	ENSG00000124942.12	protein_coding	AHNAK
chr11	62787059	62787453	ENSG00000168002.10	protein_coding	POLR2G
chr11	62787059	62787453	ENSG00000267811.1	antisense	RP11-727F15.11
chr11	62787059	62787453	ENSG00000269176.2	antisense	RP11-727F15.12
chr11	62787059	62787453	ENSG00000185475.7	protein_coding	TMEM179B
chr11	62787059	62787453	ENSG00000274856.1	miRNA	MIR6748
chr11	62787059	62787453	ENSG00000274066.1	miRNA	MIR6514
chr11	62787059	62787453	ENSG00000269463.1	sense_intronic	RP11-727F15.13
chr11	62787059	62787453	ENSG00000252361.1	snRNA	RNU6-118P
chr11	62787059	62787453	ENSG00000162222.12	protein_coding	TTC9C
chr11	62787059	62787453	ENSG00000185670.7	protein_coding	ZBTB3
chr11	62787059	62787453	ENSG00000162231.12	protein_coding	NXF1
chr11	62787059	62787453	ENSG00000162236.10	protein_coding	STX5
chr11	62787059	62787453	ENSG00000256690.1	antisense	RP11-727F15.9
chr11	62787059	62787453	ENSG00000133316.14	protein_coding	WDR74
chr11	62787059	62787453	ENSG00000162227.6	protein_coding	TAF6L
chr11	62787059	62787453	ENSG00000168569.7	protein_coding	TMEM223
chr11	62841279	62841924	ENSG00000274066.1	miRNA	MIR6514
chr11	62841279	62841924	ENSG00000269463.1	sense_intronic	RP11-727F15.13
chr11	62841279	62841924	ENSG00000252361.1	snRNA	RNU6-118P
chr11	62841279	62841924	ENSG00000222328.1	snRNA	RNU2-2P
chr11	62841279	62841924	ENSG00000255717.5	processed_transcript	SNHG1
chr11	62841279	62841924	ENSG00000277194.1	snoRNA	SNORD22
chr11	62841279	62841924	ENSG00000277846.1	snoRNA	SNORD30
chr11	62841279	62841924	ENSG00000278527.1	snoRNA	SNORD22
chr11	62841279	62841924	ENSG00000274544.1	snoRNA	SNORD28
chr11	62841279	62841924	ENSG00000275996.1	snoRNA	SNORD27
chr11	62841279	62841924	ENSG00000276788.1	snoRNA	SNORD26
chr11	62841279	62841924	ENSG00000275043.1	snoRNA	SNORD25
chr11	62841279	62841924	ENSG00000162231.12	protein_coding	NXF1
chr11	62841279	62841924	ENSG00000162236.10	protein_coding	STX5
chr11	62841279	62841924	ENSG00000256690.1	antisense	RP11-727F15.9
chr11	62841279	62841924	ENSG00000133316.14	protein_coding	WDR74
chr11	62841279	62841924	ENSG00000168003.15	protein_coding	SLC3A2
chr11	62841279	62841924	ENSG00000168569.7	protein_coding	TMEM223
chr11	64146028	64146401	ENSG00000256341.1	antisense	RP11-21A7A.3
chr11	64146028	64146401	ENSG00000126500.3	protein_coding	FLRT1
chr11	64146028	64146401	ENSG00000168439.15	protein_coding	STIP1
chr11	64146028	64146401	ENSG00000133315.9	protein_coding	MACROD1
chr11	64146028	64146401	ENSG00000256824.1	antisense	RP11-21A7A.2
chr11	72434046	72434525	ENSG00000256403.1	antisense	RP11-7N14.1
chr11	72434046	72434525	ENSG00000237408.1	unitary_pseudogene	ART2BP
chr11	72434046	72434525	ENSG00000162129.11	protein_coding	CLPB
chr11	73530158	73530494	ENSG00000256148.1	processed_pseudogene	RP11-809N8.5
chr11	73530158	73530494	ENSG00000231726.2	processed_pseudogene	HMGN2P38
chr11	73530158	73530494	ENSG00000054965.9	protein_coding	FAM168A
chr11	76419947	76420252	ENSG00000272301.1	lincRNA	RP11-111M22.4
chr11	76419947	76420252	ENSG00000271757.1	lincRNA	RP11-111M22.5
chr11	76419947	76420252	ENSG00000201756.1	misc_RNA	Y_RNA
chr11	76419947	76420252	ENSG00000255135.3	lincRNA	RP11-111M22.3
chr11	76419947	76420252	ENSG00000137492.6	protein_coding	PRKRIR
chr11	76419947	76420252	ENSG00000179240.7	protein_coding	RP11-111M22.2
chr11	76419947	76420252	ENSG00000158636.15	protein_coding	C11orf30
chr11	88103549	88103969	ENSG00000255516.1	lincRNA	RP11-164N3.1
chr11	88103549	88103969	ENSG00000206690.1	misc_RNA	Y_RNA
chr11	88103549	88103969	ENSG00000277712.1	rRNA	5S_rRNA
chr11	88103549	88103969	ENSG00000255241.1	antisense	RP11-164N3.3
chr11	88103549	88103969	ENSG00000123892.10	protein_coding	RAB38
chr11	88103549	88103969	ENSG00000255102.1	lincRNA	RP11-164N3.2
chr11	89498826	89499264	ENSG00000255295.1	processed_pseudogene	RP11-745I13.1
chr11	89498826	89499264	ENSG00000279248.1	TEC	RP11-643G5.1
chr11	89498826	89499264	ENSG00000279697.1	TEC	RP11-643G5.2
chr11	89498826	89499264	ENSG00000279045.1	TEC	RP11-643G5.7
chr11	89498826	89499264	ENSG00000255429.1	lincRNA	RP11-643G5.6
chr11	89498826	89499264	ENSG00000086991.11	protein_coding	NOX4
chr11	113458736	113459069	ENSG00000265140.1	miRNA	MIR4301
chr11	113458736	113459069	ENSG00000256757.1	antisense	RP11-159N11.3
chr11	113458736	113459069	ENSG00000149295.12	protein_coding	DRD2
chr11	117197254	117197698	ENSG00000149591.15	protein_coding	TAGLN
chr11	117197254	117197698	ENSG00000280143.1	TEC	AP000892.6
chr11	117197254	117197698	ENSG00000168092.12	protein_coding	PAFAH1B2
chr11	117197254	117197698	ENSG00000149577.14	protein_coding	SIDT2
chr11	117197254	117197698	ENSG00000160613.11	protein_coding	PCSK7
chr11	117197254	117197698	ENSG00000167257.9	protein_coding	RNF214
chr11	117468967	117469346	ENSG00000177103.12	protein_coding	DSCAML1
chr11	119030939	119031268	ENSG00000280502.1	misc_RNA	Metazoa_SRP
chr11	119030939	119031268	ENSG00000240970.1	processed_pseudogene	RPL23AP64
chr11	119030939	119031268	ENSG00000254428.1	antisense	RP11-110I1.11
chr11	119030939	119031268	ENSG00000254909.1	processed_pseudogene	RP11-110I1.5
chr11	119030939	119031268	ENSG00000118181.9	protein_coding	RPS25
chr11	119030939	119031268	ENSG00000196655.8	protein_coding	TRAPPC4
chr11	119030939	119031268	ENSG00000266398.1	miRNA	MIR3656
chr11	119030939	119031268	ENSG00000255114.1	antisense	RP11-110I1.6
chr11	119030939	119031268	ENSG00000271751.1	lincRNA	RP11-110I1.14
chr11	119030939	119031268	ENSG00000272186.1	antisense	RP11-110I1.13
chr11	119030939	119031268	ENSG00000176302.11	protein_coding	FOXR1
chr11	119030939	119031268	ENSG00000255121.2	lincRNA	RP11-110I1.12
chr11	119030939	119031268	ENSG00000137700.15	protein_coding	SLC37A4
chr11	119030939	119031268	ENSG00000149428.17	protein_coding	HYOU1
chr11	119030939	119031268	ENSG00000160695.13	protein_coding	VPS11
chr11	119030939	119031268	ENSG00000186166.7	protein_coding	CCDC84
chr11	119321578	119321947	ENSG00000222249.1	snRNA	RNU6-262P
chr11	119321578	119321947	ENSG00000076706.13	protein_coding	MCAM
chr11	119321578	119321947	ENSG00000277325.1	miRNA	MIR6756
chr11	119321578	119321947	ENSG00000252119.1	snoRNA	ACA64
chr11	119321578	119321947	ENSG00000173456.4	protein_coding	RNF26
chr11	119321578	119321947	ENSG00000245385.2	antisense	RP11-334E6.10
chr11	119321578	119321947	ENSG00000223953.4	protein_coding	C1QTNF5
chr11	119321578	119321947	ENSG00000235718.6	protein_coding	MFRP
chr11	119321578	119321947	ENSG00000259159.4	protein_coding	MFRP
chr11	119321578	119321947	ENSG00000036672.14	protein_coding	USP2
chr11	119321578	119321947	ENSG00000110395.4	protein_coding	CBL
chr11	119641997	119642445	ENSG00000199217.1	snRNA	RNU6-1123P
chr11	119641997	119642445	ENSG00000230716.3	processed_pseudogene	KRT8P7
chr11	119641997	119642445	ENSG00000254561.3	antisense	RP11-196E1.3
chr11	119641997	119642445	ENSG00000110400.9	protein_coding	PVRL1
chr11	125428454	125428851	ENSG00000149557.11	protein_coding	FEZ1
chr11	125428454	125428851	ENSG00000165495.14	protein_coding	PKNOX2
chr11	128905873	128906289	ENSG00000255369.1	processed_pseudogene	RP11-740D6.3
chr11	128905873	128906289	ENSG00000174370.8	protein_coding	C11orf45
chr11	128905873	128906289	ENSG00000120457.10	protein_coding	KCNJ5
chr11	128905873	128906289	ENSG00000120471.13	protein_coding	TP53AIP1
chr11	128905873	128906289	ENSG00000151704.14	protein_coding	KCNJ1
chr12	2117993	2118328	ENSG00000151067.19	protein_coding	CACNA1C
chr12	9135392	9135634	ENSG00000256937.1	processed_pseudogene	KRT17P8
chr12	9135392	9135634	ENSG00000211542.1	miRNA	AC007436.1
chr12	9135392	9135634	ENSG00000256720.1	processed_pseudogene	RP11-436I9.6
chr12	9135392	9135634	ENSG00000256817.1	processed_pseudogene	TPT1P12
chr12	9135392	9135634	ENSG00000175899.13	protein_coding	A2M
chr12	9135392	9135634	ENSG00000126838.8	protein_coding	PZP
chr12	14454063	14454355	ENSG00000171681.11	protein_coding	ATF7IP
chr12	14454063	14454355	ENSG00000121316.9	protein_coding	PLBD1
chr12	18285318	18285629	ENSG00000111404.5	protein_coding	RERGL
chr12	18285318	18285629	ENSG00000139144.8	protein_coding	PIK3C2G
chr12	26274584	26274842	ENSG00000278095.1	antisense	RP11-283G6.6
chr12	26274584	26274842	ENSG00000255858.1	lincRNA	RP11-612B6.1
chr12	26274584	26274842	ENSG00000255750.4	antisense	RP11-283G6.5
chr12	26274584	26274842	ENSG00000255968.1	antisense	RP11-513G19.1
chr12	26274584	26274842	ENSG00000123096.10	protein_coding	SSPN
chr12	26274584	26274842	ENSG00000256234.1	antisense	RP11-283G6.4
chr12	32895591	32895919	ENSG00000244743.1	processed_pseudogene	RP11-8P13.1
chr12	32895591	32895919	ENSG00000057294.12	protein_coding	PKP2
chr12	48818973	48819335	ENSG00000264201.1	miRNA	MIR4701
chr12	48818973	48819335	ENSG00000257660.4	lincRNA	RP11-579D7.4
chr12	48818973	48819335	ENSG00000271547.1	processed_pseudogene	RP11-579D7.8
chr12	48818973	48819335	ENSG00000207467.1	misc_RNA	Y_RNA
chr12	48818973	48819335	ENSG00000172602.8	protein_coding	RND1
chr12	48818973	48819335	ENSG00000174233.10	protein_coding	ADCY6
chr12	48818973	48819335	ENSG00000167535.6	protein_coding	CACNB3
chr12	48818973	48819335	ENSG00000174243.8	protein_coding	DDX23
chr12	54680417	54680768	ENSG00000135413.7	protein_coding	LACRT
chr12	54680417	54680768	ENSG00000161634.10	protein_coding	DCD
chr12	54680417	54680768	ENSG00000257634.1	lincRNA	RP11-850F7.7
chr12	66103520	66103782	ENSG00000251857.1	rRNA	RNA5SP362
chr12	66103520	66103782	ENSG00000221807.3	miRNA	AC078927.1
chr12	66103520	66103782	ENSG00000239335.4	antisense	LLPH-AS1
chr12	66103520	66103782	ENSG00000139233.5	protein_coding	LLPH
chr12	66103520	66103782	ENSG00000228144.2	protein_coding	RP11-745O10.4
chr12	66103520	66103782	ENSG00000155957.15	protein_coding	TMBIM4
chr12	92953724	92954065	ENSG00000202534.1	snRNA	RNU6-1329P
chr12	92953724	92954065	ENSG00000257345.2	lincRNA	RP11-511B23.1
chr12	92953724	92954065	ENSG00000102189.15	protein_coding	EEA1
chr12	92953724	92954065	ENSG00000257322.4	antisense	RP11-511B23.2
chr12	94149142	94149483	ENSG00000257360.1	processed_pseudogene	RP11-74K11.1
chr12	94149142	94149483	ENSG00000258035.1	antisense	RP11-74K11.2
chr12	94149142	94149483	ENSG00000136040.7	protein_coding	PLXNC1
chr12	94603515	94603815	ENSG00000266099.1	miRNA	MIR5700
chr12	94603515	94603815	ENSG00000277302.1	miRNA	MIR7844
chr12	94603515	94603815	ENSG00000257847.1	processed_pseudogene	LSM3P2
chr12	94603515	94603815	ENSG00000057704.9	protein_coding	TMCC3
chr12	98742046	98742435	ENSG00000120868.12	protein_coding	APAF1
chr12	98742046	98742435	ENSG00000185046.17	protein_coding	ANKS1B
chr12	103833906	103834202	ENSG00000257754.1	antisense	RP11-650K20.2
chr12	103833906	103834202	ENSG00000257327.1	lincRNA	RP11-650K20.3
chr12	103833906	103834202	ENSG00000214198.6	unitary_pseudogene	RP11-642P15.1
chr12	103833906	103834202	ENSG00000111696.10	protein_coding	NT5DC3
chr12	104799290	104800047	ENSG00000171310.9	protein_coding	CHST11
chr12	104799290	104800047	ENSG00000136052.8	protein_coding	SLC41A2
chr12	104799931	104800047	ENSG00000171310.9	protein_coding	CHST11
chr12	104799931	104800047	ENSG00000136052.8	protein_coding	SLC41A2
chr12	108231066	108231380	ENSG00000257281.1	processed_pseudogene	RP11-1K3.1
chr12	108231066	108231380	ENSG00000075035.8	protein_coding	WSCD2
chr12	115983224	115983575	ENSG00000258034.1	antisense	RP11-493P1.2
chr12	115983224	115983575	ENSG00000123066.6	protein_coding	MED13L
chr12	120291572	120291863	ENSG00000240925.1	processed_pseudogene	RPS20P31
chr12	120291572	120291863	ENSG00000123009.4	processed_pseudogene	NME2P1
chr12	120291572	120291863	ENSG00000202538.1	snRNA	RNU4-2
chr12	120291572	120291863	ENSG00000200795.1	snRNA	RNU4-1
chr12	120291572	120291863	ENSG00000252659.1	snRNA	RNU6-1088P
chr12	120291572	120291863	ENSG00000089159.14	protein_coding	PXN
chr12	120291572	120291863	ENSG00000089163.4	protein_coding	SIRT4
chr12	120291572	120291863	ENSG00000135097.5	protein_coding	MSI1
chr12	120291572	120291863	ENSG00000170890.12	protein_coding	PLA2G1B
chr12	120292767	120293329	ENSG00000240925.1	processed_pseudogene	RPS20P31
chr12	120292767	120293329	ENSG00000123009.4	processed_pseudogene	NME2P1
chr12	120292767	120293329	ENSG00000202538.1	snRNA	RNU4-2
chr12	120292767	120293329	ENSG00000200795.1	snRNA	RNU4-1
chr12	120292767	120293329	ENSG00000252659.1	snRNA	RNU6-1088P
chr12	120292767	120293329	ENSG00000089159.14	protein_coding	PXN
chr12	120292767	120293329	ENSG00000089163.4	protein_coding	SIRT4
chr12	120292767	120293329	ENSG00000135097.5	protein_coding	MSI1
chr12	120292767	120293329	ENSG00000170890.12	protein_coding	PLA2G1B
chr12	122336010	122336435	ENSG00000214760.2	processed_pseudogene	RPL21P1
chr12	122336010	122336435	ENSG00000256304.1	processed_pseudogene	CCDC150P1
chr12	122336010	122336435	ENSG00000130779.18	protein_coding	CLIP1
chr12	124568486	124568895	ENSG00000279527.1	TEC	RP11-83B20.2
chr12	124568486	124568895	ENSG00000279071.1	TEC	RP11-83B20.3
chr12	124568486	124568895	ENSG00000280354.1	TEC	RP11-83B20.4
chr12	124568486	124568895	ENSG00000279121.1	TEC	RP11-83B20.5
chr12	124568486	124568895	ENSG00000279334.1	TEC	RP11-83B20.6
chr12	124568486	124568895	ENSG00000280097.1	TEC	RP11-83B20.7
chr12	124568486	124568895	ENSG00000196498.12	protein_coding	NCOR2
chr12	130863393	130863800	ENSG00000222438.1	snRNA	RNU6-1077P
chr12	130863393	130863800	ENSG00000206850.1	misc_RNA	Y_RNA
chr12	130863393	130863800	ENSG00000132341.10	protein_coding	RAN
chr12	130863393	130863800	ENSG00000111450.12	protein_coding	STX2
chr13	29590055	29590272	ENSG00000139514.11	protein_coding	SLC7A1
chr13	35826630	35826958	ENSG00000133083.13	protein_coding	DCLK1
chr13	41458843	41459289	ENSG00000205240.4	unprocessed_pseudogene	OR7E36P
chr13	41458843	41459289	ENSG00000234655.3	unprocessed_pseudogene	OR7E155P
chr13	41458843	41459289	ENSG00000215480.4	unprocessed_pseudogene	OR7E37P
chr13	41458843	41459289	ENSG00000263907.1	miRNA	AL354833.1
chr13	41458843	41459289	ENSG00000263928.1	miRNA	AL354833.2
chr13	41458843	41459289	ENSG00000264042.1	miRNA	AL354833.3
chr13	41458843	41459289	ENSG00000102760.12	protein_coding	RGCC
chr13	71675021	71675257	ENSG00000236534.1	processed_pseudogene	H3F3BP1
chr13	71675021	71675257	ENSG00000237816.1	processed_pseudogene	RPL21P109
chr13	71675021	71675257	ENSG00000276644.3	protein_coding	DACH1
chr13	75482522	75482879	ENSG00000188243.11	protein_coding	COMMD6
chr13	75482522	75482879	ENSG00000136111.11	protein_coding	TBC1D4
chr14	21093711	21094101	ENSG00000165799.4	protein_coding	RNASE7
chr14	21093711	21094101	ENSG00000173431.2	protein_coding	RNASE8
chr14	21093711	21094101	ENSG00000178107.2	lincRNA	RP11-998D10.4
chr14	21093711	21094101	ENSG00000258722.2	processed_pseudogene	CKAP2P1
chr14	21093711	21094101	ENSG00000200102.1	snRNA	RNU6-252P
chr14	21093711	21094101	ENSG00000165795.19	protein_coding	NDRG2
chr14	21093711	21094101	ENSG00000165801.8	protein_coding	ARHGEF40
chr14	21093711	21094101	ENSG00000165804.14	protein_coding	ZNF219
chr14	21093711	21094101	ENSG00000232070.7	protein_coding	TMEM253
chr14	24431641	24431978	ENSG00000100441.8	protein_coding	KHNYN
chr14	24431641	24431978	ENSG00000100445.15	protein_coding	SDR39U1
chr14	24431641	24431978	ENSG00000205978.5	protein_coding	NYNRIN
chr14	24431641	24431978	ENSG00000139899.9	protein_coding	CBLN3
chr14	25223387	25223732	ENSG00000257179.1	processed_pseudogene	HMGN2P6
chr14	36524787	36525070	ENSG00000258467.1	unprocessed_pseudogene	PHKBP2
chr14	36524787	36525070	ENSG00000257520.1	processed_transcript	RP11-896J10.3
chr14	36524787	36525070	ENSG00000229415.8	protein_coding	SFTA3
chr14	36524787	36525070	ENSG00000136352.16	protein_coding	NKX2-1
chr14	36524787	36525070	ENSG00000253563.2	antisense	NKX2-1-AS1
chr14	51651906	51652236	ENSG00000277050.1	antisense	RP11-102G14.1
chr14	51651906	51652236	ENSG00000273888.1	antisense	FRMD6-AS1
chr14	51651906	51652236	ENSG00000251756.1	rRNA	RNA5SP385
chr14	51651906	51652236	ENSG00000139926.14	protein_coding	FRMD6
chr14	70257527	70257888	ENSG00000274330.1	unprocessed_pseudogene	RP11-486O13.5
chr14	70257527	70257888	ENSG00000270610.1	processed_pseudogene	RP11-486O13.3
chr14	70257527	70257888	ENSG00000235812.4	transcribed_processed_pseudogene	ADAM21P1
chr14	70257527	70257888	ENSG00000258422.4	antisense	RP11-486O13.2
chr14	70257527	70257888	ENSG00000259033.1	lincRNA	RP11-718G2.5
chr14	99296510	99296899	ENSG00000235785.1	antisense	AL109767.1
chr14	99296510	99296899	ENSG00000258383.1	lincRNA	CTD-2200A16.1
chr14	99296510	99296899	ENSG00000127152.16	protein_coding	BCL11B
chr14	100285637	100285969	ENSG00000258904.1	sense_intronic	RP11-638I2.2
chr14	100285637	100285969	ENSG00000258504.2	lincRNA	RP11-638I2.6
chr14	100285637	100285969	ENSG00000198984.1	miRNA	MIR345
chr14	100285637	100285969	ENSG00000263519.1	miRNA	AL157871.1
chr14	100285637	100285969	ENSG00000140107.10	protein_coding	SLC25A47
chr14	100285637	100285969	ENSG00000258982.1	antisense	RP11-638I2.4
chr14	100285637	100285969	ENSG00000259052.1	sense_overlapping	AL157871.2
chr14	100285637	100285969	ENSG00000197119.11	protein_coding	SLC25A29
chr14	100285637	100285969	ENSG00000243976.2	misc_RNA	RN7SL523P
chr14	100285637	100285969	ENSG00000140105.16	protein_coding	WARS
chr14	100285637	100285969	ENSG00000258666.1	antisense	RP11-638I2.8
chr14	100285637	100285969	ENSG00000100811.9	protein_coding	YY1
chr14	102214338	102214660	ENSG00000140153.16	protein_coding	WDR20
chr14	102214338	102214660	ENSG00000080823.20	protein_coding	MOK
chr14	103141208	103141572	ENSG00000259444.1	sense_overlapping	RP11-736N17.8
chr14	103141208	103141572	ENSG00000259374.2	transcribed_processed_pseudogene	RP11-736N17.4
chr14	103141208	103141572	ENSG00000259535.1	processed_pseudogene	RPL21P12
chr14	103141208	103141572	ENSG00000259525.1	processed_pseudogene	GCSHP2
chr14	103141208	103141572	ENSG00000251533.2	lincRNA	LINC00605
chr14	103141208	103141572	ENSG00000205436.6	protein_coding	EXOC3L4
chr14	103141208	103141572	ENSG00000259717.1	lincRNA	LINC00677
chr14	103141208	103141572	ENSG00000185215.7	protein_coding	TNFAIP2
chr15	20672138	20672543	ENSG00000258707.2	processed_pseudogene	RP11-467L19.11
chr15	20672138	20672543	ENSG00000270685.1	IG_V_pseudogene	IGHV1OR15-6
chr15	20672138	20672543	ENSG00000278626.1	lincRNA	RP11-467L19.16
chr15	20672138	20672543	ENSG00000258590.4	transcribed_unprocessed_pseudogene	NBEAP1
chr15	20672138	20672543	ENSG00000279628.1	TEC	RP11-467L19.14
chr15	45215462	45215809	ENSG00000259932.1	sense_intronic	CTD-2651B20.7
chr15	45215462	45215809	ENSG00000260035.1	sense_intronic	CTD-2651B20.6
chr15	45215462	45215809	ENSG00000279014.1	TEC	CTD-2651B20.8
chr15	45215462	45215809	ENSG00000261709.3	snoRNA	SNORA11
chr15	45215462	45215809	ENSG00000259338.1	processed_pseudogene	CTD-2651B20.2
chr15	45215462	45215809	ENSG00000137857.16	protein_coding	DUOX1
chr15	45215462	45215809	ENSG00000259539.1	3prime_overlapping_ncrna	CTD-2651B20.1
chr15	45215462	45215809	ENSG00000138606.18	protein_coding	SHF
chr15	45215462	45215809	ENSG00000259519.1	antisense	RP11-519G16.2
chr15	45215462	45215809	ENSG00000259520.4	antisense	CTD-2651B20.3
chr15	45215462	45215809	ENSG00000137860.10	protein_coding	SLC28A2
chr15	65304468	65305150	ENSG00000206903.1	snoRNA	SNORA24
chr15	65304468	65305150	ENSG00000199568.1	snRNA	RNU5A-1
chr15	65304468	65305150	ENSG00000259346.2	processed_pseudogene	RP11-349G13.2
chr15	65304468	65305150	ENSG00000200156.1	snRNA	RNU5B-1
chr15	65304468	65305150	ENSG00000174498.12	protein_coding	IGDCC3
chr15	65304468	65305150	ENSG00000138617.13	protein_coding	PARP16
chr15	66801802	66802104	ENSG00000270490.1	processed_pseudogene	RP11-622C24.1
chr15	66801802	66802104	ENSG00000137834.13	protein_coding	SMAD6
chr15	73964632	73965047	ENSG00000129038.14	protein_coding	LOXL1
chr15	73964632	73965047	ENSG00000067221.12	protein_coding	STOML1
chr15	73964632	73965047	ENSG00000140464.18	protein_coding	PML
chr15	73964632	73965047	ENSG00000261801.4	antisense	LOXL1-AS1
chr15	79596013	79596329	ENSG00000259493.2	processed_pseudogene	RP11-621H8.2
chr15	92899498	92899937	ENSG00000264173.1	miRNA	MIR3175
chr15	92899498	92899937	ENSG00000272888.4	processed_transcript	LINC01578
chr15	92899498	92899937	ENSG00000279765.2	protein_coding	RP11-437B10.1
chr15	92899498	92899937	ENSG00000173575.17	protein_coding	CHD2
chr15	92899860	92899937	ENSG00000264173.1	miRNA	MIR3175
chr15	92899860	92899937	ENSG00000272888.4	processed_transcript	LINC01578
chr15	92899860	92899937	ENSG00000279765.2	protein_coding	RP11-437B10.1
chr15	92899860	92899937	ENSG00000173575.17	protein_coding	CHD2
chr15	94168208	94168589	ENSG00000258570.1	processed_pseudogene	RP11-452K20.1
chr16	4273794	4274181	ENSG00000262468.4	lincRNA	LINC01569
chr16	4273794	4274181	ENSG00000090447.10	protein_coding	TFAP4
chr16	4273794	4274181	ENSG00000126603.7	protein_coding	GLIS2
chr16	4273794	4274181	ENSG00000185739.12	protein_coding	SRL
chr16	4624142	4624620	ENSG00000153443.11	protein_coding	UBALD1
chr16	4624142	4624620	ENSG00000263955.2	misc_RNA	RN7SL850P
chr16	4624142	4624620	ENSG00000278700.1	misc_RNA	Metazoa_SRP
chr16	4624142	4624620	ENSG00000276641.1	miRNA	MIR6769A
chr16	4624142	4624620	ENSG00000102858.11	protein_coding	MGRN1
chr16	4624142	4624620	ENSG00000261442.1	antisense	RP11-709D24.6
chr16	4624142	4624620	ENSG00000205832.7	protein_coding	C16orf96
chr16	22318733	22319084	ENSG00000261113.1	antisense	RP11-141O15.1
chr16	22318733	22319084	ENSG00000260635.1	antisense	RP11-21M24.3
chr16	22318733	22319084	ENSG00000058600.14	protein_coding	POLR3E
chr16	22318733	22319084	ENSG00000103319.10	protein_coding	EEF2K
chr16	22318733	22319084	ENSG00000140743.6	protein_coding	CDR2
chr16	23839457	23839736	ENSG00000166501.11	protein_coding	PRKCB
chr16	31472683	31473078	ENSG00000156885.5	protein_coding	COX6A2
chr16	31472683	31473078	ENSG00000277543.1	antisense	RP11-452L6.8
chr16	31472683	31473078	ENSG00000261474.1	lincRNA	RP11-452L6.1
chr16	31472683	31473078	ENSG00000140691.15	protein_coding	ARMC5
chr16	31472683	31473078	ENSG00000280132.1	TEC	RP11-452L6.6
chr16	31472683	31473078	ENSG00000260740.2	antisense	AC026471.6
chr16	31472683	31473078	ENSG00000260625.2	antisense	RP11-452L6.7
chr16	31472683	31473078	ENSG00000156886.11	protein_coding	ITGAD
chr16	31472683	31473078	ENSG00000176723.8	protein_coding	ZNF843
chr16	31472683	31473078	ENSG00000140682.17	protein_coding	TGFB1I1
chr16	31472683	31473078	ENSG00000140675.11	protein_coding	SLC5A2
chr16	31472683	31473078	ENSG00000140688.15	protein_coding	C16orf58
chr16	31472683	31473078	ENSG00000260267.1	antisense	RP11-452L6.5
chr16	49857623	49858017	ENSG00000265708.1	miRNA	AC027348.1
chr16	49857623	49858017	ENSG00000275155.1	sense_intronic	CTD-2595P9.4
chr16	49857623	49858017	ENSG00000279842.1	TEC	RP11-305A4.2
chr16	49857623	49858017	ENSG00000102935.10	protein_coding	ZNF423
chr16	54957285	54957719	ENSG00000176842.13	protein_coding	IRX5
chr16	54957285	54957719	ENSG00000259725.1	lincRNA	CTD-3032H12.1
chr16	54957285	54957719	ENSG00000259711.1	lincRNA	CTD-3032H12.2
chr16	54957285	54957719	ENSG00000245694.7	lincRNA	CRNDE
chr16	68263677	68264052	ENSG00000260891.1	antisense	RP11-96D1.5
chr16	68263677	68264052	ENSG00000263276.1	sense_overlapping	RP11-96D1.10
chr16	68263677	68264052	ENSG00000262160.1	antisense	RP11-96D1.11
chr16	68263677	68264052	ENSG00000103067.10	protein_coding	ESRP2
chr16	68263677	68264052	ENSG00000276151.1	miRNA	MIR6773
chr16	68263677	68264052	ENSG00000261469.1	sense_intronic	RP11-96D1.6
chr16	68263677	68264052	ENSG00000260441.4	antisense	RP11-96D1.7
chr16	68263677	68264052	ENSG00000252026.1	snRNA	RNU6-1262P
chr16	68263677	68264052	ENSG00000279649.1	TEC	RP11-96D1.8
chr16	68263677	68264052	ENSG00000103066.11	protein_coding	PLA2G15
chr16	68263677	68264052	ENSG00000132600.15	protein_coding	PRMT7
chr16	68263677	68264052	ENSG00000103064.12	protein_coding	SLC7A6
chr16	68263677	68264052	ENSG00000103061.10	protein_coding	SLC7A6OS
chr16	68263677	68264052	ENSG00000072736.17	protein_coding	NFATC3
chr16	68749454	68749858	ENSG00000200558.1	rRNA	RNA5SP429
chr16	68749454	68749858	ENSG00000281454.1	miRNA	AC099314.1
chr16	68749454	68749858	ENSG00000062038.12	protein_coding	CDH3
chr16	68749454	68749858	ENSG00000039068.17	protein_coding	CDH1
chr16	75062752	75063100	ENSG00000247033.1	antisense	RP11-252E2.1
chr16	75062752	75063100	ENSG00000166816.12	protein_coding	LDHD
chr16	75062752	75063100	ENSG00000186187.10	protein_coding	ZNRF1
chr16	85564396	85564844	ENSG00000270124.1	lincRNA	RP11-118F19.1
chr16	85564396	85564844	ENSG00000260417.1	lincRNA	CTD-2542L18.1
chr16	85564396	85564844	ENSG00000131149.16	protein_coding	GSE1
chr17	1648241	1648663	ENSG00000243704.3	misc_RNA	RN7SL105P
chr17	1648241	1648663	ENSG00000167705.10	protein_coding	RILP
chr17	1648241	1648663	ENSG00000277597.1	antisense	RP11-961A15.3
chr17	1648241	1648663	ENSG00000074660.14	protein_coding	SCARF1
chr17	1648241	1648663	ENSG00000174231.15	protein_coding	PRPF8
chr17	1648241	1648663	ENSG00000167703.13	protein_coding	SLC43A2
chr17	1865451	1865812	ENSG00000265504.1	miRNA	AC130689.1
chr17	1865451	1865812	ENSG00000108958.4	processed_pseudogene	AC016292.3
chr17	1865451	1865812	ENSG00000186532.10	protein_coding	SMYD4
chr17	1865451	1865812	ENSG00000132383.10	protein_coding	RPA1
chr17	3843948	3844274	ENSG00000074356.15	protein_coding	C17orf85
chr17	3843948	3844274	ENSG00000004660.13	protein_coding	CAMKK1
chr17	3843948	3844274	ENSG00000083457.10	protein_coding	ITGAE
chr17	4555414	4555754	ENSG00000167741.9	protein_coding	GGT6
chr17	4555414	4555754	ENSG00000262519.1	processed_pseudogene	TXNP4
chr17	4555414	4555754	ENSG00000183018.7	protein_coding	SPNS2
chr17	4555414	4555754	ENSG00000132382.13	protein_coding	MYBBP1A
chr17	4555414	4555754	ENSG00000262921.1	lincRNA	RP11-141J13.3
chr17	4555414	4555754	ENSG00000188176.10	protein_coding	SMTNL2
chr17	4987320	4987667	ENSG00000108528.12	protein_coding	SLC25A11
chr17	4987320	4987667	ENSG00000108523.14	protein_coding	RNF167
chr17	4987320	4987667	ENSG00000108515.16	protein_coding	ENO3
chr17	4987320	4987667	ENSG00000262429.1	antisense	RP5-1050D4.3
chr17	4987320	4987667	ENSG00000274300.1	miRNA	MIR6864
chr17	4987320	4987667	ENSG00000278517.1	miRNA	MIR6865
chr17	4987320	4987667	ENSG00000234203.1	antisense	RP5-1050D4.2
chr17	4987320	4987667	ENSG00000262678.1	antisense	RP5-1050D4.4
chr17	4987320	4987667	ENSG00000262227.1	antisense	RP5-1050D4.5
chr17	4987320	4987667	ENSG00000227495.1	antisense	AC109333.10
chr17	4987320	4987667	ENSG00000108518.7	protein_coding	PFN1
chr17	4987320	4987667	ENSG00000091640.6	protein_coding	SPAG7
chr17	4987320	4987667	ENSG00000196388.7	protein_coding	INCA1
chr17	4987320	4987667	ENSG00000129250.10	protein_coding	KIF1C
chr17	4987320	4987667	ENSG00000132517.13	protein_coding	SLC52A1
chr17	4987320	4987667	ENSG00000108509.19	protein_coding	CAMTA2
chr17	7716792	7717180	ENSG00000262251.1	sense_intronic	RP11-199F11.2
chr17	7716792	7717180	ENSG00000108947.4	protein_coding	EFNB3
chr17	7716792	7717180	ENSG00000240480.1	transcribed_processed_pseudogene	RPL29P2
chr17	7716792	7717180	ENSG00000141510.14	protein_coding	TP53
chr17	7716792	7717180	ENSG00000141499.15	protein_coding	WRAP53
chr17	7716792	7717180	ENSG00000183914.13	protein_coding	DNAH2
chr17	7997082	7997561	ENSG00000262492.1	processed_pseudogene	RP11-1099M24.8
chr17	7997082	7997561	ENSG00000279174.1	TEC	RP11-1099M24.9
chr17	7997082	7997561	ENSG00000170037.12	protein_coding	CNTROB
chr17	7997082	7997561	ENSG00000132518.6	protein_coding	GUCY2D
chr17	7997082	7997561	ENSG00000179593.14	protein_coding	ALOX15B
chr17	8173189	8173673	ENSG00000179111.7	protein_coding	HES7
chr17	8173189	8173673	ENSG00000278027.1	miRNA	MIR6883
chr17	8173189	8173673	ENSG00000200463.1	snoRNA	SNORD118
chr17	8173189	8173673	ENSG00000266824.1	lincRNA	RP11-599B13.7
chr17	8173189	8173673	ENSG00000196544.7	protein_coding	C17orf59
chr17	8173189	8173673	ENSG00000279152.1	protein_coding	AC129492.1
chr17	8173189	8173673	ENSG00000271002.1	processed_pseudogene	RP11-599B13.8
chr17	8173189	8173673	ENSG00000178977.3	lincRNA	LINC00324
chr17	8173189	8173673	ENSG00000179094.12	protein_coding	PER1
chr17	8173189	8173673	ENSG00000263620.1	protein_coding	RP11-599B13.6
chr17	8173189	8173673	ENSG00000220205.7	protein_coding	VAMP2
chr17	8173189	8173673	ENSG00000179029.13	protein_coding	TMEM107
chr17	8173189	8173673	ENSG00000178999.11	protein_coding	AURKB
chr17	8696462	8696798	ENSG00000161973.9	protein_coding	CCDC42
chr17	14297347	14297695	ENSG00000262786.1	lincRNA	RP11-214O1.1
chr17	14297347	14297695	ENSG00000266709.1	lincRNA	RP11-214O1.2
chr17	14297347	14297695	ENSG00000266378.1	lincRNA	RP11-214O1.3
chr17	14297347	14297695	ENSG00000125430.7	protein_coding	HS3ST3B1
chr17	17870337	17870750	ENSG00000197815.4	antisense	RP1-253P7.4
chr17	17870337	17870750	ENSG00000175662.16	protein_coding	TOM1L2
chr17	17870337	17870750	ENSG00000072310.15	protein_coding	SREBF1
chr17	28717552	28717917	ENSG00000109113.16	protein_coding	RAB34
chr17	28717552	28717917	ENSG00000238423.1	snoRNA	SNORD42B
chr17	28717552	28717917	ENSG00000264577.1	antisense	AC010761.8
chr17	28717552	28717917	ENSG00000238578.1	snoRNA	SNORD4A
chr17	28717552	28717917	ENSG00000238649.1	snoRNA	SNORD42A
chr17	28717552	28717917	ENSG00000238597.1	snoRNA	SNORD4B
chr17	28717552	28717917	ENSG00000160606.9	protein_coding	TLCD1
chr17	28717552	28717917	ENSG00000267729.1	antisense	AC010761.14
chr17	28717552	28717917	ENSG00000076604.13	protein_coding	TRAF4
chr17	28717552	28717917	ENSG00000265474.1	antisense	AC010761.9
chr17	28717552	28717917	ENSG00000265840.1	antisense	AC010761.10
chr17	28717552	28717917	ENSG00000109111.13	protein_coding	SUPT6H
chr17	28717552	28717917	ENSG00000265205.1	antisense	AC010761.13
chr17	28717552	28717917	ENSG00000198242.12	protein_coding	RPL23A
chr17	28717552	28717917	ENSG00000160602.12	protein_coding	NEK8
chr17	28717552	28717917	ENSG00000265073.1	antisense	AC010761.6
chr17	28717552	28717917	ENSG00000167525.12	protein_coding	PROCA1
chr17	28717552	28717917	ENSG00000173065.12	protein_coding	FAM222B
chr17	30203389	30203723	ENSG00000264125.1	antisense	RP11-354P11.4
chr17	30203389	30203723	ENSG00000252112.1	snoRNA	SNORD63
chr17	30203389	30203723	ENSG00000108576.8	protein_coding	SLC6A4
chr17	30203389	30203723	ENSG00000266120.1	antisense	RP11-354P11.2
chr17	30203389	30203723	ENSG00000126653.14	protein_coding	NSRP1
chr17	30203389	30203723	ENSG00000108578.13	protein_coding	BLMH
chr17	30555439	30555802	ENSG00000263860.1	lincRNA	RP11-218M11.3
chr17	30555439	30555802	ENSG00000279431.1	TEC	RP11-218M11.7
chr17	30555439	30555802	ENSG00000266733.4	protein_coding	TBC1D29
chr17	30555439	30555802	ENSG00000266775.1	antisense	RP11-218M11.6
chr17	30555439	30555802	ENSG00000259928.1	lincRNA	RP11-218M11.1
chr17	30555439	30555802	ENSG00000231870.4	unprocessed_pseudogene	KRT17P3
chr17	30555439	30555802	ENSG00000231421.6	processed_transcript	AC006050.2
chr17	30555439	30555802	ENSG00000108587.13	protein_coding	GOSR1
chr17	30555439	30555802	ENSG00000264242.2	unprocessed_pseudogene	RP11-271K11.1
chr17	30555439	30555802	ENSG00000248121.7	transcribed_unprocessed_pseudogene	SMURF2P1
chr17	30555439	30555802	ENSG00000264958.2	unprocessed_pseudogene	ALOX12P1
chr17	30555439	30555802	ENSG00000214719.10	processed_transcript	AC005562.1
chr17	31068308	31068753	ENSG00000264107.1	antisense	RP11-848P1.5
chr17	31068308	31068753	ENSG00000265444.1	miRNA	MIR4733
chr17	31068308	31068753	ENSG00000265798.5	transcribed_unprocessed_pseudogene	RP11-271K11.5
chr17	31068308	31068753	ENSG00000266865.5	transcribed_unprocessed_pseudogene	RP11-848P1.9
chr17	31068308	31068753	ENSG00000196712.15	protein_coding	NF1
chr17	36125414	36125707	ENSG00000277632.1	protein_coding	CCL3
chr17	36125414	36125707	ENSG00000275302.1	protein_coding	CCL4
chr17	36125414	36125707	ENSG00000275347.1	processed_pseudogene	RP11-428O23.1
chr17	36125414	36125707	ENSG00000277089.3	antisense	AC069363.1
chr17	36125414	36125707	ENSG00000276014.1	misc_RNA	Metazoa_SRP
chr17	36125414	36125707	ENSG00000276241.1	antisense	CTB-91J4.1
chr17	36125414	36125707	ENSG00000274808.3	protein_coding	TBC1D3B
chr17	36534365	36534687	ENSG00000274164.1	rRNA	5S_rRNA
chr17	36534365	36534687	ENSG00000274756.1	processed_pseudogene	CTB-75G16.1
chr17	36534365	36534687	ENSG00000273611.3	protein_coding	ZNHIT3
chr17	36534365	36534687	ENSG00000278259.3	protein_coding	MYO19
chr17	36534365	36534687	ENSG00000277161.1	protein_coding	PIGW
chr17	36534365	36534687	ENSG00000278311.3	protein_coding	GGNBP2
chr17	38604674	38605090	ENSG00000274996.1	antisense	CTB-58E17.2
chr17	38604674	38605090	ENSG00000277363.3	protein_coding	SRCIN1
chr17	38609810	38610075	ENSG00000274996.1	antisense	CTB-58E17.2
chr17	38609810	38610075	ENSG00000277363.3	protein_coding	SRCIN1
chr17	39730248	39730600	ENSG00000265178.1	miRNA	MIR4728
chr17	39730248	39730600	ENSG00000141741.10	protein_coding	MIEN1
chr17	39730248	39730600	ENSG00000141738.12	protein_coding	GRB7
chr17	39730248	39730600	ENSG00000161395.11	protein_coding	PGAP3
chr17	39730248	39730600	ENSG00000141736.12	protein_coding	ERBB2
chr17	39730248	39730600	ENSG00000161405.15	protein_coding	IKZF3
chr17	41786208	41786665	ENSG00000141756.17	protein_coding	FKBP10
chr17	41786208	41786665	ENSG00000173801.15	protein_coding	JUP
chr17	41786208	41786665	ENSG00000141698.15	protein_coding	NT5C3B
chr17	41786208	41786665	ENSG00000161594.6	protein_coding	KLHL10
chr17	41786208	41786665	ENSG00000141696.11	protein_coding	P3H4
chr17	42028499	42028848	ENSG00000270010.1	sense_intronic	CTD-2132N18.4
chr17	42028499	42028848	ENSG00000168259.13	protein_coding	DNAJC7
chr17	42028499	42028848	ENSG00000168256.16	protein_coding	NKIRAS2
chr17	42028499	42028848	ENSG00000187595.13	protein_coding	ZNF385C
chr17	42028499	42028848	ENSG00000267221.1	sense_intronic	CTD-2132N18.2
chr17	46822299	46822648	ENSG00000158955.9	protein_coding	WNT9B
chr17	46822299	46822648	ENSG00000108379.8	protein_coding	WNT3
chr17	48011284	48011671	ENSG00000207947.2	miRNA	MIR152
chr17	48011284	48011671	ENSG00000263412.1	processed_transcript	RP5-890E16.2
chr17	48011284	48011671	ENSG00000273862.1	miRNA	AC004477.1
chr17	48011284	48011671	ENSG00000266341.1	antisense	RP5-890E16.4
chr17	48011284	48011671	ENSG00000264701.1	antisense	RP11-6N17.10
chr17	48011284	48011671	ENSG00000005243.8	protein_coding	COPZ2
chr17	48011284	48011671	ENSG00000082641.14	protein_coding	NFE2L1
chr17	48011284	48011671	ENSG00000263798.1	processed_transcript	RP11-6N17.9
chr17	48011284	48011671	ENSG00000108465.13	protein_coding	CDK5RAP3
chr17	57243052	57243481	ENSG00000279555.1	TEC	RP11-426D19.1
chr17	57243052	57243481	ENSG00000153944.9	protein_coding	MSI2
chr17	58631511	58631847	ENSG00000212195.2	snoRNA	U3
chr17	58631511	58631847	ENSG00000266826.1	processed_pseudogene	CTD-2200P10.1
chr17	58631511	58631847	ENSG00000199426.1	snRNA	RNU1-108P
chr17	58631511	58631847	ENSG00000266561.2	processed_pseudogene	CTD-2200P10.3
chr17	58631511	58631847	ENSG00000206917.1	snRNA	RNU1-52P
chr17	58631511	58631847	ENSG00000200997.1	snRNA	RNU1-85P
chr17	58631511	58631847	ENSG00000121101.14	protein_coding	TEX14
chr17	60315681	60316104	ENSG00000280588.1	miRNA	AC104763.1
chr17	60315681	60316104	ENSG00000271626.1	processed_pseudogene	RP11-3K24.2
chr17	60315681	60316104	ENSG00000170832.11	protein_coding	USP32
chr17	60601134	60601508	ENSG00000267678.1	processed_pseudogene	RP11-15E18.3
chr17	60601134	60601508	ENSG00000266943.1	processed_pseudogene	RP11-15E18.2
chr17	60601134	60601508	ENSG00000267772.1	lincRNA	RP11-15E18.4
chr17	60601134	60601508	ENSG00000170836.10	protein_coding	PPM1D
chr17	62109468	62109846	ENSG00000207123.1	misc_RNA	Y_RNA
chr17	62109468	62109846	ENSG00000266066.1	processed_pseudogene	POLRMTP1
chr17	62109468	62109846	ENSG00000108510.8	protein_coding	MED13
chr17	63849098	63849443	ENSG00000108592.15	protein_coding	FTSJ3
chr17	63849098	63849443	ENSG00000087191.11	protein_coding	PSMC5
chr17	63849098	63849443	ENSG00000108604.14	protein_coding	SMARCD2
chr17	63849098	63849443	ENSG00000240280.5	unitary_pseudogene	TCAM1P
chr17	63849098	63849443	ENSG00000259533.1	unprocessed_pseudogene	RP11-630H24.3
chr17	63849098	63849443	ENSG00000136488.13	protein_coding	CSH1
chr17	63849098	63849443	ENSG00000198231.11	protein_coding	DDX42
chr17	63849098	63849443	ENSG00000213218.8	protein_coding	CSH2
chr17	63849098	63849443	ENSG00000136487.16	protein_coding	GH2
chr17	64025609	64026049	ENSG00000264954.1	lincRNA	RP11-214C8.2
chr17	64025609	64026049	ENSG00000224383.6	protein_coding	PRR29
chr17	64025609	64026049	ENSG00000263489.1	lincRNA	CTC-264K15.6
chr17	64025609	64026049	ENSG00000108622.9	protein_coding	ICAM2
chr17	64025609	64026049	ENSG00000178607.14	protein_coding	ERN1
chr17	73310761	73311105	ENSG00000187959.8	protein_coding	CPSF4L
chr17	73310761	73311105	ENSG00000179604.9	protein_coding	CDC42EP4
chr17	73310761	73311105	ENSG00000069188.15	protein_coding	SDK2
chr17	74245168	74245471	ENSG00000172809.11	protein_coding	RPL38
chr17	74245168	74245471	ENSG00000246731.2	antisense	MGC16275
chr17	74245168	74245471	ENSG00000264272.1	antisense	CTD-2514K5.4
chr17	74245168	74245471	ENSG00000141540.9	protein_coding	TTYH2
chr17	74245168	74245471	ENSG00000171595.12	protein_coding	DNAI2
chr17	75764543	75764903	ENSG00000132475.7	protein_coding	H3F3B
chr17	75764543	75764903	ENSG00000263565.1	miRNA	MIR4738
chr17	75764543	75764903	ENSG00000132470.12	protein_coding	ITGB4
chr17	75764543	75764903	ENSG00000132478.8	protein_coding	UNK
chr17	75764543	75764903	ENSG00000108479.10	protein_coding	GALK1
chr17	75778848	75779310	ENSG00000132475.7	protein_coding	H3F3B
chr17	75778848	75779310	ENSG00000263565.1	miRNA	MIR4738
chr17	75778848	75779310	ENSG00000266980.1	antisense	RP11-552F3.4
chr17	75778848	75779310	ENSG00000132470.12	protein_coding	ITGB4
chr17	75778848	75779310	ENSG00000132478.8	protein_coding	UNK
chr17	75778848	75779310	ENSG00000092929.10	protein_coding	UNC13D
chr17	75778848	75779310	ENSG00000108479.10	protein_coding	GALK1
chr17	78445591	78445981	ENSG00000281727.1	miRNA	AC061992.1
chr17	78445591	78445981	ENSG00000200063.1	snoRNA	SNORA30
chr17	78445591	78445981	ENSG00000267432.4	processed_transcript	RP11-559N14.5
chr17	78445591	78445981	ENSG00000087157.17	protein_coding	PGS1
chr17	78445591	78445981	ENSG00000187775.15	protein_coding	DNAH17
chr17	79777558	79777838	ENSG00000173894.9	protein_coding	CBX2
chr17	79777558	79777838	ENSG00000141570.9	protein_coding	CBX8
chr17	79777558	79777838	ENSG00000262768.2	antisense	RP11-353N14.1
chr17	79777558	79777838	ENSG00000262772.1	lincRNA	RP11-353N14.2
chr17	79777558	79777838	ENSG00000182156.8	protein_coding	ENPP7
chr17	79839736	79840115	ENSG00000141570.9	protein_coding	CBX8
chr17	79839736	79840115	ENSG00000262768.2	antisense	RP11-353N14.1
chr17	79839736	79840115	ENSG00000262772.1	lincRNA	RP11-353N14.2
chr17	79839736	79840115	ENSG00000262343.1	lincRNA	RP11-353N14.3
chr17	79839736	79840115	ENSG00000141582.13	protein_coding	CBX4
chr18	36829055	36829443	ENSG00000134779.13	protein_coding	TPGS2
chr18	36829055	36829443	ENSG00000150477.13	protein_coding	KIAA1328
chr18	36829055	36829443	ENSG00000134775.14	protein_coding	FHOD3
chr18	47772699	47773003	ENSG00000175387.14	protein_coding	SMAD2
chr18	58399958	58400367	ENSG00000267504.1	sense_intronic	RP11-845C23.2
chr18	58399958	58400367	ENSG00000267396.1	antisense	RP11-845C23.3
chr18	58399958	58400367	ENSG00000267675.1	lincRNA	RP11-1151B14.2
chr18	58399958	58400367	ENSG00000267391.2	lincRNA	RP11-1151B14.3
chr18	58399958	58400367	ENSG00000049759.15	protein_coding	NEDD4L
chr18	62638416	62638746	ENSG00000243549.3	misc_RNA	RN7SL705P
chr18	74152893	74153279	ENSG00000141665.10	protein_coding	FBXO15
chr18	74152893	74153279	ENSG00000075336.10	protein_coding	TIMM21
chr19	1853300	1853705	ENSG00000267007.1	antisense	CTB-31O20.3
chr19	1853300	1853705	ENSG00000223244.1	miRNA	MIR1909
chr19	1853300	1853705	ENSG00000267244.4	processed_transcript	CTB-31O20.4
chr19	1853300	1853705	ENSG00000267125.2	antisense	CTB-31O20.6
chr19	1853300	1853705	ENSG00000129911.7	protein_coding	KLF16
chr19	1853300	1853705	ENSG00000267141.1	antisense	CTB-31O20.8
chr19	1853300	1853705	ENSG00000261526.2	lincRNA	CTB-31O20.2
chr19	1853300	1853705	ENSG00000267232.1	lincRNA	CTB-31O20.9
chr19	1853300	1853705	ENSG00000130270.15	protein_coding	ATP8B3
chr19	1853300	1853705	ENSG00000129968.14	protein_coding	ABHD17A
chr19	1853300	1853705	ENSG00000079313.10	protein_coding	REXO1
chr19	4976418	4976796	ENSG00000263409.1	miRNA	MIR4747
chr19	4976418	4976796	ENSG00000276043.3	protein_coding	UHRF1
chr19	4976418	4976796	ENSG00000127663.13	protein_coding	KDM4B
chr19	5547823	5548212	ENSG00000223573.5	lincRNA	TINCR
chr19	5547823	5548212	ENSG00000233270.1	processed_pseudogene	SNRPEP4
chr19	5547823	5548212	ENSG00000130254.10	protein_coding	SAFB2
chr19	7944497	7944996	ENSG00000214248.2	antisense	CTD-3193O13.12
chr19	7944497	7944996	ENSG00000260001.5	protein_coding	TGFBR3L
chr19	7944497	7944996	ENSG00000260500.1	antisense	CTD-3193O13.1
chr19	7944497	7944996	ENSG00000104976.10	protein_coding	SNAPC2
chr19	7944497	7944996	ENSG00000178531.5	protein_coding	CTXN1
chr19	7944497	7944996	ENSG00000269139.2	processed_transcript	CTD-3193O13.8
chr19	7944497	7944996	ENSG00000269813.1	antisense	CTD-3193O13.14
chr19	7944497	7944996	ENSG00000171017.9	protein_coding	LRRC8E
chr19	7944497	7944996	ENSG00000076984.16	protein_coding	MAP2K7
chr19	7944497	7944996	ENSG00000268149.1	antisense	CTD-3193O13.13
chr19	7944497	7944996	ENSG00000104980.6	protein_coding	TIMM44
chr19	7944497	7944996	ENSG00000066044.12	protein_coding	ELAVL1
chr19	10219598	10219969	ENSG00000264266.1	miRNA	MIR4322
chr19	10219598	10219969	ENSG00000267105.1	antisense	CTD-2369P2.4
chr19	10219598	10219969	ENSG00000105364.12	protein_coding	MRPL4
chr19	10219598	10219969	ENSG00000266978.1	antisense	CTD-2369P2.5
chr19	10219598	10219969	ENSG00000130816.13	protein_coding	DNMT1
chr19	10219598	10219969	ENSG00000267534.2	protein_coding	S1PR2
chr19	10416668	10417035	ENSG00000221566.1	miRNA	MIR1181
chr19	10416668	10417035	ENSG00000105401.5	protein_coding	CDC37
chr19	10416668	10417035	ENSG00000065989.14	protein_coding	PDE4A
chr19	10416668	10417035	ENSG00000105397.12	protein_coding	TYK2
chr19	11382718	11383137	ENSG00000105518.12	protein_coding	TMEM205
chr19	11382718	11383137	ENSG00000105520.9	protein_coding	LPPR2
chr19	11382718	11383137	ENSG00000173928.2	protein_coding	SWSAP1
chr19	11382718	11383137	ENSG00000187266.12	protein_coding	EPOR
chr19	11382718	11383137	ENSG00000202357.1	misc_RNA	Y_RNA
chr19	11382718	11383137	ENSG00000198003.10	protein_coding	CCDC151
chr19	11382718	11383137	ENSG00000105514.6	protein_coding	RAB3D
chr19	11382718	11383137	ENSG00000183401.10	protein_coding	CCDC159
chr19	11382718	11383137	ENSG00000267277.1	antisense	CTD-2342J14.6
chr19	11382718	11383137	ENSG00000205517.11	protein_coding	RGL3
chr19	13241670	13242008	ENSG00000141837.17	protein_coding	CACNA1A
chr19	14114093	14114472	ENSG00000228887.3	processed_pseudogene	EEF1DP1
chr19	14114093	14114472	ENSG00000277805.1	miRNA	MIR1199
chr19	14114093	14114472	ENSG00000188032.8	protein_coding	C19orf67
chr19	14114093	14114472	ENSG00000267783.1	antisense	CTB-55O6.10
chr19	14114093	14114472	ENSG00000281044.1	miRNA	AC022098.2
chr19	14114093	14114472	ENSG00000280483.1	miRNA	AC022098.1
chr19	14114093	14114472	ENSG00000141854.6	protein_coding	CTB-55O6.8
chr19	14114093	14114472	ENSG00000141858.10	protein_coding	SAMD1
chr19	14114093	14114472	ENSG00000072062.12	protein_coding	PRKACA
chr19	14114093	14114472	ENSG00000105011.7	protein_coding	ASF1B
chr19	14114093	14114472	ENSG00000267169.1	antisense	CTB-55O6.12
chr19	14114093	14114472	ENSG00000072071.15	protein_coding	LPHN1
chr19	17932449	17932829	ENSG00000252591.1	rRNA	RNA5SP468
chr19	17932449	17932829	ENSG00000105641.3	protein_coding	SLC5A5
chr19	17932449	17932829	ENSG00000007080.9	protein_coding	CCDC124
chr19	17932449	17932829	ENSG00000105642.14	protein_coding	KCNN1
chr19	33311324	33311591	ENSG00000270212.1	lincRNA	CTD-2540B15.12
chr19	33311324	33311591	ENSG00000267580.1	antisense	CTD-2540B15.11
chr19	33311324	33311591	ENSG00000245848.2	protein_coding	CEBPA
chr19	33311324	33311591	ENSG00000267727.1	antisense	CTD-2540B15.7
chr19	33311324	33311591	ENSG00000267296.2	antisense	CEBPA-AS1
chr19	33311324	33311591	ENSG00000266899.1	processed_pseudogene	AKR1B1P7
chr19	33311324	33311591	ENSG00000267130.1	lincRNA	CTD-2540B15.9
chr19	33311324	33311591	ENSG00000243864.1	processed_pseudogene	RPS3AP50
chr19	38143994	38144332	ENSG00000269653.1	sense_intronic	CTB-102L5.7
chr19	38143994	38144332	ENSG00000268764.1	antisense	CTC-450M9.1
chr19	38143994	38144332	ENSG00000105738.9	protein_coding	SIPA1L3
chr19	41126624	41126988	ENSG00000268529.1	unprocessed_pseudogene	CYP2T3P
chr19	41126624	41126988	ENSG00000224476.3	processed_pseudogene	RPL36P16
chr19	41126624	41126988	ENSG00000197838.4	protein_coding	CYP2A13
chr19	41126624	41126988	ENSG00000197446.7	protein_coding	CYP2F1
chr19	41144458	41144747	ENSG00000268529.1	unprocessed_pseudogene	CYP2T3P
chr19	41144458	41144747	ENSG00000224476.3	processed_pseudogene	RPL36P16
chr19	41144458	41144747	ENSG00000264423.2	misc_RNA	RN7SL718P
chr19	41144458	41144747	ENSG00000197838.4	protein_coding	CYP2A13
chr19	41144458	41144747	ENSG00000197446.7	protein_coding	CYP2F1
chr19	41144458	41144747	ENSG00000167600.12	protein_coding	CYP2S1
chr19	42561566	42561839	ENSG00000230558.2	unprocessed_pseudogene	CEACAMP2
chr19	42561566	42561839	ENSG00000079385.20	protein_coding	CEACAM1
chr19	42561566	42561839	ENSG00000213904.7	antisense	LIPE-AS1
chr19	42561566	42561839	ENSG00000124469.9	protein_coding	CEACAM8
chr19	47305220	47305557	ENSG00000257704.3	protein_coding	INAFM1
chr19	47305220	47305557	ENSG00000105321.11	protein_coding	CCDC9
chr19	47305220	47305557	ENSG00000134830.5	protein_coding	C5AR2
chr19	47305220	47305557	ENSG00000134815.17	protein_coding	DHX34
chr19	47305220	47305557	ENSG00000197405.6	protein_coding	C5AR1
chr19	47849130	47849489	ENSG00000259009.4	unprocessed_pseudogene	TPRX2P
chr19	47849130	47849489	ENSG00000259108.2	lincRNA	CTD-3098H1.2
chr19	47849130	47849489	ENSG00000221072.1	miRNA	AC124853.1
chr19	47849130	47849489	ENSG00000178928.7	protein_coding	TPRX1
chr19	47849130	47849489	ENSG00000105398.3	protein_coding	SULT2A1
chr19	47849130	47849489	ENSG00000105392.14	protein_coding	CRX
chr19	50536677	50536971	ENSG00000268518.1	lincRNA	CTD-2545M3.8
chr19	50536677	50536971	ENSG00000161677.10	protein_coding	JOSD2
chr19	50536677	50536971	ENSG00000268231.1	sense_intronic	CTD-2560K21.6
chr19	50536677	50536971	ENSG00000161671.15	protein_coding	EMC10
chr19	50536677	50536971	ENSG00000204653.8	protein_coding	ASPDH
chr19	50536677	50536971	ENSG00000131409.11	protein_coding	LRRC4B
chr19	55146039	55146470	ENSG00000267507.1	processed_pseudogene	CTD-2587H24.1
chr19	55146039	55146470	ENSG00000275863.1	miRNA	MIR7975
chr19	55146039	55146470	ENSG00000129991.11	protein_coding	TNNI3
chr19	55146039	55146470	ENSG00000267110.1	protein_coding	CTD-2587H24.4
chr19	55146039	55146470	ENSG00000239137.1	snoRNA	snoU13
chr19	55146039	55146470	ENSG00000129990.13	protein_coding	SYT5
chr19	55146039	55146470	ENSG00000125503.11	protein_coding	PPP1R12C
chr19	55146039	55146470	ENSG00000105048.15	protein_coding	TNNT1
chr19	55146039	55146470	ENSG00000167646.12	protein_coding	DNAAF3
chr19	55146039	55146470	ENSG00000267577.1	antisense	CTD-2587H24.5
chr19	55146039	55146470	ENSG00000080031.8	protein_coding	PTPRH
chr19	55165984	55166387	ENSG00000267507.1	processed_pseudogene	CTD-2587H24.1
chr19	55165984	55166387	ENSG00000275863.1	miRNA	MIR7975
chr19	55165984	55166387	ENSG00000129991.11	protein_coding	TNNI3
chr19	55165984	55166387	ENSG00000267110.1	protein_coding	CTD-2587H24.4
chr19	55165984	55166387	ENSG00000239137.1	snoRNA	snoU13
chr19	55165984	55166387	ENSG00000129990.13	protein_coding	SYT5
chr19	55165984	55166387	ENSG00000125503.11	protein_coding	PPP1R12C
chr19	55165984	55166387	ENSG00000105048.15	protein_coding	TNNT1
chr19	55165984	55166387	ENSG00000167646.12	protein_coding	DNAAF3
chr19	55165984	55166387	ENSG00000267577.1	antisense	CTD-2587H24.5
chr19	55165984	55166387	ENSG00000080031.8	protein_coding	PTPRH
chr2	274451	274900	ENSG00000143727.14	protein_coding	ACP1
chr2	274451	274900	ENSG00000189292.14	protein_coding	FAM150B
chr2	274451	274900	ENSG00000277997.1	lincRNA	RP11-356M6.1
chr2	274451	274900	ENSG00000228643.1	processed_transcript	AC079779.4
chr2	274451	274900	ENSG00000235779.6	lincRNA	AC079779.5
chr2	274451	274900	ENSG00000233684.2	lincRNA	AC079779.6
chr2	274451	274900	ENSG00000035115.20	protein_coding	SH3YL1
chr2	1897113	1897501	ENSG00000186487.16	protein_coding	MYT1L
chr2	14642556	14642788	ENSG00000228505.4	lincRNA	AC011897.2
chr2	14642556	14642788	ENSG00000162981.13	protein_coding	FAM84A
chr2	23330317	23330537	ENSG00000233714.1	lincRNA	AC012506.2
chr2	23330317	23330537	ENSG00000223634.1	lincRNA	AC012506.3
chr2	23330317	23330537	ENSG00000235497.4	lincRNA	AC012506.4
chr2	23330317	23330537	ENSG00000223530.1	lincRNA	AC012506.1
chr2	29238525	29238870	ENSG00000115295.18	protein_coding	CLIP4
chr2	29238525	29238870	ENSG00000171094.14	protein_coding	ALK
chr2	39782064	39790000	ENSG00000138050.13	protein_coding	THUMPD2
chr2	39782064	39790000	ENSG00000227028.5	antisense	SLC8A1-AS1
chr2	46185234	46185529	ENSG00000231336.1	antisense	AC017006.3
chr2	46185234	46185529	ENSG00000171132.12	protein_coding	PRKCE
chr2	46327644	46327956	ENSG00000116016.12	protein_coding	EPAS1
chr2	63054135	63054527	ENSG00000115507.8	protein_coding	OTX1
chr2	63054135	63054527	ENSG00000270437.1	processed_pseudogene	RP11-511I11.2
chr2	63054135	63054527	ENSG00000231609.4	antisense	AC009501.4
chr2	63054135	63054527	ENSG00000115504.13	protein_coding	EHBP1
chr2	88691499	88691888	ENSG00000153574.8	protein_coding	RPIA
chr2	90390535	90390790	ENSG00000265897.2	processed_pseudogene	AC018696.1
chr2	90390535	90390790	ENSG00000281904.1	lincRNA	CH17-132F21.5
chr2	90397592	90398015	ENSG00000265897.2	processed_pseudogene	AC018696.1
chr2	90397592	90398015	ENSG00000281904.1	lincRNA	CH17-132F21.5
chr2	90398225	90398682	ENSG00000265897.2	processed_pseudogene	AC018696.1
chr2	90398225	90398682	ENSG00000281904.1	lincRNA	CH17-132F21.5
chr2	92081071	92081641	ENSG00000223816.5	unprocessed_pseudogene	IGKV1OR2-2
chr2	101038615	101038984	ENSG00000223947.1	antisense	AC016738.4
chr2	101038615	101038984	ENSG00000281681.1	misc_RNA	Metazoa_SRP
chr2	101038615	101038984	ENSG00000271532.1	processed_pseudogene	RP11-426K3.1
chr2	101038615	101038984	ENSG00000071082.9	protein_coding	RPL31
chr2	101038615	101038984	ENSG00000170485.15	protein_coding	NPAS2
chr2	101038615	101038984	ENSG00000204634.11	protein_coding	TBC1D8
chr2	106932691	106933022	ENSG00000229360.1	processed_pseudogene	PPP1R2P5
chr2	106932691	106933022	ENSG00000226905.1	processed_pseudogene	AC005040.3
chr2	106932691	106933022	ENSG00000144057.14	protein_coding	ST6GAL2
chr2	113273014	113273379	ENSG00000274877.1	antisense	RP11-65I12.1
chr2	113273014	113273379	ENSG00000189223.12	processed_transcript	PAX8-AS1
chr2	113273014	113273379	ENSG00000125618.15	protein_coding	PAX8
chr2	120686703	120687127	ENSG00000201006.1	misc_RNA	Y_RNA
chr2	120686703	120687127	ENSG00000229774.1	lincRNA	AC018866.1
chr2	120686703	120687127	ENSG00000074047.19	protein_coding	GLI2
chr2	121084915	121085324	ENSG00000221321.1	miRNA	AC016764.1
chr2	121084915	121085324	ENSG00000201584.1	misc_RNA	Y_RNA
chr2	121084915	121085324	ENSG00000234455.1	lincRNA	AC067960.1
chr2	121530871	121531189	ENSG00000265451.1	antisense	RP11-204L24.2
chr2	121530871	121531189	ENSG00000264229.1	snRNA	RNU4ATAC
chr2	121530871	121531189	ENSG00000074054.16	protein_coding	CLASP1
chr2	156065977	156066248	ENSG00000226383.4	lincRNA	AC093375.1
chr2	156065977	156066248	ENSG00000235548.1	processed_pseudogene	AC073551.1
chr2	171541190	171541643	ENSG00000228507.1	processed_pseudogene	DAP3P2
chr2	171541190	171541643	ENSG00000234061.1	processed_pseudogene	AC007969.4
chr2	171541190	171541643	ENSG00000233762.3	processed_pseudogene	AC007969.5
chr2	171541190	171541643	ENSG00000233934.2	processed_pseudogene	RPL21P38
chr2	171541190	171541643	ENSG00000071967.10	protein_coding	CYBRD1
chr2	176079761	176080015	ENSG00000170178.6	protein_coding	HOXD12
chr2	176079761	176080015	ENSG00000128713.12	protein_coding	HOXD11
chr2	176079761	176080015	ENSG00000128709.11	protein_coding	HOXD9
chr2	176079761	176080015	ENSG00000281719.1	miRNA	AC009336.1
chr2	176079761	176080015	ENSG00000175879.8	protein_coding	HOXD8
chr2	176079761	176080015	ENSG00000174279.4	protein_coding	EVX2
chr2	176079761	176080015	ENSG00000128714.5	protein_coding	HOXD13
chr2	176079761	176080015	ENSG00000128710.5	protein_coding	HOXD10
chr2	176079761	176080015	ENSG00000237380.5	antisense	HOXD-AS2
chr2	178479029	178479451	ENSG00000238082.1	processed_pseudogene	AC009948.7
chr2	178479029	178479451	ENSG00000223960.5	antisense	AC009948.5
chr2	178479029	178479451	ENSG00000180228.11	protein_coding	PRKRA
chr2	178479029	178479451	ENSG00000204311.10	protein_coding	DFNB59
chr2	178479029	178479451	ENSG00000079150.16	protein_coding	FKBP7
chr2	178479029	178479451	ENSG00000116095.9	protein_coding	PLEKHA3
chr2	178479029	178479451	ENSG00000237298.7	antisense	TTN-AS1
chr2	178479029	178479451	ENSG00000155657.22	protein_coding	TTN
chr2	188513876	188514182	ENSG00000144366.14	protein_coding	GULP1
chr2	199596543	199596962	ENSG00000238217.4	lincRNA	AC093590.1
chr2	207625872	207626249	ENSG00000223433.1	processed_pseudogene	AC079767.3
chr2	207625872	207626249	ENSG00000224137.1	lincRNA	AC079767.4
chr2	207625872	207626249	ENSG00000118260.13	protein_coding	CREB1
chr2	207625872	207626249	ENSG00000144401.13	protein_coding	METTL21A
chr2	218847608	218848015	ENSG00000272555.1	lincRNA	RP11-459I19.1
chr2	218847608	218848015	ENSG00000232625.1	processed_pseudogene	AC009974.11
chr2	218847608	218848015	ENSG00000135929.7	protein_coding	CYP27A1
chr2	218847608	218848015	ENSG00000115592.10	protein_coding	PRKAG3
chr2	218847608	218848015	ENSG00000115596.3	protein_coding	WNT6
chr2	218847608	218848015	ENSG00000135925.7	protein_coding	WNT10A
chr2	219433865	219434246	ENSG00000175084.10	protein_coding	DES
chr2	219433865	219434246	ENSG00000234638.1	antisense	AC053503.6
chr2	219433865	219434246	ENSG00000280323.1	TEC	AC053503.12
chr2	219433865	219434246	ENSG00000123992.17	protein_coding	DNPEP
chr2	219433865	219434246	ENSG00000229525.1	antisense	AC053503.4
chr2	219433865	219434246	ENSG00000072195.13	protein_coding	SPEG
chr2	219433865	219434246	ENSG00000227432.1	antisense	AC053503.11
chr2	233857375	233857835	ENSG00000224287.2	transcribed_processed_pseudogene	MSL3P1
chr2	233857375	233857835	ENSG00000279809.1	TEC	AC005538.3
chr2	233857375	233857835	ENSG00000123485.10	protein_coding	HJURP
chr2	233857375	233857835	ENSG00000185038.13	protein_coding	MROH2A
chr2	235055824	235056206	ENSG00000226542.1	lincRNA	AC114814.4
chr2	235055824	235056206	ENSG00000130147.14	protein_coding	SH3BP4
chr20	5056690	5057024	ENSG00000234573.1	processed_pseudogene	RP5-1116H23.1
chr20	5056690	5057024	ENSG00000276768.1	lincRNA	RP5-1116H23.5
chr20	5056690	5057024	ENSG00000278816.1	lincRNA	RP5-1116H23.4
chr20	5056690	5057024	ENSG00000277425.1	lincRNA	RP5-1116H23.3
chr20	5056690	5057024	ENSG00000212536.1	rRNA	RNA5SP474
chr20	5056690	5057024	ENSG00000277087.1	lincRNA	RP5-1116H23.6
chr20	5056690	5057024	ENSG00000089057.13	protein_coding	SLC23A2
chr20	5056690	5057024	ENSG00000089063.13	protein_coding	TMEM230
chr20	23178915	23179269	ENSG00000233746.1	lincRNA	LINC00656
chr20	23178915	23179269	ENSG00000279164.1	TEC	RP4-737E23.5
chr20	23178915	23179269	ENSG00000201527.1	rRNA	RNA5SP478
chr20	23178915	23179269	ENSG00000230387.2	lincRNA	RP4-737E23.2
chr20	23178915	23179269	ENSG00000275179.1	lincRNA	RP4-737E23.7
chr20	33915635	33916046	ENSG00000214200.2	processed_pseudogene	TPM3P2
chr20	33915635	33916046	ENSG00000228958.1	processed_pseudogene	PIGPP3
chr20	41135295	41135612	ENSG00000276169.1	miRNA	MIR6871
chr20	41135295	41135612	ENSG00000198900.5	protein_coding	TOP1
chr20	41135295	41135612	ENSG00000226648.1	antisense	PLCG1-AS1
chr20	41135295	41135612	ENSG00000124181.13	protein_coding	PLCG1
chr20	41135295	41135612	ENSG00000174306.20	protein_coding	ZHX3
chr20	44431563	44431908	ENSG00000233376.1	antisense	RP5-881L22.6
chr20	44431563	44431908	ENSG00000266151.1	miRNA	MIR3646
chr20	44431563	44431908	ENSG00000265893.1	miRNA	AL132772.1
chr20	44431563	44431908	ENSG00000168746.7	protein_coding	C20orf62
chr20	44431563	44431908	ENSG00000226243.1	processed_pseudogene	RPL37AP1
chr20	44431563	44431908	ENSG00000229005.2	antisense	HNF4A-AS1
chr20	44431563	44431908	ENSG00000237907.1	antisense	LINC01430
chr20	44431563	44431908	ENSG00000124120.9	protein_coding	TTPAL
chr20	44431563	44431908	ENSG00000101076.15	protein_coding	HNF4A
chr20	50626067	50626400	ENSG00000208018.1	miRNA	MIR645
chr20	50626067	50626400	ENSG00000221091.1	miRNA	MIR1302-5
chr20	50626067	50626400	ENSG00000231302.1	processed_pseudogene	RPL36P2
chr20	50626067	50626400	ENSG00000278453.1	miRNA	AL133230.1
chr20	50626067	50626400	ENSG00000196396.8	protein_coding	PTPN1
chr20	50626067	50626400	ENSG00000232043.1	antisense	RP4-530I15.9
chr20	50626067	50626400	ENSG00000234693.1	antisense	RP4-530I15.6
chr20	50626067	50626400	ENSG00000042062.10	protein_coding	FAM65C
chr20	50635858	50636198	ENSG00000208018.1	miRNA	MIR645
chr20	50635858	50636198	ENSG00000221091.1	miRNA	MIR1302-5
chr20	50635858	50636198	ENSG00000231302.1	processed_pseudogene	RPL36P2
chr20	50635858	50636198	ENSG00000278453.1	miRNA	AL133230.1
chr20	50635858	50636198	ENSG00000234693.1	antisense	RP4-530I15.6
chr20	50635858	50636198	ENSG00000042062.10	protein_coding	FAM65C
chr21	17512427	17512827	ENSG00000226580.1	processed_pseudogene	RPL39P40
chr21	17512427	17512827	ENSG00000266195.2	misc_RNA	RN7SL163P
chr21	17512427	17512827	ENSG00000232260.2	processed_pseudogene	BTF3L4P1
chr21	17512427	17512827	ENSG00000200754.1	misc_RNA	Y_RNA
chr21	17512427	17512827	ENSG00000154639.17	protein_coding	CXADR
chr21	31509592	31509954	ENSG00000237594.2	antisense	AP000251.3
chr21	31509592	31509954	ENSG00000156299.11	protein_coding	TIAM1
chr21	43727530	43727916	ENSG00000281420.1	pseudogene	AP001052.1
chr21	43727530	43727916	ENSG00000160213.5	protein_coding	CSTB
chr21	43727530	43727916	ENSG00000160208.12	protein_coding	RRP1B
chr21	43727530	43727916	ENSG00000160209.17	protein_coding	PDXK
chr22	27747636	27748058	ENSG00000231495.1	lincRNA	RP1-213J1P__B.2
chr22	27747636	27748058	ENSG00000226169.1	antisense	RP11-375H17.1
chr22	27747636	27748058	ENSG00000227838.1	lincRNA	RP1-213J1P__B.1
chr22	27747636	27748058	ENSG00000169184.5	protein_coding	MN1
chr22	39932797	39933159	ENSG00000100351.15	protein_coding	GRAP2
chr22	39932797	39933159	ENSG00000225528.1	sense_intronic	RP3-370M22.8
chr22	39932797	39933159	ENSG00000176177.9	protein_coding	ENTHD1
chr22	41925995	41926387	ENSG00000207932.1	miRNA	MIR33A
chr22	41925995	41926387	ENSG00000263463.1	miRNA	MIR378I
chr22	41925995	41926387	ENSG00000205704.6	unitary_pseudogene	LINC00634
chr22	41925995	41926387	ENSG00000198911.10	protein_coding	SREBF2
chr22	41925995	41926387	ENSG00000234965.2	protein_coding	SHISA8
chr22	41925995	41926387	ENSG00000159958.4	protein_coding	TNFRSF13C
chr22	41925995	41926387	ENSG00000100167.18	protein_coding	2015-09-03
chr22	41925995	41926387	ENSG00000100162.13	protein_coding	CENPM
chr3	10772585	10772955	ENSG00000226567.1	lincRNA	LINC00606
chr3	10772585	10772955	ENSG00000230599.2	lincRNA	AC018495.3
chr3	10772585	10772955	ENSG00000132164.8	protein_coding	SLC6A11
chr3	13339023	13339349	ENSG00000132182.10	protein_coding	NUP210
chr3	21839701	21840004	ENSG00000221384.1	miRNA	AC023798.1
chr3	21839701	21840004	ENSG00000151789.8	protein_coding	ZNF385D
chr3	25441200	25441648	ENSG00000229421.1	processed_pseudogene	AC133141.1
chr3	25441200	25441648	ENSG00000077092.17	protein_coding	RARB
chr3	30927926	30928301	ENSG00000144644.13	protein_coding	GADL1
chr3	50979348	50979723	ENSG00000281824.1	miRNA	AC144634.1
chr3	50979348	50979723	ENSG00000088538.12	protein_coding	DOCK3
chr3	55609425	55609762	ENSG00000240777.2	lincRNA	RP11-58O15.1
chr3	55609425	55609762	ENSG00000281708.1	sense_intronic	ERC2-IT1
chr3	55609425	55609762	ENSG00000187672.11	protein_coding	ERC2
chr3	56557574	56557914	ENSG00000180376.15	protein_coding	CCDC66
chr3	62368935	62369247	ENSG00000241472.5	processed_transcript	PTPRG-AS1
chr3	62368935	62369247	ENSG00000114405.9	protein_coding	C3orf14
chr3	62368935	62369247	ENSG00000153266.11	protein_coding	FEZF2
chr3	62368935	62369247	ENSG00000163618.16	protein_coding	CADPS
chr3	109409783	109410146	ENSG00000241257.1	processed_pseudogene	RP11-397K18.1
chr3	109409783	109410146	ENSG00000244561.1	processed_pseudogene	RP11-702L6.1
chr3	109409783	109410146	ENSG00000230618.3	processed_pseudogene	H3F3AP3
chr3	109409783	109410146	ENSG00000228980.3	lincRNA	LINC01205
chr3	113745117	113745485	ENSG00000239280.1	processed_pseudogene	RP11-271C24.3
chr3	113745117	113745485	ENSG00000242659.1	lincRNA	RP11-271C24.2
chr3	113745117	113745485	ENSG00000176542.8	protein_coding	KIAA2018
chr3	113745117	113745485	ENSG00000121579.11	protein_coding	NAA50
chr3	113745117	113745485	ENSG00000114573.8	protein_coding	ATP6V1A
chr3	128845962	128846242	ENSG00000239483.1	processed_pseudogene	RPS15AP16
chr3	128845962	128846242	ENSG00000243022.1	processed_pseudogene	MARK3P3
chr3	128845962	128846242	ENSG00000242062.1	processed_pseudogene	MARK2P6
chr3	128845962	128846242	ENSG00000231305.3	antisense	RP11-723O4.2
chr3	128845962	128846242	ENSG00000250796.1	processed_pseudogene	RP11-723O4.3
chr3	128845962	128846242	ENSG00000075785.11	protein_coding	RAB7A
chr3	128845962	128846242	ENSG00000261159.1	lincRNA	RP11-723O4.9
chr3	128845962	128846242	ENSG00000177646.16	protein_coding	ACAD9
chr3	128845962	128846242	ENSG00000244065.1	processed_pseudogene	MARK2P17
chr3	130699819	130700027	ENSG00000206384.9	protein_coding	COL6A6
chr3	130699819	130700027	ENSG00000196455.6	protein_coding	PIK3R4
chr3	138946261	138946534	ENSG00000183770.5	protein_coding	FOXL2
chr3	138946261	138946534	ENSG00000206262.7	protein_coding	FOXL2NB
chr3	138946261	138946534	ENSG00000244578.1	lincRNA	LINC01391
chr3	142724926	142725250	ENSG00000144935.13	protein_coding	TRPC1
chr3	142724926	142725250	ENSG00000120756.11	protein_coding	PLS1
chr3	142929090	142929476	ENSG00000241592.1	processed_pseudogene	RP11-372E1.7
chr3	142929090	142929476	ENSG00000243818.4	antisense	RP11-372E1.4
chr3	142929090	142929476	ENSG00000188582.7	protein_coding	PAQR9
chr3	142929090	142929476	ENSG00000163710.6	protein_coding	PCOLCE2
chr3	142929090	142929476	ENSG00000241570.7	antisense	PAQR9-AS1
chr3	142929090	142929476	ENSG00000163714.16	protein_coding	U2SURP
chr3	179649540	179649920	ENSG00000239096.1	snoRNA	snoU13
chr3	179649540	179649920	ENSG00000243977.1	processed_pseudogene	RP11-473P24.2
chr3	179649540	179649920	ENSG00000136522.12	protein_coding	MRPL47
chr3	179649540	179649920	ENSG00000136521.11	protein_coding	NDUFB5
chr3	179649540	179649920	ENSG00000058056.7	protein_coding	USP13
chr3	184227372	184227647	ENSG00000161203.12	protein_coding	AP2M1
chr3	184227372	184227647	ENSG00000221120.1	miRNA	MIR1224
chr3	184227372	184227647	ENSG00000214160.8	protein_coding	ALG3
chr3	184227372	184227647	ENSG00000163888.3	protein_coding	CAMK2N2
chr3	184227372	184227647	ENSG00000161204.10	protein_coding	ABCF3
chr3	184227372	184227647	ENSG00000145198.13	protein_coding	VWA5B2
chr3	184227372	184227647	ENSG00000145194.16	protein_coding	ECE2
chr3	184227372	184227647	ENSG00000145191.10	protein_coding	EIF2B5
chr3	184250309	184250593	ENSG00000221120.1	miRNA	MIR1224
chr3	184250309	184250593	ENSG00000214160.8	protein_coding	ALG3
chr3	184250309	184250593	ENSG00000163888.3	protein_coding	CAMK2N2
chr3	184250309	184250593	ENSG00000145198.13	protein_coding	VWA5B2
chr3	184250309	184250593	ENSG00000175166.15	protein_coding	PSMD2
chr3	184250309	184250593	ENSG00000145194.16	protein_coding	ECE2
chr3	184250309	184250593	ENSG00000145191.10	protein_coding	EIF2B5
chr4	6331021	6331356	ENSG00000074211.12	protein_coding	PPP2R2C
chr4	6331021	6331356	ENSG00000109501.12	protein_coding	WFS1
chr4	24472979	24473371	ENSG00000207697.1	miRNA	MIR573
chr4	24472979	24473371	ENSG00000109606.11	protein_coding	DHX15
chr4	25312373	25312810	ENSG00000264496.1	miRNA	AC108218.1
chr4	25312373	25312810	ENSG00000038210.12	protein_coding	PI4K2B
chr4	25312373	25312810	ENSG00000168228.13	protein_coding	ZCCHC4
chr4	25312373	25312810	ENSG00000281028.1	protein_coding	PI4K2B
chr4	49149423	49149990	ENSG00000222437.1	miRNA	AC118282.3
chr4	49149423	49149990	ENSG00000221747.1	miRNA	AC118282.2
chr4	49149423	49149990	ENSG00000221415.1	miRNA	AC118282.1
chr4	53804753	53805038	ENSG00000145216.14	protein_coding	FIP1L1
chr4	54976672	54977028	ENSG00000244422.3	processed_pseudogene	RPL38P3
chr4	54976672	54977028	ENSG00000264332.1	miRNA	AC111194.1
chr4	54976672	54977028	ENSG00000248317.1	lincRNA	RP11-463H12.2
chr4	77052287	77052589	ENSG00000214062.5	processed_pseudogene	RPL7P17
chr4	77052287	77052589	ENSG00000138758.10	protein_coding	2015-09-11
chr4	77052287	77052589	ENSG00000118816.8	protein_coding	CCNI
chr4	81375797	81376090	ENSG00000207065.1	snRNA	RNU5A-2P
chr4	111283084	111283436	ENSG00000200963.1	snRNA	RNU6-289P
chr4	112564925	112565267	ENSG00000178403.3	protein_coding	NEUROG2
chr4	112564925	112565267	ENSG00000248439.2	processed_pseudogene	RP11-402J6.2
chr4	112564925	112565267	ENSG00000250966.2	processed_pseudogene	RP11-402J6.3
chr4	112564925	112565267	ENSG00000249509.1	antisense	RP11-402J6.1
chr4	112564925	112565267	ENSG00000138658.14	protein_coding	ZGRF1
chr4	170374708	170375109	ENSG00000251061.2	lincRNA	RP11-789C1.2
chr4	181301769	181302116	ENSG00000249460.1	lincRNA	RP11-665C14.2
chr4	190108895	190109190	ENSG00000249003.1	unprocessed_pseudogene	CLUHP4
chr4	190108895	190109190	ENSG00000221407.1	miRNA	U85056.1
chr4	190108895	190109190	ENSG00000281591.1	lincRNA	DBET
chr4	190108895	190109190	ENSG00000277162.1	processed_pseudogene	DBET
chr4	190108895	190109190	ENSG00000281720.1	unprocessed_pseudogene	DUX4L8
chr4	190108895	190109190	ENSG00000261806.2	miRNA	AC126281.1
chr4	190108895	190109190	ENSG00000281652.1	unprocessed_pseudogene	DUX4L7
chr4	190108895	190109190	ENSG00000275378.1	miRNA	AC126281.3
chr4	190108895	190109190	ENSG00000281058.1	unprocessed_pseudogene	DUX4L6
chr4	190108895	190109190	ENSG00000278393.1	miRNA	AC126281.8
chr4	190108895	190109190	ENSG00000280799.1	unprocessed_pseudogene	DUX4L5
chr4	190108895	190109190	ENSG00000273545.1	miRNA	AC126281.2
chr4	190108895	190109190	ENSG00000258834.4	unprocessed_pseudogene	DUX4L4
chr4	190108895	190109190	ENSG00000275922.1	miRNA	AC126281.5
chr4	190108895	190109190	ENSG00000280757.1	unprocessed_pseudogene	DUX4L1
chr4	190108895	190109190	ENSG00000277528.1	miRNA	AC126281.7
chr4	190108895	190109190	ENSG00000281627.1	unprocessed_pseudogene	DUX4L3
chr4	190108895	190109190	ENSG00000277451.1	miRNA	AC126281.6
chr4	190108895	190109190	ENSG00000280457.1	unprocessed_pseudogene	DUX4L2
chr4	190108895	190109190	ENSG00000275622.1	miRNA	AC126281.4
chr5	1601674	1602018	ENSG00000251532.1	lincRNA	CTD-2245E15.3
chr5	1601674	1602018	ENSG00000278350.1	miRNA	AC091849.1
chr5	1601674	1602018	ENSG00000248126.1	unprocessed_pseudogene	CTD-2012J19.2
chr5	1601674	1602018	ENSG00000232615.4	processed_pseudogene	CTD-2012J19.1
chr5	1601674	1602018	ENSG00000271119.1	lincRNA	CTD-2012J19.3
chr5	1601674	1602018	ENSG00000188002.9	transcribed_unprocessed_pseudogene	RP11-43F13.1
chr5	1601674	1602018	ENSG00000185986.11	transcribed_unprocessed_pseudogene	SDHAP3
chr5	10364296	10364699	ENSG00000252671.1	misc_RNA	Y_RNA
chr5	10364296	10364699	ENSG00000280369.1	TEC	CTD-2256P15.3
chr5	10364296	10364699	ENSG00000259802.1	antisense	CTD-2256P15.2
chr5	10364296	10364699	ENSG00000277064.1	miRNA	AC012640.1
chr5	10364296	10364699	ENSG00000145495.13	protein_coding	2015-03-06
chr5	16934078	16934411	ENSG00000243538.1	processed_pseudogene	CTB-55B8.1
chr5	16934078	16934411	ENSG00000201436.1	snRNA	RNU6-660P
chr5	16934078	16934411	ENSG00000145555.13	protein_coding	MYO10
chr5	64682570	64682819	ENSG00000224296.3	processed_pseudogene	MRPL49P1
chr5	64682570	64682819	ENSG00000145642.10	protein_coding	FAM159B
chr5	64682570	64682819	ENSG00000153006.13	protein_coding	SREK1IP1
chr5	67375631	67375967	ENSG00000249364.4	lincRNA	RP11-434D9.1
chr5	108748929	108749258	ENSG00000272523.1	lincRNA	LINC01023
chr5	108748929	108749258	ENSG00000249921.2	processed_pseudogene	CTC-329H14.1
chr5	108748929	108749258	ENSG00000151422.11	protein_coding	FER
chr5	123174908	123175253	ENSG00000061455.10	protein_coding	PRDM6
chr5	135566156	135566533	ENSG00000181965.5	protein_coding	NEUROG1
chr5	135566156	135566533	ENSG00000250167.1	antisense	CTC-321K16.1
chr5	135566156	135566533	ENSG00000145824.11	protein_coding	CXCL14
chr5	138065138	138065477	ENSG00000250260.1	lincRNA	RP11-325L7.2
chr5	138065138	138065477	ENSG00000222924.1	snRNA	RNU6-1148P
chr5	138065138	138065477	ENSG00000246323.2	antisense	RP11-325L7.1
chr5	138065138	138065477	ENSG00000061492.10	protein_coding	WNT8A
chr5	138065138	138065477	ENSG00000112981.4	protein_coding	NME5
chr5	138065138	138065477	ENSG00000031003.9	protein_coding	FAM13B
chr5	138725208	138725626	ENSG00000253404.1	antisense	AC034243.1
chr5	138725208	138725626	ENSG00000044115.19	protein_coding	CTNNA1
chr5	141845413	141845795	ENSG00000278925.1	TEC	AC005753.1
chr5	141845413	141845795	ENSG00000156453.12	protein_coding	PCDH1
chr5	170508768	170509064	ENSG00000253858.1	antisense	CTB-147C13.1
chr5	170508768	170509064	ENSG00000182132.11	protein_coding	KCNIP1
chr5	172939022	172939422	ENSG00000204758.6	antisense	CTC-308K20.1
chr5	172939022	172939422	ENSG00000254295.1	lincRNA	CTC-308K20.2
chr5	172939022	172939422	ENSG00000253785.1	processed_pseudogene	CTC-308K20.3
chr5	172939022	172939422	ENSG00000254328.1	processed_pseudogene	CTC-308K20.4
chr5	172939022	172939422	ENSG00000037241.6	protein_coding	RPL26L1
chr5	172939022	172939422	ENSG00000113719.14	protein_coding	ERGIC1
chr5	172939022	172939422	ENSG00000113732.7	protein_coding	ATP6V0E1
chr5	174327297	174327599	ENSG00000249722.1	lincRNA	CTC-430J12.2
chr5	174327297	174327599	ENSG00000249306.4	lincRNA	LINC01411
chr6	15464265	15464670	ENSG00000008083.12	protein_coding	JARID2
chr6	17042891	17043095	ENSG00000277100.1	miRNA	AL133405.1
chr6	25013271	25013637	ENSG00000214975.4	processed_pseudogene	PPIAP29
chr6	25013271	25013637	ENSG00000220517.2	processed_pseudogene	ASS1P1
chr6	25013271	25013637	ENSG00000244618.3	misc_RNA	RN7SL334P
chr6	25013271	25013637	ENSG00000223623.1	lincRNA	RP3-425P12.1
chr6	25013271	25013637	ENSG00000230372.1	lincRNA	RP3-425P12.2
chr6	25013271	25013637	ENSG00000229313.1	antisense	RP3-425P12.5
chr6	25013271	25013637	ENSG00000111913.14	protein_coding	FAM65B
chr6	25013271	25013637	ENSG00000272053.1	lincRNA	RP11-367G6.3
chr6	26321945	26322381	ENSG00000218690.1	processed_pseudogene	HIST1H2APS4
chr6	26321945	26322381	ENSG00000278588.1	protein_coding	HIST1H2BI
chr6	26321945	26322381	ENSG00000158406.3	protein_coding	HIST1H4H
chr6	26321945	26322381	ENSG00000281724.1	miRNA	AL021917.1
chr6	26321945	26322381	ENSG00000220875.1	processed_pseudogene	HIST1H3PS1
chr6	26321945	26322381	ENSG00000186470.12	protein_coding	BTN3A2
chr6	31769704	31770123	ENSG00000213722.7	protein_coding	DDAH2
chr6	31769704	31770123	ENSG00000252743.1	snRNA	RNU6-850P
chr6	31769704	31770123	ENSG00000228727.7	protein_coding	SAPCD1
chr6	31769704	31770123	ENSG00000235663.1	antisense	SAPCD1-AS1
chr6	31769704	31770123	ENSG00000201555.1	misc_RNA	Y_RNA
chr6	31769704	31770123	ENSG00000204390.9	protein_coding	HSPA1L
chr6	31769704	31770123	ENSG00000213719.7	protein_coding	CLIC1
chr6	31769704	31770123	ENSG00000204410.13	protein_coding	MSH5
chr6	31769704	31770123	ENSG00000255152.7	protein_coding	MSH5-SAPCD1
chr6	31769704	31770123	ENSG00000204396.9	protein_coding	VWA7
chr6	31769704	31770123	ENSG00000204394.11	protein_coding	VARS
chr6	31769704	31770123	ENSG00000204392.9	protein_coding	LSM2
chr6	31769704	31770123	ENSG00000204389.9	protein_coding	HSPA1A
chr6	31769704	31770123	ENSG00000204420.7	protein_coding	C6orf25
chr6	31769704	31770123	ENSG00000204421.2	protein_coding	LY6G6C
chr6	33279969	33280351	ENSG00000223457.1	processed_pseudogene	HTATSF1P
chr6	33279969	33280351	ENSG00000272217.1	lincRNA	XXbac-BPG157A10.21
chr6	33279969	33280351	ENSG00000232940.4	antisense	HCG25
chr6	33279969	33280351	ENSG00000235863.3	protein_coding	B3GALT4
chr6	33279969	33280351	ENSG00000227057.6	protein_coding	WDR46
chr6	33279969	33280351	ENSG00000274694.1	miRNA	MIR6873
chr6	33279969	33280351	ENSG00000275010.1	miRNA	MIR6834
chr6	33279969	33280351	ENSG00000236104.2	protein_coding	ZBTB22
chr6	33279969	33280351	ENSG00000223501.7	protein_coding	VPS52
chr6	33279969	33280351	ENSG00000231500.5	protein_coding	RPS18
chr6	33279969	33280351	ENSG00000231925.10	protein_coding	TAPBP
chr6	33279969	33280351	ENSG00000204209.9	protein_coding	DAXX
chr6	33279969	33280351	ENSG00000204220.8	protein_coding	PFDN6
chr6	33279969	33280351	ENSG00000237441.8	protein_coding	RGL2
chr6	33744470	33744812	ENSG00000266509.1	miRNA	MIR3934
chr6	33744470	33744812	ENSG00000137288.8	protein_coding	UQCC2
chr6	33744470	33744812	ENSG00000161896.9	protein_coding	IP6K3
chr6	33744470	33744812	ENSG00000161904.10	protein_coding	LEMD2
chr6	33744470	33744812	ENSG00000096395.9	protein_coding	MLN
chr6	33744470	33744812	ENSG00000096433.9	protein_coding	ITPR3
chr6	35552248	35552679	ENSG00000228559.1	lincRNA	RP3-340B19.3
chr6	35552248	35552679	ENSG00000219023.1	processed_pseudogene	RP3-340B19.2
chr6	35552248	35552679	ENSG00000112041.11	protein_coding	TULP1
chr6	35552248	35552679	ENSG00000096060.13	protein_coding	FKBP5
chr6	36444049	36444398	ENSG00000240733.3	misc_RNA	RN7SL502P
chr6	36444049	36444398	ENSG00000112078.12	protein_coding	KCTD20
chr6	36444049	36444398	ENSG00000112079.8	protein_coding	STK38
chr6	36444049	36444398	ENSG00000179165.10	protein_coding	PXT1
chr6	41775849	41776269	ENSG00000269387.1	lincRNA	RP11-298J23.8
chr6	41775849	41776269	ENSG00000124593.13	protein_coding	PRICKLE4
chr6	41775849	41776269	ENSG00000278224.3	protein_coding	PRICKLE4
chr6	41775849	41776269	ENSG00000214736.6	protein_coding	TOMM6
chr6	41775849	41776269	ENSG00000268745.1	antisense	RP11-298J23.9
chr6	41775849	41776269	ENSG00000112561.16	protein_coding	TFEB
chr6	41775849	41776269	ENSG00000231102.1	antisense	RP11-298J23.5
chr6	41775849	41776269	ENSG00000096088.15	protein_coding	PGC
chr6	41775849	41776269	ENSG00000137218.9	protein_coding	FRS3
chr6	41775849	41776269	ENSG00000164663.12	protein_coding	USP49
chr6	43773358	43773755	ENSG00000272114.1	antisense	RP1-261G23.7
chr6	43773358	43773755	ENSG00000236961.1	lincRNA	RP1-261G23.5
chr6	43773358	43773755	ENSG00000112715.19	protein_coding	VEGFA
chr6	44253467	44253839	ENSG00000265439.2	misc_RNA	RN7SL811P
chr6	44253467	44253839	ENSG00000262179.2	lincRNA	RP1-302G2.5
chr6	44253467	44253839	ENSG00000157593.15	protein_coding	SLC35B2
chr6	44253467	44253839	ENSG00000265700.1	miRNA	MIR4647
chr6	44253467	44253839	ENSG00000146232.13	protein_coding	NFKBIE
chr6	44253467	44253839	ENSG00000112759.15	protein_coding	SLC29A1
chr6	44253467	44253839	ENSG00000096384.18	protein_coding	HSP90AB1
chr6	44253467	44253839	ENSG00000146221.9	protein_coding	TCTE1
chr6	44253467	44253839	ENSG00000178233.16	protein_coding	TMEM151B
chr6	44253467	44253839	ENSG00000272442.2	protein_coding	RP11-444E17.6
chr6	44253467	44253839	ENSG00000124608.4	protein_coding	AARS2
chr6	70103976	70104128	ENSG00000216365.2	processed_pseudogene	RPL37P15
chr6	70103976	70104128	ENSG00000082293.11	protein_coding	COL19A1
chr6	89610088	89610461	ENSG00000237027.1	antisense	RP11-16C18.3
chr6	89610088	89610461	ENSG00000083099.9	protein_coding	LYRM2
chr6	89610088	89610461	ENSG00000135299.15	protein_coding	ANKRD6
chr6	89610088	89610461	ENSG00000112159.10	protein_coding	MDN1
chr6	107459266	107459686	ENSG00000164494.10	protein_coding	PDSS2
chr6	107459266	107459686	ENSG00000112320.10	protein_coding	SOBP
chr6	122789595	122789853	ENSG00000240606.3	misc_RNA	RN7SL564P
chr6	122789595	122789853	ENSG00000164434.10	protein_coding	FABP7
chr6	122789595	122789853	ENSG00000172594.11	protein_coding	SMPDL3A
chr7	6026576	6026851	ENSG00000201990.1	misc_RNA	Y_RNA
chr7	6026576	6026851	ENSG00000207217.1	snoRNA	SNORA42
chr7	6026576	6026851	ENSG00000157999.5	protein_coding	ANKRD61
chr7	6026576	6026851	ENSG00000240718.3	misc_RNA	RN7SL851P
chr7	6026576	6026851	ENSG00000252929.1	snRNA	RNU6-218P
chr7	6026576	6026851	ENSG00000122512.13	protein_coding	PMS2
chr7	6026576	6026851	ENSG00000106305.8	protein_coding	AIMP2
chr7	6026576	6026851	ENSG00000086232.11	protein_coding	EIF2AK1
chr7	29239607	29239963	ENSG00000235669.1	antisense	AC004593.3
chr7	29239607	29239963	ENSG00000237065.2	transcribed_processed_pseudogene	NANOGP4
chr7	29239607	29239963	ENSG00000106066.12	protein_coding	CPVL
chr7	29239607	29239963	ENSG00000106069.19	protein_coding	CHN2
chr7	100633823	100634226	ENSG00000106333.11	protein_coding	PCOLCE
chr7	100633823	100634226	ENSG00000172354.8	protein_coding	GNB2
chr7	100633823	100634226	ENSG00000077454.14	protein_coding	LRCH4
chr7	100633823	100634226	ENSG00000106336.11	protein_coding	FBXO24
chr7	100633823	100634226	ENSG00000224729.5	antisense	PCOLCE-AS1
chr7	100633823	100634226	ENSG00000106330.10	protein_coding	MOSPD3
chr7	100633823	100634226	ENSG00000106327.11	protein_coding	TFR2
chr7	100633823	100634226	ENSG00000077080.8	protein_coding	ACTL6B
chr7	100633823	100634226	ENSG00000146830.9	protein_coding	GIGYF1
chr7	135414853	135415198	ENSG00000227073.1	processed_pseudogene	SDHDP2
chr7	135414853	135415198	ENSG00000080802.17	protein_coding	CNOT4
chr7	142520958	142521248	ENSG00000227550.2	TR_V_pseudogene	TRBV7-5
chr7	142520958	142521248	ENSG00000211725.3	TR_V_gene	TRBV5-5
chr7	142520958	142521248	ENSG00000253188.1	TR_V_gene	TRBV6-7
chr7	142520958	142521248	ENSG00000211727.3	TR_V_gene	TRBV7-6
chr7	142520958	142521248	ENSG00000211728.2	TR_V_gene	TRBV5-6
chr7	142520958	142521248	ENSG00000253534.1	TR_V_gene	TRBV6-8
chr7	142520958	142521248	ENSG00000253291.1	TR_V_gene	TRBV7-7
chr7	142520958	142521248	ENSG00000211731.1	TR_V_gene	TRBV5-7
chr7	142520958	142521248	ENSG00000278030.1	TR_V_gene	TRBV7-9
chr7	142520958	142521248	ENSG00000276405.1	TR_V_gene	TRBV13
chr7	142520958	142521248	ENSG00000275791.1	TR_V_gene	TRBV10-3
chr7	142520958	142521248	ENSG00000276597.1	TR_V_gene	TRBV11-3
chr7	142520958	142521248	ENSG00000274752.1	TR_V_gene	TRBV12-3
chr7	142520958	142521248	ENSG00000276953.1	TR_V_gene	TRBV12-4
chr7	142960969	142961323	ENSG00000165131.6	protein_coding	C7orf34
chr7	142960969	142961323	ENSG00000127412.5	protein_coding	TRPV5
chr7	142960969	142961323	ENSG00000197993.6	protein_coding	KEL
chr7	144063699	144064013	ENSG00000221836.2	protein_coding	OR2A5
chr7	144063699	144064013	ENSG00000221933.2	protein_coding	OR2A25
chr7	144063699	144064013	ENSG00000239967.1	unprocessed_pseudogene	OR2A41P
chr7	144063699	144064013	ENSG00000221858.2	protein_coding	OR2A12
chr7	144063699	144064013	ENSG00000221989.2	protein_coding	OR2A2
chr7	144063699	144064013	ENSG00000221938.3	protein_coding	OR2A14
chr7	151351133	151351339	ENSG00000013374.14	protein_coding	NUB1
chr7	151351133	151351339	ENSG00000187260.14	protein_coding	WDR86
chr7	154117992	154118271	ENSG00000233363.1	antisense	AC006019.4
chr7	154117992	154118271	ENSG00000130226.15	protein_coding	DPP6
chr7	155000821	155001179	ENSG00000272760.1	antisense	RP11-5C23.1
chr7	155000821	155001179	ENSG00000273183.1	antisense	RP11-5C23.2
chr7	155000821	155001179	ENSG00000273344.1	lincRNA	PAXIP1-AS1
chr7	155000821	155001179	ENSG00000157212.17	protein_coding	PAXIP1
chr8	10273882	10274227	ENSG00000175806.13	protein_coding	MSRA
chr8	11055888	11056217	ENSG00000207600.2	miRNA	MIR598
chr8	11055888	11056217	ENSG00000254839.1	lincRNA	AF131215.6
chr8	11055888	11056217	ENSG00000269918.1	sense_intronic	AF131215.9
chr8	11055888	11056217	ENSG00000171044.9	protein_coding	XKR6
chr8	38400790	38401083	ENSG00000272092.1	lincRNA	RP11-350N15.5
chr8	38400790	38401083	ENSG00000254981.1	antisense	RP11-350N15.3
chr8	38400790	38401083	ENSG00000272159.1	antisense	RP11-350N15.6
chr8	38400790	38401083	ENSG00000255201.1	antisense	RP11-350N15.4
chr8	38400790	38401083	ENSG00000239218.2	transcribed_processed_pseudogene	RPS20P22
chr8	38400790	38401083	ENSG00000077782.18	protein_coding	FGFR1
chr8	38400790	38401083	ENSG00000147548.15	protein_coding	WHSC1L1
chr8	38400790	38401083	ENSG00000165046.11	protein_coding	LETM2
chr8	60260226	60260592	ENSG00000178538.8	protein_coding	CA8
chr8	105908353	105908612	ENSG00000201627.1	misc_RNA	Y_RNA
chr8	105908353	105908612	ENSG00000251003.6	processed_transcript	ZFPM2-AS1
chr8	126869410	126869692	ENSG00000253438.2	lincRNA	PCAT1
chr8	129687485	129687688	ENSG00000224110.3	processed_pseudogene	MTRF1LP2
chr8	129687485	129687688	ENSG00000254223.1	lincRNA	RP11-419K12.1
chr8	129687485	129687688	ENSG00000229140.7	lincRNA	CCDC26
chr9	23587944	23588276	ENSG00000227607.2	processed_pseudogene	SUMO2P2
chr9	33787783	33788134	ENSG00000223394.2	TR_V_pseudogene	TRBV29OR9-2
chr9	33787783	33788134	ENSG00000200834.1	misc_RNA	Y_RNA
chr9	33787783	33788134	ENSG00000233776.4	antisense	LINC01251
chr9	33787783	33788134	ENSG00000010438.15	protein_coding	PRSS3
chr9	33787783	33788134	ENSG00000107341.4	protein_coding	UBE2R2
chr9	33787783	33788134	ENSG00000235481.2	antisense	UBE2R2-AS1
chr9	35481397	35481739	ENSG00000244213.1	processed_pseudogene	ZFAND6P1
chr9	35481397	35481739	ENSG00000235619.1	processed_pseudogene	RPL36AP33
chr9	35481397	35481739	ENSG00000179766.16	transcribed_unprocessed_pseudogene	ATP8B5P
chr9	35481397	35481739	ENSG00000198853.10	protein_coding	RUSC2
chr9	35665181	35665518	ENSG00000231393.1	antisense	RP11-331F9.3
chr9	35665181	35665518	ENSG00000227933.1	antisense	RP11-331F9.4
chr9	35665181	35665518	ENSG00000137078.7	protein_coding	SIT1
chr9	35665181	35665518	ENSG00000269900.3	lincRNA	RMRP
chr9	35665181	35665518	ENSG00000277027.1	ribozyme	RNase_MRP
chr9	35665181	35665518	ENSG00000159884.10	protein_coding	CCDC107
chr9	35665181	35665518	ENSG00000243136.3	misc_RNA	RN7SL22P
chr9	35665181	35665518	ENSG00000107159.11	protein_coding	CA9
chr9	35665181	35665518	ENSG00000275831.1	miRNA	MIR6852
chr9	35665181	35665518	ENSG00000137101.11	protein_coding	CD72
chr9	35665181	35665518	ENSG00000137135.16	protein_coding	ARHGEF39
chr9	35665181	35665518	ENSG00000198467.12	protein_coding	TPM2
chr9	35665181	35665518	ENSG00000137076.17	protein_coding	TLN1
chr9	36008750	36009186	ENSG00000213866.3	processed_pseudogene	YBX1P10
chr9	36008750	36009186	ENSG00000179443.5	unprocessed_pseudogene	OR13C6P
chr9	36008750	36009186	ENSG00000243641.3	polymorphic_pseudogene	OR13C7
chr9	36008750	36009186	ENSG00000228307.1	unprocessed_pseudogene	OR2S1P
chr9	36008750	36009186	ENSG00000236110.1	unprocessed_pseudogene	OR2AM1P
chr9	36008750	36009186	ENSG00000122707.10	protein_coding	RECK
chr9	68584402	68584760	ENSG00000181778.4	protein_coding	TMEM252
chr9	68584402	68584760	ENSG00000234506.4	lincRNA	LINC01506
chr9	68584402	68584760	ENSG00000224025.2	processed_pseudogene	RP11-274B18.3
chr9	68584402	68584760	ENSG00000226337.3	lincRNA	RP11-274B18.4
chr9	96441793	96442203	ENSG00000238251.2	processed_pseudogene	RP11-172F4.2
chr9	96441793	96442203	ENSG00000165244.6	protein_coding	ZNF367
chr9	96441793	96442203	ENSG00000081377.15	protein_coding	CDC14B
chr9	96441793	96442203	ENSG00000130956.12	protein_coding	HABP4
chr9	125428001	125428332	ENSG00000274510.1	misc_RNA	Metazoa_SRP
chr9	125428001	125428332	ENSG00000119487.15	protein_coding	MAPKAP1
chr9	126129002	126129263	ENSG00000232413.1	lincRNA	RP11-343J18.2
chr9	126706491	126706882	ENSG00000266403.1	miRNA	AL161731.1
chr9	126706491	126706882	ENSG00000136944.16	protein_coding	LMX1B
chr9	133403947	133404309	ENSG00000148290.8	protein_coding	SURF1
chr9	133403947	133404309	ENSG00000148291.8	protein_coding	SURF2
chr9	133403947	133404309	ENSG00000148248.12	protein_coding	SURF4
chr9	133403947	133404309	ENSG00000198870.7	protein_coding	STKLD1
chr9	133403947	133404309	ENSG00000148300.10	protein_coding	REXO4
chr9	133403947	133404309	ENSG00000160323.17	protein_coding	ADAMTS13
chr9	134099164	134099576	ENSG00000235138.1	antisense	RP11-374P20.4
chr9	134099164	134099576	ENSG00000271525.1	processed_pseudogene	ARF4P1
chr9	134099164	134099576	ENSG00000273249.1	antisense	LL09NC01-251B2.3
chr9	134099164	134099576	ENSG00000169925.15	protein_coding	BRD3
chr9	134099164	134099576	ENSG00000196363.8	protein_coding	WDR5
chr9	134962335	134962629	ENSG00000085265.9	protein_coding	FCN1
chr9	134962335	134962629	ENSG00000279935.1	TEC	RP11-447M12.3
chr9	134962335	134962629	ENSG00000236403.1	lincRNA	RP11-447M12.2
chrX	8743134	8743457	ENSG00000225574.1	processed_pseudogene	DRAXINP1
chrX	8743134	8743457	ENSG00000183304.9	protein_coding	FAM9A
chrX	8743134	8743457	ENSG00000011201.9	protein_coding	KAL1
chrX	28659177	28659507	ENSG00000226436.1	processed_pseudogene	RP1-22N22.1
chrX	28659177	28659507	ENSG00000169306.8	protein_coding	IL1RAPL1
chrX	50448631	50448955	ENSG00000274588.1	protein_coding	DGKK
chrX	50905331	50905740	ENSG00000226881.5	processed_pseudogene	H3F3AP5
chrX	50905331	50905740	ENSG00000130385.5	protein_coding	BMP15
chrX	50905331	50905740	ENSG00000238190.1	processed_pseudogene	HMGB1P15
chrX	119482678	119483014	ENSG00000266420.2	misc_RNA	RN7SL118P
chrX	119482678	119483014	ENSG00000252147.1	misc_RNA	RNY3P16
chrX	119482678	119483014	ENSG00000224281.4	processed_transcript	SLC25A5-AS1
chrX	119482678	119483014	ENSG00000005022.5	protein_coding	SLC25A5
chrX	119482678	119483014	ENSG00000277275.1	miRNA	AC004000.2
chrX	119482678	119483014	ENSG00000077713.17	protein_coding	SLC25A43
chrX	130028153	130028579	ENSG00000102034.15	protein_coding	ELF4
chrX	130028153	130028579	ENSG00000085185.14	protein_coding	BCORL1
chrX	131262743	131263155	ENSG00000276205.1	unprocessed_pseudogene	RP11-529O20.2
chrX	131262743	131263155	ENSG00000147255.16	protein_coding	IGSF1
chrX	132413585	132413899	ENSG00000277353.1	miRNA	AL050310.1
chrX	132413585	132413899	ENSG00000232160.5	antisense	RAP2C-AS1
chrX	132413585	132413899	ENSG00000076770.13	protein_coding	MBNL3
chrX	152870007	152870341	ENSG00000147383.9	protein_coding	NSDHL
chrX	152870007	152870341	ENSG00000147400.8	protein_coding	CETN2
chrX	152870007	152870341	ENSG00000147394.17	protein_coding	ZNF185
