# Supplementary material for: Initiation of stem cell differentiation involves cell cycle-dependent regulation of developmental genes by Cyclin D
Source: Genes Dev. 2016 Feb 15;30(4):421–33. doi: 10.1101/gad.271452.115 (PMC4762427; doi:10.1101/gad.271452.115)
Supplement: Supplemental Material [file supp_30.4.421_SuppTableS2.xlsx]

## Sheet: Table S2 distance2GeneBody
chr1	7475098	7475434	chr1	HAVANA	gene	6785324	7769706	.	+	.	ID=ENSG00000171735.17;gene_id=ENSG00000171735.17;gene_type=protein_coding;gene_status=KNOWN;gene_name=CAMTA1;level=1;tag=ncRNA_host;havana_gene=OTTHUMG00000001212.5	0
chr1	8374833	8375108	chr1	HAVANA	gene	8352397	8817643	.	-	.	ID=ENSG00000142599.16;gene_id=ENSG00000142599.16;gene_type=protein_coding;gene_status=KNOWN;gene_name=RERE;level=1;tag=ncRNA_host;havana_gene=OTTHUMG00000001765.5	0
chr1	11364172	11364460	chr1	HAVANA	gene	11425257	11425821	.	-	.	ID=ENSG00000224338.2;gene_id=ENSG00000224338.2;gene_type=processed_pseudogene;gene_status=KNOWN;gene_name=RP11-149P14.1;level=2;havana_gene=OTTHUMG00000002073.2	60797
chr1	15703183	15703484	chr1	HAVANA	gene	15684332	15734769	.	+	.	ID=ENSG00000116786.10;gene_id=ENSG00000116786.10;gene_type=protein_coding;gene_status=KNOWN;gene_name=PLEKHM2;level=2;tag=ncRNA_host;havana_gene=OTTHUMG00000003062.1	0
chr1	16624886	16625330	chr1	HAVANA	gene	16618262	16644683	.	-	.	ID=ENSG00000215908.6;gene_id=ENSG00000215908.6;gene_type=lincRNA;gene_status=NOVEL;gene_name=CROCCP2;level=2;havana_gene=OTTHUMG00000037884.3	0
chr1	22208252	22208690	chr1	ENSEMBL	gene	22266239	22266300	.	+	.	ID=ENSG00000266564.1;gene_id=ENSG00000266564.1;gene_type=miRNA;gene_status=KNOWN;gene_name=MIR4418;level=3	-57549
chr1	23949092	23949513	chr1	HAVANA	gene	23949016	23949383	.	-	.	ID=ENSG00000230228.2;gene_id=ENSG00000230228.2;gene_type=processed_pseudogene;gene_status=KNOWN;gene_name=RP11-4M23.4;level=1;tag=pseudo_consens;havana_gene=OTTHUMG00000013896.2	0
chr1	26470247	26470660	chr1	HAVANA	gene	26432282	26471294	.	+	.	ID=ENSG00000117682.15;gene_id=ENSG00000117682.15;gene_type=protein_coding;gene_status=KNOWN;gene_name=DHDDS;level=1;havana_gene=OTTHUMG00000003554.6	0
chr1	27575290	27575648	chr1	HAVANA	gene	27534035	27604431	.	-	.	ID=ENSG00000126705.12;gene_id=ENSG00000126705.12;gene_type=protein_coding;gene_status=KNOWN;gene_name=AHDC1;level=2;havana_gene=OTTHUMG00000003398.4	0
chr1	28091197	28091563	chr1	ENSEMBL	gene	28091276	28091381	.	+	.	ID=ENSG00000280526.1;gene_id=ENSG00000280526.1;gene_type=miRNA;gene_status=NOVEL;gene_name=AL137792.1;level=3	0
chr1	28648494	28648996	chr1	HAVANA	gene	28648600	28648730	.	+	.	ID=ENSG00000270103.3;gene_id=ENSG00000270103.3;gene_type=lincRNA;gene_status=KNOWN;gene_name=RNU11;level=2;havana_gene=OTTHUMG00000183994.1	0
chr1	31166458	31166873	chr1	HAVANA	gene	31179745	31239554	.	-	.	ID=ENSG00000084628.8;gene_id=ENSG00000084628.8;gene_type=protein_coding;gene_status=KNOWN;gene_name=NKAIN1;level=2;havana_gene=OTTHUMG00000003788.3	12872
chr1	32520382	32520769	chr1	HAVANA	gene	32465057	32600792	.	+	.	ID=ENSG00000254553.1;gene_id=ENSG00000254553.1;gene_type=protein_coding;gene_status=NOVEL;gene_name=RP1-27O5.3;level=2;havana_gene=OTTHUMG00000167086.2	0
chr1	33898528	33898858	chr1	HAVANA	gene	33513999	34165842	.	-	.	ID=ENSG00000121904.16;gene_id=ENSG00000121904.16;gene_type=protein_coding;gene_status=KNOWN;gene_name=CSMD2;level=2;tag=ncRNA_host;havana_gene=OTTHUMG00000011135.10	0
chr1	35345280	35345635	chr1	HAVANA	gene	35268967	35422058	.	+	.	ID=ENSG00000146463.10;gene_id=ENSG00000146463.10;gene_type=protein_coding;gene_status=KNOWN;gene_name=ZMYM4;level=2;tag=ncRNA_host;havana_gene=OTTHUMG00000004241.3	0
chr1	41492279	41492662	chr1	HAVANA	gene	41478775	41484673	.	-	.	ID=ENSG00000127129.8;gene_id=ENSG00000127129.8;gene_type=protein_coding;gene_status=KNOWN;gene_name=EDN2;level=2;havana_gene=OTTHUMG00000006362.1	-7607
chr1	42924428	42924732	chr1	HAVANA	gene	42925375	42959173	.	-	.	ID=ENSG00000117394.18;gene_id=ENSG00000117394.18;gene_type=protein_coding;gene_status=KNOWN;gene_name=SLC2A1;level=2;havana_gene=OTTHUMG00000007657.7	643
chr1	43934218	43934563	chr1	HAVANA	gene	43933320	43937241	.	+	.	ID=ENSG00000117407.15;gene_id=ENSG00000117407.15;gene_type=protein_coding;gene_status=KNOWN;gene_name=ARTN;level=2;havana_gene=OTTHUMG00000007705.2	0
chr1	44721475	44721964	chr1	HAVANA	gene	44674692	44725591	.	+	.	ID=ENSG00000198520.9;gene_id=ENSG00000198520.9;gene_type=protein_coding;gene_status=KNOWN;gene_name=C1orf228;level=1;havana_gene=OTTHUMG00000007834.5	0
chr1	47765623	47765905	chr1	HAVANA	gene	47760528	47996895	.	-	.	ID=ENSG00000269113.3;gene_id=ENSG00000269113.3;gene_type=protein_coding;gene_status=KNOWN;gene_name=TRABD2B;level=2;havana_gene=OTTHUMG00000007960.3	0
chr1	48216945	48217216	chr1	HAVANA	gene	48222685	48248644	.	+	.	ID=ENSG00000117834.11;gene_id=ENSG00000117834.11;gene_type=protein_coding;gene_status=KNOWN;gene_name=SLC5A9;level=2;havana_gene=OTTHUMG00000007959.6	-5469
chr1	54575101	54575513	chr1	HAVANA	gene	54542257	54639192	.	+	.	ID=ENSG00000162390.16;gene_id=ENSG00000162390.16;gene_type=protein_coding;gene_status=KNOWN;gene_name=ACOT11;level=2;havana_gene=OTTHUMG00000009891.2	0
chr1	56409053	56409471	chr1	HAVANA	gene	56414963	56415966	.	+	.	ID=ENSG00000223956.1;gene_id=ENSG00000223956.1;gene_type=lincRNA;gene_status=NOVEL;gene_name=RP4-710M16.2;level=2;havana_gene=OTTHUMG00000008128.1	-5492
chr1	57125067	57125450	chr1	HAVANA	gene	56994778	58546734	.	-	.	ID=ENSG00000173406.14;gene_id=ENSG00000173406.14;gene_type=protein_coding;gene_status=KNOWN;gene_name=DAB1;level=2;havana_gene=OTTHUMG00000008391.6	0
chr1	63316952	63317284	chr1	HAVANA	gene	63189989	63317231	.	-	.	ID=ENSG00000224209.5;gene_id=ENSG00000224209.5;gene_type=lincRNA;gene_status=KNOWN;gene_name=LINC00466;level=2;havana_gene=OTTHUMG00000009143.2	0
chr1	85344184	85344593	chr1	HAVANA	gene	85318481	85578363	.	-	.	ID=ENSG00000153904.17;gene_id=ENSG00000153904.17;gene_type=protein_coding;gene_status=KNOWN;gene_name=DDAH1;level=2;tag=ncRNA_host;havana_gene=OTTHUMG00000010578.4	0
chr1	85581225	85581567	chr1	HAVANA	gene	85580761	85583962	.	+	.	ID=ENSG00000142871.14;gene_id=ENSG00000142871.14;gene_type=protein_coding;gene_status=KNOWN;gene_name=CYR61;level=2;havana_gene=OTTHUMG00000010577.1	0
chr1	92298129	92298591	chr1	HAVANA	gene	92246402	92298987	.	-	.	ID=ENSG00000174842.15;gene_id=ENSG00000174842.15;gene_type=protein_coding;gene_status=KNOWN;gene_name=GLMN;level=2;havana_gene=OTTHUMG00000010283.7	0
chr1	109193613	109194076	chr1	HAVANA	gene	109113679	109206781	.	+	.	ID=ENSG00000116299.15;gene_id=ENSG00000116299.15;gene_type=protein_coding;gene_status=KNOWN;gene_name=KIAA1324;level=2;havana_gene=OTTHUMG00000011725.4	0
chr1	110060058	110060451	chr1	HAVANA	gene	110059994	110070700	.	-	.	ID=ENSG00000156150.6;gene_id=ENSG00000156150.6;gene_type=protein_coding;gene_status=KNOWN;gene_name=ALX3;level=2;havana_gene=OTTHUMG00000011650.2	0
chr1	122598314	122598784	chr1	HAVANA	gene	121573946	121580524	.	-	.	ID=ENSG00000224857.1;gene_id=ENSG00000224857.1;gene_type=lincRNA;gene_status=NOVEL;gene_name=RP11-344P13.1;level=2;havana_gene=OTTHUMG00000013087.1	-1017791
chr1	123070534	123071030	chr1	HAVANA	gene	121573946	121580524	.	-	.	ID=ENSG00000224857.1;gene_id=ENSG00000224857.1;gene_type=lincRNA;gene_status=NOVEL;gene_name=RP11-344P13.1;level=2;havana_gene=OTTHUMG00000013087.1	-1490011
chr1	123128478	123128956	chr1	HAVANA	gene	121573946	121580524	.	-	.	ID=ENSG00000224857.1;gene_id=ENSG00000224857.1;gene_type=lincRNA;gene_status=NOVEL;gene_name=RP11-344P13.1;level=2;havana_gene=OTTHUMG00000013087.1	-1547955
chr1	123195478	123195975	chr1	HAVANA	gene	121573946	121580524	.	-	.	ID=ENSG00000224857.1;gene_id=ENSG00000224857.1;gene_type=lincRNA;gene_status=NOVEL;gene_name=RP11-344P13.1;level=2;havana_gene=OTTHUMG00000013087.1	-1614955
chr1	124730843	124731354	chr1	HAVANA	gene	121573946	121580524	.	-	.	ID=ENSG00000224857.1;gene_id=ENSG00000224857.1;gene_type=lincRNA;gene_status=NOVEL;gene_name=RP11-344P13.1;level=2;havana_gene=OTTHUMG00000013087.1	-3150320
chr1	125179940	125180418	chr1	HAVANA	gene	121573946	121580524	.	-	.	ID=ENSG00000224857.1;gene_id=ENSG00000224857.1;gene_type=lincRNA;gene_status=NOVEL;gene_name=RP11-344P13.1;level=2;havana_gene=OTTHUMG00000013087.1	-3599417
chr1	143215673	143216145	chr1	HAVANA	gene	143343180	143343275	.	+	.	ID=ENSG00000276118.1;gene_id=ENSG00000276118.1;gene_type=unprocessed_pseudogene;gene_status=KNOWN;gene_name=CH17-333M13.2;level=2;havana_gene=OTTHUMG00000188679.1	-127035
chr1	143221578	143222574	chr1	HAVANA	gene	143343180	143343275	.	+	.	ID=ENSG00000276118.1;gene_id=ENSG00000276118.1;gene_type=unprocessed_pseudogene;gene_status=KNOWN;gene_name=CH17-333M13.2;level=2;havana_gene=OTTHUMG00000188679.1	-120606
chr1	143244756	143245219	chr1	HAVANA	gene	143343180	143343275	.	+	.	ID=ENSG00000276118.1;gene_id=ENSG00000276118.1;gene_type=unprocessed_pseudogene;gene_status=KNOWN;gene_name=CH17-333M13.2;level=2;havana_gene=OTTHUMG00000188679.1	-97961
chr1	143246809	143247293	chr1	HAVANA	gene	143343180	143343275	.	+	.	ID=ENSG00000276118.1;gene_id=ENSG00000276118.1;gene_type=unprocessed_pseudogene;gene_status=KNOWN;gene_name=CH17-333M13.2;level=2;havana_gene=OTTHUMG00000188679.1	-95887
chr1	143264016	143264920	chr1	HAVANA	gene	143343180	143343275	.	+	.	ID=ENSG00000276118.1;gene_id=ENSG00000276118.1;gene_type=unprocessed_pseudogene;gene_status=KNOWN;gene_name=CH17-333M13.2;level=2;havana_gene=OTTHUMG00000188679.1	-78260
chr1	143272861	143273341	chr1	HAVANA	gene	143343180	143343275	.	+	.	ID=ENSG00000276118.1;gene_id=ENSG00000276118.1;gene_type=unprocessed_pseudogene;gene_status=KNOWN;gene_name=CH17-333M13.2;level=2;havana_gene=OTTHUMG00000188679.1	-69839
chr1	146376783	146377287	chr1	ENSEMBL	gene	146377104	146377184	.	-	.	ID=ENSG00000277573.1;gene_id=ENSG00000277573.1;gene_type=miRNA;gene_status=NOVEL;gene_name=AC245407.1;level=3	0
chr1	148522519	148522990	chr1	ENSEMBL	gene	148522601	148522765	.	+	.	ID=ENSG00000274210.1;gene_id=ENSG00000274210.1;gene_type=snRNA;gene_status=NOVEL;gene_name=U1;level=3	0
chr1	156125880	156126223	chr1	HAVANA	gene	156082573	156140089	.	+	.	ID=ENSG00000160789.18;gene_id=ENSG00000160789.18;gene_type=protein_coding;gene_status=KNOWN;gene_name=LMNA;level=1;havana_gene=OTTHUMG00000013961.4	0
chr1	160167617	160168101	chr1	HAVANA	gene	160151570	160186977	.	+	.	ID=ENSG00000132681.15;gene_id=ENSG00000132681.15;gene_type=protein_coding;gene_status=KNOWN;gene_name=ATP1A4;level=2;havana_gene=OTTHUMG00000031609.2	0
chr1	164518720	164519073	chr1	HAVANA	gene	164555584	164899296	.	+	.	ID=ENSG00000185630.17;gene_id=ENSG00000185630.17;gene_type=protein_coding;gene_status=KNOWN;gene_name=PBX1;level=1;tag=ncRNA_host;havana_gene=OTTHUMG00000034307.12	-36511
chr1	165143430	165143785	chr1	HAVANA	gene	165201867	165356715	.	-	.	ID=ENSG00000162761.13;gene_id=ENSG00000162761.13;gene_type=protein_coding;gene_status=KNOWN;gene_name=LMX1A;level=2;havana_gene=OTTHUMG00000034575.3	58082
chr1	169071040	169071373	chr1	HAVANA	gene	168903905	169087005	.	-	.	ID=ENSG00000203601.3;gene_id=ENSG00000203601.3;gene_type=antisense;gene_status=NOVEL;gene_name=LINC00970;level=2;havana_gene=OTTHUMG00000034588.1	0
chr1	175125243	175125652	chr1	HAVANA	gene	175067858	175148066	.	+	.	ID=ENSG00000120332.14;gene_id=ENSG00000120332.14;gene_type=protein_coding;gene_status=KNOWN;gene_name=TNN;level=2;havana_gene=OTTHUMG00000034882.1	0
chr1	182446048	182446367	chr1	HAVANA	gene	182441577	182442362	.	+	.	ID=ENSG00000233537.1;gene_id=ENSG00000233537.1;gene_type=unitary_pseudogene;gene_status=KNOWN;gene_name=TEDDM2P;level=2;havana_gene=OTTHUMG00000037405.2	3687
chr1	184222523	184222888	chr1	ENSEMBL	gene	184171714	184171823	.	-	.	ID=ENSG00000199840.1;gene_id=ENSG00000199840.1;gene_type=misc_RNA;gene_status=NOVEL;gene_name=Y_RNA;level=3	-50701
chr1	185733753	185734214	chr1	HAVANA	gene	185734551	186190949	.	+	.	ID=ENSG00000143341.10;gene_id=ENSG00000143341.10;gene_type=protein_coding;gene_status=KNOWN;gene_name=HMCN1;level=2;havana_gene=OTTHUMG00000059337.2	-337
chr1	200090573	200090970	chr1	HAVANA	gene	200027602	200177424	.	+	.	ID=ENSG00000116833.12;gene_id=ENSG00000116833.12;gene_type=protein_coding;gene_status=KNOWN;gene_name=NR5A2;level=2;tag=ncRNA_host;havana_gene=OTTHUMG00000035635.4	0
chr1	202926607	202927070	chr1	HAVANA	gene	202891100	202928636	.	-	.	ID=ENSG00000117153.14;gene_id=ENSG00000117153.14;gene_type=protein_coding;gene_status=KNOWN;gene_name=KLHL12;level=2;tag=ncRNA_host;havana_gene=OTTHUMG00000041385.9	0
chr1	203346275	203346800	chr1	HAVANA	gene	203340628	203351489	.	-	.	ID=ENSG00000122176.10;gene_id=ENSG00000122176.10;gene_type=protein_coding;gene_status=KNOWN;gene_name=FMOD;level=2;havana_gene=OTTHUMG00000035910.2	0
chr1	204746885	204747228	chr1	ENSEMBL	gene	204727991	204728106	.	+	.	ID=ENSG00000251861.1;gene_id=ENSG00000251861.1;gene_type=scaRNA;gene_status=NOVEL;gene_name=SCARNA20;level=3	18780
chr1	205122139	205122597	chr1	HAVANA	gene	205086142	205122015	.	-	.	ID=ENSG00000117222.12;gene_id=ENSG00000117222.12;gene_type=protein_coding;gene_status=KNOWN;gene_name=RBBP5;level=2;havana_gene=OTTHUMG00000037104.1	-125
chr1	212284666	212284996	chr1	HAVANA	gene	212285537	212361863	.	+	.	ID=ENSG00000066027.10;gene_id=ENSG00000066027.10;gene_type=protein_coding;gene_status=KNOWN;gene_name=PPP2R5A;level=2;tag=ncRNA_host;havana_gene=OTTHUMG00000036750.4	-541
chr1	212699109	212699614	chr1	HAVANA	gene	212686418	212699985	.	-	.	ID=ENSG00000123685.7;gene_id=ENSG00000123685.7;gene_type=protein_coding;gene_status=KNOWN;gene_name=BATF3;level=2;havana_gene=OTTHUMG00000036807.2	0
chr1	219385800	219386214	chr1	HAVANA	gene	219409681	219411941	.	-	.	ID=ENSG00000228536.1;gene_id=ENSG00000228536.1;gene_type=lincRNA;gene_status=NOVEL;gene_name=RP11-392O17.1;level=2;havana_gene=OTTHUMG00000041231.1	23467
chr1	226064148	226064702	chr1	HAVANA	gene	226061851	226072001	.	+	.	ID=ENSG00000163041.8;gene_id=ENSG00000163041.8;gene_type=protein_coding;gene_status=KNOWN;gene_name=H3F3A;level=2;havana_gene=OTTHUMG00000037507.1	0
chr10	32210311	32210645	chr10	HAVANA	gene	32231849	32232245	.	-	.	ID=ENSG00000233190.1;gene_id=ENSG00000233190.1;gene_type=processed_pseudogene;gene_status=KNOWN;gene_name=RPS24P13;level=1;tag=pseudo_consens;havana_gene=OTTHUMG00000017920.1	21204
chr10	38526880	38528970	chr10	HAVANA	gene	38453181	38466176	.	+	.	ID=ENSG00000203496.7;gene_id=ENSG00000203496.7;gene_type=lincRNA;gene_status=NOVEL;gene_name=RP11-291L22.4;level=2;havana_gene=OTTHUMG00000017996.3	60705
chr10	38529332	38529542	chr10	HAVANA	gene	38453181	38466176	.	+	.	ID=ENSG00000203496.7;gene_id=ENSG00000203496.7;gene_type=lincRNA;gene_status=NOVEL;gene_name=RP11-291L22.4;level=2;havana_gene=OTTHUMG00000017996.3	63157
chr10	41860048	41860520	chr10	HAVANA	gene	42149310	42149549	.	-	.	ID=ENSG00000229485.1;gene_id=ENSG00000229485.1;gene_type=processed_pseudogene;gene_status=KNOWN;gene_name=KSR1P1;level=2;havana_gene=OTTHUMG00000018006.1	288790
chr10	41874806	41875661	chr10	HAVANA	gene	42149310	42149549	.	-	.	ID=ENSG00000229485.1;gene_id=ENSG00000229485.1;gene_type=processed_pseudogene;gene_status=KNOWN;gene_name=KSR1P1;level=2;havana_gene=OTTHUMG00000018006.1	273649
chr10	52314456	52314738	chr10	HAVANA	gene	52314296	52318042	.	+	.	ID=ENSG00000107984.8;gene_id=ENSG00000107984.8;gene_type=protein_coding;gene_status=KNOWN;gene_name=DKK1;level=2;havana_gene=OTTHUMG00000018247.1	0
chr10	70053862	70054251	chr10	HAVANA	gene	70052796	70112280	.	+	.	ID=ENSG00000099284.12;gene_id=ENSG00000099284.12;gene_type=protein_coding;gene_status=KNOWN;gene_name=H2AFY2;level=1;havana_gene=OTTHUMG00000018396.2	0
chr10	73397997	73398377	chr10	HAVANA	gene	73375101	73414076	.	-	.	ID=ENSG00000138279.14;gene_id=ENSG00000138279.14;gene_type=protein_coding;gene_status=KNOWN;gene_name=ANXA7;level=2;havana_gene=OTTHUMG00000018463.4	0
chr10	76086975	76087317	chr10	HAVANA	gene	75431453	76560167	.	+	.	ID=ENSG00000148655.13;gene_id=ENSG00000148655.13;gene_type=protein_coding;gene_status=KNOWN;gene_name=C10orf11;level=1;tag=ncRNA_host;havana_gene=OTTHUMG00000018532.4	0
chr10	78657582	78657878	chr10	HAVANA	gene	78238255	78675109	.	+	.	ID=ENSG00000230417.9;gene_id=ENSG00000230417.9;gene_type=lincRNA;gene_status=NOVEL;gene_name=LINC00856;level=2;tag=ncRNA_host;havana_gene=OTTHUMG00000018555.4	0
chr10	80378189	80378503	chr10	HAVANA	gene	80344745	80368073	.	+	.	ID=ENSG00000133665.11;gene_id=ENSG00000133665.11;gene_type=protein_coding;gene_status=KNOWN;gene_name=DYDC2;level=2;havana_gene=OTTHUMG00000018610.2	10117
chr10	93745449	93745807	chr10	HAVANA	gene	93757809	93798174	.	+	.	ID=ENSG00000108231.10;gene_id=ENSG00000108231.10;gene_type=protein_coding;gene_status=KNOWN;gene_name=LGI1;level=2;havana_gene=OTTHUMG00000018777.4	-12002
chr10	98332001	98332252	chr10	HAVANA	gene	98383565	98415184	.	-	.	ID=ENSG00000119943.9;gene_id=ENSG00000119943.9;gene_type=protein_coding;gene_status=KNOWN;gene_name=PYROXD2;level=2;tag=ncRNA_host;havana_gene=OTTHUMG00000018877.3	51313
chr10	100997648	100998057	chr10	HAVANA	gene	100996618	101007836	.	+	.	ID=ENSG00000107816.16;gene_id=ENSG00000107816.16;gene_type=protein_coding;gene_status=KNOWN;gene_name=LZTS2;level=2;havana_gene=OTTHUMG00000018914.3	0
chr10	102231743	102232184	chr10	HAVANA	gene	102230186	102241474	.	-	.	ID=ENSG00000107859.8;gene_id=ENSG00000107859.8;gene_type=protein_coding;gene_status=KNOWN;gene_name=PITX3;level=2;havana_gene=OTTHUMG00000018952.1	0
chr10	108249997	108250335	chr10	HAVANA	gene	108296099	108296532	.	+	.	ID=ENSG00000234544.2;gene_id=ENSG00000234544.2;gene_type=processed_pseudogene;gene_status=KNOWN;gene_name=PTGES3P5;level=1;tag=pseudo_consens;havana_gene=OTTHUMG00000019021.2	-45764
chr10	129498704	129499037	chr10	HAVANA	gene	129467184	129768007	.	+	.	ID=ENSG00000170430.9;gene_id=ENSG00000170430.9;gene_type=protein_coding;gene_status=KNOWN;gene_name=MGMT;level=2;tag=ncRNA_host;havana_gene=OTTHUMG00000019261.3	0
chr10	133689181	133689663	chr10	ENSEMBL	gene	133685029	133685112	.	+	.	ID=ENSG00000273678.1;gene_id=ENSG00000273678.1;gene_type=miRNA;gene_status=NOVEL;gene_name=AL845259.2;level=3	4070
chr11	706804	707183	chr11	HAVANA	gene	694438	727727	.	+	.	ID=ENSG00000177106.13;gene_id=ENSG00000177106.13;gene_type=protein_coding;gene_status=KNOWN;gene_name=EPS8L2;level=1;havana_gene=OTTHUMG00000165165.8	0
chr11	5684625	5684916	chr11	HAVANA	gene	5663557	5938619	.	-	.	ID=ENSG00000132256.17;gene_id=ENSG00000132256.17;gene_type=protein_coding;gene_status=KNOWN;gene_name=TRIM5;level=2;havana_gene=OTTHUMG00000066893.7	0
chr11	8247342	8247610	chr11	HAVANA	gene	8224304	8268716	.	-	.	ID=ENSG00000166407.12;gene_id=ENSG00000166407.12;gene_type=protein_coding;gene_status=KNOWN;gene_name=LMO1;level=2;havana_gene=OTTHUMG00000165833.2	0
chr11	32434447	32434849	chr11	HAVANA	gene	32387775	32435630	.	-	.	ID=ENSG00000184937.11;gene_id=ENSG00000184937.11;gene_type=protein_coding;gene_status=KNOWN;gene_name=WT1;level=1;havana_gene=OTTHUMG00000039556.4	0
chr11	32893492	32893863	chr11	HAVANA	gene	32893178	32993316	.	+	.	ID=ENSG00000060749.13;gene_id=ENSG00000060749.13;gene_type=protein_coding;gene_status=KNOWN;gene_name=QSER1;level=2;havana_gene=OTTHUMG00000166220.4	0
chr11	43944700	43945156	chr11	HAVANA	gene	43921059	44001157	.	+	.	ID=ENSG00000254409.1;gene_id=ENSG00000254409.1;gene_type=sense_overlapping;gene_status=NOVEL;gene_name=RP11-613D13.4;level=2;havana_gene=OTTHUMG00000166493.1	0
chr11	44775402	44775752	chr11	HAVANA	gene	44726465	44932421	.	+	.	ID=ENSG00000157570.10;gene_id=ENSG00000157570.10;gene_type=protein_coding;gene_status=KNOWN;gene_name=TSPAN18;level=1;havana_gene=OTTHUMG00000163883.3	0
chr11	46617755	46618118	chr11	HAVANA	gene	46617527	46674818	.	+	.	ID=ENSG00000175224.15;gene_id=ENSG00000175224.15;gene_type=protein_coding;gene_status=KNOWN;gene_name=ATG13;level=1;havana_gene=OTTHUMG00000166538.3	0
chr11	62560512	62560969	chr11	HAVANA	gene	62559603	62591531	.	-	.	ID=ENSG00000255508.6;gene_id=ENSG00000255508.6;gene_type=protein_coding;gene_status=NOVEL;gene_name=RP11-864I4.1;level=2;tag=ncRNA_host;havana_gene=OTTHUMG00000167559.2	0
chr11	62787059	62787453	chr11	HAVANA	gene	62771629	62792021	.	-	.	ID=ENSG00000168569.7;gene_id=ENSG00000168569.7;gene_type=protein_coding;gene_status=KNOWN;gene_name=TMEM223;level=1;havana_gene=OTTHUMG00000167693.1	0
chr11	62841279	62841924	chr11	HAVANA	gene	62832342	62841809	.	-	.	ID=ENSG00000133316.14;gene_id=ENSG00000133316.14;gene_type=protein_coding;gene_status=KNOWN;gene_name=WDR74;level=1;tag=ncRNA_host;havana_gene=OTTHUMG00000167695.3	0
chr11	64146028	64146401	chr11	HAVANA	gene	63998558	64166106	.	-	.	ID=ENSG00000133315.9;gene_id=ENSG00000133315.9;gene_type=protein_coding;gene_status=KNOWN;gene_name=MACROD1;level=2;havana_gene=OTTHUMG00000167843.2	0
chr11	72434046	72434525	chr11	HAVANA	gene	72292425	72434680	.	-	.	ID=ENSG00000162129.11;gene_id=ENSG00000162129.11;gene_type=protein_coding;gene_status=KNOWN;gene_name=CLPB;level=2;havana_gene=OTTHUMG00000167902.4	0
chr11	73530158	73530494	chr11	HAVANA	gene	73400487	73598189	.	-	.	ID=ENSG00000054965.9;gene_id=ENSG00000054965.9;gene_type=protein_coding;gene_status=KNOWN;gene_name=FAM168A;level=2;havana_gene=OTTHUMG00000167995.1	0
chr11	76419947	76420252	chr11	HAVANA	gene	76381313	76414619	.	+	.	ID=ENSG00000179240.7;gene_id=ENSG00000179240.7;gene_type=protein_coding;gene_status=NOVEL;gene_name=RP11-111M22.2;level=1;havana_gene=OTTHUMG00000165281.1	5329
chr11	88103549	88103969	chr11	HAVANA	gene	88098591	88115835	.	+	.	ID=ENSG00000255241.1;gene_id=ENSG00000255241.1;gene_type=antisense;gene_status=NOVEL;gene_name=RP11-164N3.3;level=2;tag=ncRNA_host;havana_gene=OTTHUMG00000167287.1	0
chr11	89498826	89499264	chr11	HAVANA	gene	89498748	89499198	.	-	.	ID=ENSG00000255295.1;gene_id=ENSG00000255295.1;gene_type=processed_pseudogene;gene_status=KNOWN;gene_name=RP11-745I13.1;level=1;tag=pseudo_consens;havana_gene=OTTHUMG00000167299.1	0
chr11	113458736	113459069	chr11	HAVANA	gene	113409615	113475691	.	-	.	ID=ENSG00000149295.12;gene_id=ENSG00000149295.12;gene_type=protein_coding;gene_status=KNOWN;gene_name=DRD2;level=2;tag=ncRNA_host;havana_gene=OTTHUMG00000167717.1	0
chr11	117197254	117197698	chr11	HAVANA	gene	117178733	117197445	.	+	.	ID=ENSG00000149577.14;gene_id=ENSG00000149577.14;gene_type=protein_coding;gene_status=KNOWN;gene_name=SIDT2;level=1;havana_gene=OTTHUMG00000167065.2	0
chr11	117468967	117469346	chr11	HAVANA	gene	117427773	117817525	.	-	.	ID=ENSG00000177103.12;gene_id=ENSG00000177103.12;gene_type=protein_coding;gene_status=KNOWN;gene_name=DSCAML1;level=2;havana_gene=OTTHUMG00000167071.2	0
chr11	119030939	119031268	chr11	HAVANA	gene	119024114	119030906	.	-	.	ID=ENSG00000137700.15;gene_id=ENSG00000137700.15;gene_type=protein_coding;gene_status=KNOWN;gene_name=SLC37A4;level=2;havana_gene=OTTHUMG00000166352.3	-34
chr11	119321578	119321947	chr11	HAVANA	gene	119308529	119321521	.	-	.	ID=ENSG00000076706.13;gene_id=ENSG00000076706.13;gene_type=protein_coding;gene_status=KNOWN;gene_name=MCAM;level=2;tag=ncRNA_host;havana_gene=OTTHUMG00000166197.6	-58
chr11	119641997	119642445	chr11	HAVANA	gene	119623408	119729084	.	-	.	ID=ENSG00000110400.9;gene_id=ENSG00000110400.9;gene_type=protein_coding;gene_status=KNOWN;gene_name=PVRL1;level=1;havana_gene=OTTHUMG00000166177.2	0
chr11	125428454	125428851	chr11	HAVANA	gene	125164687	125433389	.	+	.	ID=ENSG00000165495.14;gene_id=ENSG00000165495.14;gene_type=protein_coding;gene_status=KNOWN;gene_name=PKNOX2;level=2;tag=ncRNA_host;havana_gene=OTTHUMG00000165884.3	0
chr11	128905873	128906289	chr11	HAVANA	gene	128891356	128921035	.	+	.	ID=ENSG00000120457.10;gene_id=ENSG00000120457.10;gene_type=protein_coding;gene_status=KNOWN;gene_name=KCNJ5;level=1;havana_gene=OTTHUMG00000165795.1	0
chr11	134861493	134861902	chr11	HAVANA	gene	134950708	134951568	.	+	.	ID=ENSG00000255327.1;gene_id=ENSG00000255327.1;gene_type=lincRNA;gene_status=NOVEL;gene_name=RP11-555G19.1;level=2;havana_gene=OTTHUMG00000167185.1	-88806
chr12	2117993	2118328	chr12	HAVANA	gene	1970786	2697950	.	+	.	ID=ENSG00000151067.19;gene_id=ENSG00000151067.19;gene_type=protein_coding;gene_status=KNOWN;gene_name=CACNA1C;level=2;havana_gene=OTTHUMG00000150243.10	0
chr12	9135392	9135634	chr12	HAVANA	gene	9135084	9135591	.	+	.	ID=ENSG00000256720.1;gene_id=ENSG00000256720.1;gene_type=processed_pseudogene;gene_status=KNOWN;gene_name=RP11-436I9.6;level=1;tag=pseudo_consens;havana_gene=OTTHUMG00000168328.1	0
chr12	14454063	14454355	chr12	HAVANA	gene	14365632	14502935	.	+	.	ID=ENSG00000171681.11;gene_id=ENSG00000171681.11;gene_type=protein_coding;gene_status=KNOWN;gene_name=ATF7IP;level=1;havana_gene=OTTHUMG00000168656.13	0
chr12	18285318	18285629	chr12	HAVANA	gene	18247614	18648416	.	+	.	ID=ENSG00000139144.8;gene_id=ENSG00000139144.8;gene_type=protein_coding;gene_status=KNOWN;gene_name=PIK3C2G;level=1;havana_gene=OTTHUMG00000168841.4	0
chr12	26274584	26274842	chr12	HAVANA	gene	26211164	26335856	.	-	.	ID=ENSG00000256234.1;gene_id=ENSG00000256234.1;gene_type=antisense;gene_status=NOVEL;gene_name=RP11-283G6.4;level=2;havana_gene=OTTHUMG00000169176.1	0
chr12	32895591	32895919	chr12	HAVANA	gene	32790745	32896840	.	-	.	ID=ENSG00000057294.12;gene_id=ENSG00000057294.12;gene_type=protein_coding;gene_status=KNOWN;gene_name=PKP2;level=2;havana_gene=OTTHUMG00000169500.3	0
chr12	48818973	48819335	chr12	HAVANA	gene	48813794	48828941	.	+	.	ID=ENSG00000167535.6;gene_id=ENSG00000167535.6;gene_type=protein_coding;gene_status=KNOWN;gene_name=CACNB3;level=1;havana_gene=OTTHUMG00000170398.1	0
chr12	54680417	54680768	chr12	HAVANA	gene	54682973	54687434	.	+	.	ID=ENSG00000257634.1;gene_id=ENSG00000257634.1;gene_type=lincRNA;gene_status=NOVEL;gene_name=RP11-850F7.7;level=2;havana_gene=OTTHUMG00000169938.1	-2205
chr12	66103520	66103782	chr12	ENSEMBL	gene	66091174	66091257	.	-	.	ID=ENSG00000221807.3;gene_id=ENSG00000221807.3;gene_type=miRNA;gene_status=NOVEL;gene_name=AC078927.1;level=3	-12264
chr12	92953724	92954065	chr12	ENSEMBL	gene	92952639	92952745	.	+	.	ID=ENSG00000202534.1;gene_id=ENSG00000202534.1;gene_type=snRNA;gene_status=KNOWN;gene_name=RNU6-1329P;level=3	980
chr12	94149142	94149483	chr12	HAVANA	gene	94148723	94307675	.	+	.	ID=ENSG00000136040.7;gene_id=ENSG00000136040.7;gene_type=protein_coding;gene_status=KNOWN;gene_name=PLXNC1;level=1;havana_gene=OTTHUMG00000170235.6	0
chr12	94603515	94603815	chr12	HAVANA	gene	94567124	94650562	.	-	.	ID=ENSG00000057704.9;gene_id=ENSG00000057704.9;gene_type=protein_coding;gene_status=KNOWN;gene_name=TMCC3;level=1;tag=ncRNA_host;havana_gene=OTTHUMG00000170225.1	0
chr12	98742046	98742435	chr12	HAVANA	gene	98726457	99984654	.	-	.	ID=ENSG00000185046.17;gene_id=ENSG00000185046.17;gene_type=protein_coding;gene_status=KNOWN;gene_name=ANKS1B;level=1;tag=ncRNA_host;havana_gene=OTTHUMG00000170308.6	0
chr12	103833906	103834202	chr12	HAVANA	gene	103770453	103841197	.	-	.	ID=ENSG00000111696.10;gene_id=ENSG00000111696.10;gene_type=protein_coding;gene_status=KNOWN;gene_name=NT5DC3;level=2;havana_gene=OTTHUMG00000157017.2	0
chr12	104799290	104800047	chr12	HAVANA	gene	104802553	104958744	.	-	.	ID=ENSG00000136052.8;gene_id=ENSG00000136052.8;gene_type=protein_coding;gene_status=KNOWN;gene_name=SLC41A2;level=2;havana_gene=OTTHUMG00000156965.3	2506
chr12	104799931	104800047	chr12	HAVANA	gene	104802553	104958744	.	-	.	ID=ENSG00000136052.8;gene_id=ENSG00000136052.8;gene_type=protein_coding;gene_status=KNOWN;gene_name=SLC41A2;level=2;havana_gene=OTTHUMG00000156965.3	2506
chr12	108231066	108231380	chr12	HAVANA	gene	108129471	108250537	.	+	.	ID=ENSG00000075035.8;gene_id=ENSG00000075035.8;gene_type=protein_coding;gene_status=KNOWN;gene_name=WSCD2;level=1;tag=ncRNA_host;havana_gene=OTTHUMG00000169579.2	0
chr12	115983224	115983575	chr12	HAVANA	gene	115953872	116277338	.	-	.	ID=ENSG00000123066.6;gene_id=ENSG00000123066.6;gene_type=protein_coding;gene_status=KNOWN;gene_name=MED13L;level=1;tag=ncRNA_host;havana_gene=OTTHUMG00000169404.4	0
chr12	120291572	120291863	chr12	ENSEMBL	gene	120291763	120291903	.	-	.	ID=ENSG00000202538.1;gene_id=ENSG00000202538.1;gene_type=snRNA;gene_status=KNOWN;gene_name=RNU4-2;level=3	0
chr12	120292767	120293329	chr12	ENSEMBL	gene	120293097	120293237	.	-	.	ID=ENSG00000200795.1;gene_id=ENSG00000200795.1;gene_type=snRNA;gene_status=KNOWN;gene_name=RNU4-1;level=3	0
chr12	122336010	122336435	chr12	HAVANA	gene	122271432	122422632	.	-	.	ID=ENSG00000130779.18;gene_id=ENSG00000130779.18;gene_type=protein_coding;gene_status=KNOWN;gene_name=CLIP1;level=1;havana_gene=OTTHUMG00000168922.2	0
chr12	124568486	124568895	chr12	HAVANA	gene	124324415	124567589	.	-	.	ID=ENSG00000196498.12;gene_id=ENSG00000196498.12;gene_type=protein_coding;gene_status=KNOWN;gene_name=NCOR2;level=1;tag=ncRNA_host;havana_gene=OTTHUMG00000150455.2	-898
chr12	130863393	130863800	chr12	ENSEMBL	gene	130869736	130869837	.	-	.	ID=ENSG00000222438.1;gene_id=ENSG00000222438.1;gene_type=snRNA;gene_status=KNOWN;gene_name=RNU6-1077P;level=3	5936
chr13	16544099	16544569	chr13	HAVANA	gene	18174010	18178465	.	-	.	ID=ENSG00000279924.1;gene_id=ENSG00000279924.1;gene_type=unprocessed_pseudogene;gene_status=KNOWN;gene_name=RP11-341D18.2;level=1;tag=pseudo_consens;havana_gene=OTTHUMG00000189380.1	1629441
chr13	17144589	17145070	chr13	HAVANA	gene	18174010	18178465	.	-	.	ID=ENSG00000279924.1;gene_id=ENSG00000279924.1;gene_type=unprocessed_pseudogene;gene_status=KNOWN;gene_name=RP11-341D18.2;level=1;tag=pseudo_consens;havana_gene=OTTHUMG00000189380.1	1028940
chr13	29590055	29590272	chr13	HAVANA	gene	29509410	29595688	.	-	.	ID=ENSG00000139514.11;gene_id=ENSG00000139514.11;gene_type=protein_coding;gene_status=KNOWN;gene_name=SLC7A1;level=2;havana_gene=OTTHUMG00000016658.3	0
chr13	35826630	35826958	chr13	HAVANA	gene	35768652	36131306	.	-	.	ID=ENSG00000133083.13;gene_id=ENSG00000133083.13;gene_type=protein_coding;gene_status=KNOWN;gene_name=DCLK1;level=2;havana_gene=OTTHUMG00000016729.3	0
chr13	41458843	41459289	chr13	HAVANA	gene	41457559	41470882	.	+	.	ID=ENSG00000102760.12;gene_id=ENSG00000102760.12;gene_type=protein_coding;gene_status=KNOWN;gene_name=RGCC;level=2;havana_gene=OTTHUMG00000016796.1	0
chr13	71675021	71675257	chr13	HAVANA	gene	71437966	71867192	.	-	.	ID=ENSG00000276644.3;gene_id=ENSG00000276644.3;gene_type=protein_coding;gene_status=KNOWN;gene_name=DACH1;level=2;havana_gene=OTTHUMG00000017063.3	0
chr13	75482522	75482879	chr13	HAVANA	gene	75284665	75482114	.	-	.	ID=ENSG00000136111.11;gene_id=ENSG00000136111.11;gene_type=protein_coding;gene_status=KNOWN;gene_name=TBC1D4;level=2;havana_gene=OTTHUMG00000017088.1	-409
chr14	21093711	21094101	chr14	HAVANA	gene	21090046	21104722	.	-	.	ID=ENSG00000165804.14;gene_id=ENSG00000165804.14;gene_type=protein_coding;gene_status=KNOWN;gene_name=ZNF219;level=2;havana_gene=OTTHUMG00000029647.4	0
chr14	24431641	24431978	chr14	HAVANA	gene	24429286	24441834	.	+	.	ID=ENSG00000100441.8;gene_id=ENSG00000100441.8;gene_type=protein_coding;gene_status=KNOWN;gene_name=KHNYN;level=1;havana_gene=OTTHUMG00000171312.3	0
chr14	25223387	25223732	chr14	HAVANA	gene	25267064	25267336	.	-	.	ID=ENSG00000257179.1;gene_id=ENSG00000257179.1;gene_type=processed_pseudogene;gene_status=KNOWN;gene_name=HMGN2P6;level=1;tag=pseudo_consens;havana_gene=OTTHUMG00000170312.1	43332
chr14	36524787	36525070	chr14	HAVANA	gene	36519278	36523016	.	+	.	ID=ENSG00000253563.2;gene_id=ENSG00000253563.2;gene_type=antisense;gene_status=KNOWN;gene_name=NKX2-1-AS1;level=2;havana_gene=OTTHUMG00000163889.2	1772
chr14	51651906	51652236	chr14	HAVANA	gene	51489100	51730727	.	+	.	ID=ENSG00000139926.14;gene_id=ENSG00000139926.14;gene_type=protein_coding;gene_status=KNOWN;gene_name=FRMD6;level=1;tag=ncRNA_host;havana_gene=OTTHUMG00000140294.2	0
chr14	70257527	70257888	chr14	HAVANA	gene	70245491	70247801	.	-	.	ID=ENSG00000235812.4;gene_id=ENSG00000235812.4;gene_type=transcribed_processed_pseudogene;gene_status=KNOWN;gene_name=ADAM21P1;level=1;tag=pseudo_consens;havana_gene=OTTHUMG00000166565.3	-9727
chr14	99296510	99296899	chr14	HAVANA	gene	99169287	99271524	.	-	.	ID=ENSG00000127152.16;gene_id=ENSG00000127152.16;gene_type=protein_coding;gene_status=KNOWN;gene_name=BCL11B;level=2;havana_gene=OTTHUMG00000028967.3	-24987
chr14	100285637	100285969	chr14	HAVANA	gene	100279959	100291456	.	-	.	ID=ENSG00000259052.1;gene_id=ENSG00000259052.1;gene_type=sense_overlapping;gene_status=NOVEL;gene_name=AL157871.2;level=2;havana_gene=OTTHUMG00000029016.3	0
chr14	102214338	102214660	chr14	HAVANA	gene	102139503	102224847	.	+	.	ID=ENSG00000140153.16;gene_id=ENSG00000140153.16;gene_type=protein_coding;gene_status=KNOWN;gene_name=WDR20;level=1;havana_gene=OTTHUMG00000171753.4	0
chr14	103141208	103141572	chr14	HAVANA	gene	103139675	103141959	.	+	.	ID=ENSG00000259374.2;gene_id=ENSG00000259374.2;gene_type=transcribed_processed_pseudogene;gene_status=KNOWN;gene_name=RP11-736N17.4;level=1;tag=pseudo_consens;havana_gene=OTTHUMG00000171891.1	0
chr15	20672138	20672543	chr15	HAVANA	gene	20657638	20688408	.	-	.	ID=ENSG00000258590.4;gene_id=ENSG00000258590.4;gene_type=transcribed_unprocessed_pseudogene;gene_status=KNOWN;gene_name=NBEAP1;level=2;havana_gene=OTTHUMG00000171717.1	0
chr15	45215462	45215809	chr15	HAVANA	gene	45215547	45215943	.	+	.	ID=ENSG00000259338.1;gene_id=ENSG00000259338.1;gene_type=processed_pseudogene;gene_status=KNOWN;gene_name=CTD-2651B20.2;level=1;tag=pseudo_consens;havana_gene=OTTHUMG00000172001.1	0
chr15	65304468	65305150	chr15	ENSEMBL	gene	65304677	65304792	.	+	.	ID=ENSG00000200156.1;gene_id=ENSG00000200156.1;gene_type=snRNA;gene_status=KNOWN;gene_name=RNU5B-1;level=3	0
chr15	66801802	66802104	chr15	HAVANA	gene	66808404	66810560	.	+	.	ID=ENSG00000270490.1;gene_id=ENSG00000270490.1;gene_type=processed_pseudogene;gene_status=KNOWN;gene_name=RP11-622C24.1;level=1;tag=pseudo_consens;havana_gene=OTTHUMG00000184890.1	-6300
chr15	73964632	73965047	chr15	HAVANA	gene	73925989	73952137	.	+	.	ID=ENSG00000129038.14;gene_id=ENSG00000129038.14;gene_type=protein_coding;gene_status=KNOWN;gene_name=LOXL1;level=2;havana_gene=OTTHUMG00000137595.4	12496
chr15	79596013	79596329	chr15	HAVANA	gene	79559256	79560304	.	-	.	ID=ENSG00000259493.2;gene_id=ENSG00000259493.2;gene_type=processed_pseudogene;gene_status=KNOWN;gene_name=RP11-621H8.2;level=1;tag=pseudo_consens;havana_gene=OTTHUMG00000172476.2	-35710
chr15	92899498	92899937	chr15	HAVANA	gene	92883413	92949230	.	+	.	ID=ENSG00000279765.2;gene_id=ENSG00000279765.2;gene_type=protein_coding;gene_status=NOVEL;gene_name=RP11-437B10.1;level=2;tag=ncRNA_host;havana_gene=OTTHUMG00000189505.2	0
chr15	92899860	92899937	chr15	HAVANA	gene	92883413	92949230	.	+	.	ID=ENSG00000279765.2;gene_id=ENSG00000279765.2;gene_type=protein_coding;gene_status=NOVEL;gene_name=RP11-437B10.1;level=2;tag=ncRNA_host;havana_gene=OTTHUMG00000189505.2	0
chr15	94168208	94168589	chr15	HAVANA	gene	94168349	94168751	.	+	.	ID=ENSG00000258570.1;gene_id=ENSG00000258570.1;gene_type=processed_pseudogene;gene_status=KNOWN;gene_name=RP11-452K20.1;level=1;tag=pseudo_consens;havana_gene=OTTHUMG00000171812.1	0
chr16	4273794	4274181	chr16	HAVANA	gene	4257186	4273075	.	-	.	ID=ENSG00000090447.10;gene_id=ENSG00000090447.10;gene_type=protein_coding;gene_status=KNOWN;gene_name=TFAP4;level=1;havana_gene=OTTHUMG00000129435.3	-720
chr16	4624142	4624620	chr16	HAVANA	gene	4616493	4690974	.	+	.	ID=ENSG00000102858.11;gene_id=ENSG00000102858.11;gene_type=protein_coding;gene_status=KNOWN;gene_name=MGRN1;level=1;tag=ncRNA_host;havana_gene=OTTHUMG00000176436.10	0
chr16	22318733	22319084	chr16	HAVANA	gene	22297375	22335103	.	+	.	ID=ENSG00000058600.14;gene_id=ENSG00000058600.14;gene_type=protein_coding;gene_status=KNOWN;gene_name=POLR3E;level=2;havana_gene=OTTHUMG00000094779.2	0
chr16	23839457	23839736	chr16	HAVANA	gene	23836001	24220611	.	+	.	ID=ENSG00000166501.11;gene_id=ENSG00000166501.11;gene_type=protein_coding;gene_status=KNOWN;gene_name=PRKCB;level=1;tag=ncRNA_host;havana_gene=OTTHUMG00000131615.4	0
chr16	31472683	31473078	chr16	HAVANA	gene	31471585	31477960	.	+	.	ID=ENSG00000140682.17;gene_id=ENSG00000140682.17;gene_type=protein_coding;gene_status=KNOWN;gene_name=TGFB1I1;level=2;havana_gene=OTTHUMG00000132467.5	0
chr16	46386175	46386657	chr16	HAVANA	gene	46469341	46569097	.	-	.	ID=ENSG00000261239.5;gene_id=ENSG00000261239.5;gene_type=transcribed_unprocessed_pseudogene;gene_status=KNOWN;gene_name=ANKRD26P1;level=2;havana_gene=OTTHUMG00000175593.3	82684
chr16	49857623	49858017	chr16	HAVANA	gene	49487524	49857919	.	-	.	ID=ENSG00000102935.10;gene_id=ENSG00000102935.10;gene_type=protein_coding;gene_status=KNOWN;gene_name=ZNF423;level=2;havana_gene=OTTHUMG00000173491.3	0
chr16	54957285	54957719	chr16	HAVANA	gene	54934913	54954665	.	+	.	ID=ENSG00000259711.1;gene_id=ENSG00000259711.1;gene_type=lincRNA;gene_status=NOVEL;gene_name=CTD-3032H12.2;level=2;havana_gene=OTTHUMG00000172237.1	2621
chr16	68263677	68264052	chr16	HAVANA	gene	68264516	68301823	.	+	.	ID=ENSG00000103064.12;gene_id=ENSG00000103064.12;gene_type=protein_coding;gene_status=KNOWN;gene_name=SLC7A6;level=2;havana_gene=OTTHUMG00000176544.9	-464
chr16	68749454	68749858	chr16	HAVANA	gene	68737225	68835548	.	+	.	ID=ENSG00000039068.17;gene_id=ENSG00000039068.17;gene_type=protein_coding;gene_status=KNOWN;gene_name=CDH1;level=2;tag=ncRNA_host;havana_gene=OTTHUMG00000137561.5	0
chr16	75062752	75063100	chr16	HAVANA	gene	74999030	75110994	.	+	.	ID=ENSG00000186187.10;gene_id=ENSG00000186187.10;gene_type=protein_coding;gene_status=KNOWN;gene_name=ZNRF1;level=1;havana_gene=OTTHUMG00000137606.4	0
chr16	85564396	85564844	chr16	HAVANA	gene	85580009	85583571	.	-	.	ID=ENSG00000270124.1;gene_id=ENSG00000270124.1;gene_type=lincRNA;gene_status=NOVEL;gene_name=RP11-118F19.1;level=2;havana_gene=OTTHUMG00000183874.1	15165
chr17	1648241	1648663	chr17	HAVANA	gene	1646145	1650077	.	-	.	ID=ENSG00000167705.10;gene_id=ENSG00000167705.10;gene_type=protein_coding;gene_status=KNOWN;gene_name=RILP;level=2;havana_gene=OTTHUMG00000090554.3	0
chr17	1865451	1865812	chr17	HAVANA	gene	1829702	1900082	.	+	.	ID=ENSG00000132383.10;gene_id=ENSG00000132383.10;gene_type=protein_coding;gene_status=KNOWN;gene_name=RPA1;level=1;havana_gene=OTTHUMG00000090579.2	0
chr17	3843948	3844274	chr17	HAVANA	gene	3802165	3846251	.	-	.	ID=ENSG00000074356.15;gene_id=ENSG00000074356.15;gene_type=protein_coding;gene_status=KNOWN;gene_name=C17orf85;level=1;havana_gene=OTTHUMG00000177672.3	0
chr17	4555414	4555754	chr17	HAVANA	gene	4538897	4555631	.	-	.	ID=ENSG00000132382.13;gene_id=ENSG00000132382.13;gene_type=protein_coding;gene_status=KNOWN;gene_name=MYBBP1A;level=2;havana_gene=OTTHUMG00000090747.2	0
chr17	4987320	4987667	chr17	HAVANA	gene	4967992	4987652	.	-	.	ID=ENSG00000108509.19;gene_id=ENSG00000108509.19;gene_type=protein_coding;gene_status=KNOWN;gene_name=CAMTA2;level=1;tag=ncRNA_host;havana_gene=OTTHUMG00000099417.4	0
chr17	7716792	7717180	chr17	HAVANA	gene	7717354	7833744	.	+	.	ID=ENSG00000183914.13;gene_id=ENSG00000183914.13;gene_type=protein_coding;gene_status=KNOWN;gene_name=DNAH2;level=1;havana_gene=OTTHUMG00000178020.1	-174
chr17	7997082	7997561	chr17	HAVANA	gene	8002594	8020339	.	+	.	ID=ENSG00000132518.6;gene_id=ENSG00000132518.6;gene_type=protein_coding;gene_status=KNOWN;gene_name=GUCY2D;level=2;havana_gene=OTTHUMG00000108169.2	-5033
chr17	8173189	8173673	chr17	HAVANA	gene	8173237	8176399	.	-	.	ID=ENSG00000179029.13;gene_id=ENSG00000179029.13;gene_type=protein_coding;gene_status=KNOWN;gene_name=TMEM107;level=1;tag=ncRNA_host;havana_gene=OTTHUMG00000166276.2	0
chr17	8696462	8696798	chr17	HAVANA	gene	8729934	8745219	.	-	.	ID=ENSG00000161973.9;gene_id=ENSG00000161973.9;gene_type=protein_coding;gene_status=KNOWN;gene_name=CCDC42;level=2;havana_gene=OTTHUMG00000178565.1	33136
chr17	14297347	14297695	chr17	HAVANA	gene	14295512	14297600	.	-	.	ID=ENSG00000262786.1;gene_id=ENSG00000262786.1;gene_type=lincRNA;gene_status=NOVEL;gene_name=RP11-214O1.1;level=2;havana_gene=OTTHUMG00000177837.1	0
chr17	17870337	17870750	chr17	HAVANA	gene	17843511	17972422	.	-	.	ID=ENSG00000175662.16;gene_id=ENSG00000175662.16;gene_type=protein_coding;gene_status=KNOWN;gene_name=TOM1L2;level=1;havana_gene=OTTHUMG00000059353.6	0
chr17	25919950	25920443	chr17	HAVANA	gene	26981694	26982090	.	+	.	ID=ENSG00000263433.1;gene_id=ENSG00000263433.1;gene_type=processed_pseudogene;gene_status=KNOWN;gene_name=RP11-260A9.1;level=2;havana_gene=OTTHUMG00000179149.1	-1061251
chr17	26101344	26101820	chr17	HAVANA	gene	26981694	26982090	.	+	.	ID=ENSG00000263433.1;gene_id=ENSG00000263433.1;gene_type=processed_pseudogene;gene_status=KNOWN;gene_name=RP11-260A9.1;level=2;havana_gene=OTTHUMG00000179149.1	-879874
chr17	26603650	26604153	chr17	HAVANA	gene	26981694	26982090	.	+	.	ID=ENSG00000263433.1;gene_id=ENSG00000263433.1;gene_type=processed_pseudogene;gene_status=KNOWN;gene_name=RP11-260A9.1;level=2;havana_gene=OTTHUMG00000179149.1	-377541
chr17	26885522	26886007	chr17	HAVANA	gene	26981694	26982090	.	+	.	ID=ENSG00000263433.1;gene_id=ENSG00000263433.1;gene_type=processed_pseudogene;gene_status=KNOWN;gene_name=RP11-260A9.1;level=2;havana_gene=OTTHUMG00000179149.1	-95687
chr17	28717552	28717917	chr17	HAVANA	gene	28714281	28718429	.	-	.	ID=ENSG00000109113.16;gene_id=ENSG00000109113.16;gene_type=protein_coding;gene_status=KNOWN;gene_name=RAB34;level=2;havana_gene=OTTHUMG00000132680.9	0
chr17	30203389	30203723	chr17	HAVANA	gene	30194319	30236002	.	-	.	ID=ENSG00000108576.8;gene_id=ENSG00000108576.8;gene_type=protein_coding;gene_status=KNOWN;gene_name=SLC6A4;level=2;havana_gene=OTTHUMG00000132751.4	0
chr17	30555439	30555802	chr17	HAVANA	gene	30553697	30558962	.	+	.	ID=ENSG00000264242.2;gene_id=ENSG00000264242.2;gene_type=unprocessed_pseudogene;gene_status=KNOWN;gene_name=RP11-271K11.1;level=2;havana_gene=OTTHUMG00000178856.2	0
chr17	31068308	31068753	chr17	HAVANA	gene	31008497	31093127	.	+	.	ID=ENSG00000266865.5;gene_id=ENSG00000266865.5;gene_type=transcribed_unprocessed_pseudogene;gene_status=KNOWN;gene_name=RP11-848P1.9;level=2;havana_gene=OTTHUMG00000179182.2	0
chr17	36125414	36125707	chr17	HAVANA	gene	36116177	36177510	.	+	.	ID=ENSG00000276241.1;gene_id=ENSG00000276241.1;gene_type=antisense;gene_status=NOVEL;gene_name=CTB-91J4.1;level=2;havana_gene=OTTHUMG00000188415.1	0
chr17	36534365	36534687	chr17	HAVANA	gene	36495633	36543435	.	-	.	ID=ENSG00000278259.3;gene_id=ENSG00000278259.3;gene_type=protein_coding;gene_status=KNOWN;gene_name=MYO19;level=2;havana_gene=OTTHUMG00000188437.1	0
chr17	38604674	38605090	chr17	HAVANA	gene	38530016	38605930	.	-	.	ID=ENSG00000277363.3;gene_id=ENSG00000277363.3;gene_type=protein_coding;gene_status=KNOWN;gene_name=SRCIN1;level=2;havana_gene=OTTHUMG00000188493.1	0
chr17	38609810	38610075	chr17	HAVANA	gene	38530016	38605930	.	-	.	ID=ENSG00000277363.3;gene_id=ENSG00000277363.3;gene_type=protein_coding;gene_status=KNOWN;gene_name=SRCIN1;level=2;havana_gene=OTTHUMG00000188493.1	-3881
chr17	39730248	39730600	chr17	HAVANA	gene	39687914	39730426	.	+	.	ID=ENSG00000141736.12;gene_id=ENSG00000141736.12;gene_type=protein_coding;gene_status=KNOWN;gene_name=ERBB2;level=1;tag=ncRNA_host;havana_gene=OTTHUMG00000179300.2	0
chr17	41786208	41786665	chr17	HAVANA	gene	41754604	41786931	.	-	.	ID=ENSG00000173801.15;gene_id=ENSG00000173801.15;gene_type=protein_coding;gene_status=KNOWN;gene_name=JUP;level=2;havana_gene=OTTHUMG00000133494.7	0
chr17	42028499	42028848	chr17	HAVANA	gene	42025576	42065365	.	-	.	ID=ENSG00000187595.13;gene_id=ENSG00000187595.13;gene_type=protein_coding;gene_status=KNOWN;gene_name=ZNF385C;level=1;havana_gene=OTTHUMG00000132073.4	0
chr17	46822299	46822648	chr17	HAVANA	gene	46762506	46833154	.	-	.	ID=ENSG00000108379.8;gene_id=ENSG00000108379.8;gene_type=protein_coding;gene_status=KNOWN;gene_name=WNT3;level=2;havana_gene=OTTHUMG00000178076.1	0
chr17	48011284	48011671	chr17	HAVANA	gene	48026167	48038030	.	-	.	ID=ENSG00000005243.8;gene_id=ENSG00000005243.8;gene_type=protein_coding;gene_status=KNOWN;gene_name=COPZ2;level=2;tag=ncRNA_host;havana_gene=OTTHUMG00000178684.3	14496
chr17	57243052	57243481	chr17	HAVANA	gene	57255851	57684685	.	+	.	ID=ENSG00000153944.9;gene_id=ENSG00000153944.9;gene_type=protein_coding;gene_status=KNOWN;gene_name=MSI2;level=2;tag=ncRNA_host;havana_gene=OTTHUMG00000178398.2	-12370
chr17	58631511	58631847	chr17	HAVANA	gene	58556678	58692055	.	-	.	ID=ENSG00000121101.14;gene_id=ENSG00000121101.14;gene_type=protein_coding;gene_status=KNOWN;gene_name=TEX14;level=2;tag=ncRNA_host;havana_gene=OTTHUMG00000179245.2	0
chr17	60315681	60316104	chr17	HAVANA	gene	60179094	60422470	.	-	.	ID=ENSG00000170832.11;gene_id=ENSG00000170832.11;gene_type=protein_coding;gene_status=KNOWN;gene_name=USP32;level=1;havana_gene=OTTHUMG00000180001.2	0
chr17	60601134	60601508	chr17	HAVANA	gene	60600183	60666280	.	+	.	ID=ENSG00000170836.10;gene_id=ENSG00000170836.10;gene_type=protein_coding;gene_status=KNOWN;gene_name=PPM1D;level=1;havana_gene=OTTHUMG00000180052.2	0
chr17	62109468	62109846	chr17	ENSEMBL	gene	62122320	62122421	.	+	.	ID=ENSG00000207123.1;gene_id=ENSG00000207123.1;gene_type=misc_RNA;gene_status=NOVEL;gene_name=Y_RNA;level=3	-12474
chr17	63849098	63849443	chr17	HAVANA	gene	63849292	63864379	.	+	.	ID=ENSG00000240280.5;gene_id=ENSG00000240280.5;gene_type=unitary_pseudogene;gene_status=KNOWN;gene_name=TCAM1P;level=1;havana_gene=OTTHUMG00000154404.2	0
chr17	64025609	64026049	chr17	HAVANA	gene	64002594	64020634	.	-	.	ID=ENSG00000108622.9;gene_id=ENSG00000108622.9;gene_type=protein_coding;gene_status=KNOWN;gene_name=ICAM2;level=2;havana_gene=OTTHUMG00000178865.2	-4976
chr17	73310761	73311105	chr17	HAVANA	gene	73283624	73312175	.	-	.	ID=ENSG00000179604.9;gene_id=ENSG00000179604.9;gene_type=protein_coding;gene_status=KNOWN;gene_name=CDC42EP4;level=2;havana_gene=OTTHUMG00000178419.1	0
chr17	74245168	74245471	chr17	HAVANA	gene	74213514	74262020	.	+	.	ID=ENSG00000141540.9;gene_id=ENSG00000141540.9;gene_type=protein_coding;gene_status=KNOWN;gene_name=TTYH2;level=1;havana_gene=OTTHUMG00000166018.3	0
chr17	75764543	75764903	chr17	HAVANA	gene	75751594	75765711	.	-	.	ID=ENSG00000108479.10;gene_id=ENSG00000108479.10;gene_type=protein_coding;gene_status=KNOWN;gene_name=GALK1;level=2;havana_gene=OTTHUMG00000179832.1	0
chr17	75778848	75779310	chr17	HAVANA	gene	75776434	75785893	.	-	.	ID=ENSG00000132475.7;gene_id=ENSG00000132475.7;gene_type=protein_coding;gene_status=KNOWN;gene_name=H3F3B;level=2;tag=ncRNA_host;havana_gene=OTTHUMG00000179842.2	0
chr17	78445591	78445981	chr17	HAVANA	gene	78423697	78577394	.	-	.	ID=ENSG00000187775.15;gene_id=ENSG00000187775.15;gene_type=protein_coding;gene_status=KNOWN;gene_name=DNAH17;level=1;tag=ncRNA_host;havana_gene=OTTHUMG00000150216.7	0
chr17	79777558	79777838	chr17	HAVANA	gene	79778132	79787983	.	+	.	ID=ENSG00000173894.9;gene_id=ENSG00000173894.9;gene_type=protein_coding;gene_status=KNOWN;gene_name=CBX2;level=2;havana_gene=OTTHUMG00000177463.1	-294
chr17	79839736	79840115	chr17	HAVANA	gene	79833156	79839429	.	-	.	ID=ENSG00000141582.13;gene_id=ENSG00000141582.13;gene_type=protein_coding;gene_status=KNOWN;gene_name=CBX4;level=2;havana_gene=OTTHUMG00000150415.2	-308
chr18	36829055	36829443	chr18	HAVANA	gene	36829106	37232172	.	+	.	ID=ENSG00000150477.13;gene_id=ENSG00000150477.13;gene_type=protein_coding;gene_status=KNOWN;gene_name=KIAA1328;level=1;havana_gene=OTTHUMG00000178087.6	0
chr18	47772699	47773003	chr18	HAVANA	gene	47808957	47931146	.	-	.	ID=ENSG00000175387.14;gene_id=ENSG00000175387.14;gene_type=protein_coding;gene_status=KNOWN;gene_name=SMAD2;level=1;havana_gene=OTTHUMG00000132652.3	35954
chr18	58399958	58400367	chr18	HAVANA	gene	58044367	58401540	.	+	.	ID=ENSG00000049759.15;gene_id=ENSG00000049759.15;gene_type=protein_coding;gene_status=KNOWN;gene_name=NEDD4L;level=1;havana_gene=OTTHUMG00000179875.7	0
chr18	62638416	62638746	chr18	ENSEMBL	gene	62650308	62650601	.	-	.	ID=ENSG00000243549.3;gene_id=ENSG00000243549.3;gene_type=misc_RNA;gene_status=KNOWN;gene_name=RN7SL705P;level=3	11562
chr18	74152893	74153279	chr18	HAVANA	gene	74148511	74160530	.	+	.	ID=ENSG00000075336.10;gene_id=ENSG00000075336.10;gene_type=protein_coding;gene_status=KNOWN;gene_name=TIMM21;level=2;havana_gene=OTTHUMG00000132844.3	0
chr19	1853300	1853705	chr19	HAVANA	gene	1852399	1863568	.	-	.	ID=ENSG00000129911.7;gene_id=ENSG00000129911.7;gene_type=protein_coding;gene_status=KNOWN;gene_name=KLF16;level=2;havana_gene=OTTHUMG00000179994.2	0
chr19	4976418	4976796	chr19	HAVANA	gene	4969113	5153595	.	+	.	ID=ENSG00000127663.13;gene_id=ENSG00000127663.13;gene_type=protein_coding;gene_status=KNOWN;gene_name=KDM4B;level=2;havana_gene=OTTHUMG00000180281.3	0
chr19	5547823	5548212	chr19	HAVANA	gene	5558167	5568034	.	-	.	ID=ENSG00000223573.5;gene_id=ENSG00000223573.5;gene_type=lincRNA;gene_status=KNOWN;gene_name=TINCR;level=2;havana_gene=OTTHUMG00000150390.2	9955
chr19	7944497	7944996	chr19	HAVANA	gene	7926718	7943920	.	-	.	ID=ENSG00000104980.6;gene_id=ENSG00000104980.6;gene_type=protein_coding;gene_status=KNOWN;gene_name=TIMM44;level=2;havana_gene=OTTHUMG00000182478.3	-578
chr19	10219598	10219969	chr19	HAVANA	gene	10133345	10231286	.	-	.	ID=ENSG00000130816.13;gene_id=ENSG00000130816.13;gene_type=protein_coding;gene_status=KNOWN;gene_name=DNMT1;level=1;havana_gene=OTTHUMG00000180397.1	0
chr19	10416668	10417035	chr19	HAVANA	gene	10416773	10469631	.	+	.	ID=ENSG00000065989.14;gene_id=ENSG00000065989.14;gene_type=protein_coding;gene_status=KNOWN;gene_name=PDE4A;level=1;havana_gene=OTTHUMG00000180411.3	0
chr19	11382718	11383137	chr19	HAVANA	gene	11377205	11384342	.	-	.	ID=ENSG00000187266.12;gene_id=ENSG00000187266.12;gene_type=protein_coding;gene_status=KNOWN;gene_name=EPOR;level=2;havana_gene=OTTHUMG00000182027.3	0
chr19	13241670	13242008	chr19	HAVANA	gene	13206442	13623990	.	-	.	ID=ENSG00000141837.17;gene_id=ENSG00000141837.17;gene_type=protein_coding;gene_status=KNOWN;gene_name=CACNA1A;level=1;tag=ncRNA_host;havana_gene=OTTHUMG00000044590.4	0
chr19	14114093	14114472	chr19	HAVANA	gene	14091688	14118084	.	-	.	ID=ENSG00000072062.12;gene_id=ENSG00000072062.12;gene_type=protein_coding;gene_status=KNOWN;gene_name=PRKACA;level=1;havana_gene=OTTHUMG00000182051.2	0
chr19	17932449	17932829	chr19	HAVANA	gene	17933016	17943991	.	+	.	ID=ENSG00000007080.9;gene_id=ENSG00000007080.9;gene_type=protein_coding;gene_status=KNOWN;gene_name=CCDC124;level=2;havana_gene=OTTHUMG00000183405.1	-187
chr19	33311324	33311591	chr19	HAVANA	gene	33305036	33309387	.	+	.	ID=ENSG00000267130.1;gene_id=ENSG00000267130.1;gene_type=lincRNA;gene_status=NOVEL;gene_name=CTD-2540B15.9;level=2;havana_gene=OTTHUMG00000180430.1	1938
chr19	38143994	38144332	chr19	HAVANA	gene	37907228	38208372	.	+	.	ID=ENSG00000105738.9;gene_id=ENSG00000105738.9;gene_type=protein_coding;gene_status=KNOWN;gene_name=SIPA1L3;level=2;tag=ncRNA_host;havana_gene=OTTHUMG00000073727.3	0
chr19	41126624	41126988	chr19	HAVANA	gene	41114432	41128366	.	+	.	ID=ENSG00000197446.7;gene_id=ENSG00000197446.7;gene_type=protein_coding;gene_status=KNOWN;gene_name=CYP2F1;level=2;havana_gene=OTTHUMG00000167412.5	0
chr19	41144458	41144747	chr19	HAVANA	gene	41134722	41137308	.	+	.	ID=ENSG00000268529.1;gene_id=ENSG00000268529.1;gene_type=unprocessed_pseudogene;gene_status=KNOWN;gene_name=CYP2T3P;level=2;havana_gene=OTTHUMG00000182855.1	7151
chr19	42561566	42561839	chr19	HAVANA	gene	42397128	42652355	.	+	.	ID=ENSG00000213904.7;gene_id=ENSG00000213904.7;gene_type=antisense;gene_status=NOVEL;gene_name=LIPE-AS1;level=2;tag=ncRNA_host;havana_gene=OTTHUMG00000182815.3	0
chr19	47305220	47305557	chr19	HAVANA	gene	47290023	47322066	.	+	.	ID=ENSG00000197405.6;gene_id=ENSG00000197405.6;gene_type=protein_coding;gene_status=KNOWN;gene_name=C5AR1;level=2;havana_gene=OTTHUMG00000183504.1	0
chr19	47849130	47849489	chr19	HAVANA	gene	47819779	47843330	.	+	.	ID=ENSG00000105392.14;gene_id=ENSG00000105392.14;gene_type=protein_coding;gene_status=KNOWN;gene_name=CRX;level=2;havana_gene=OTTHUMG00000170610.9	5801
chr19	50536677	50536971	chr19	HAVANA	gene	50516892	50568045	.	-	.	ID=ENSG00000131409.11;gene_id=ENSG00000131409.11;gene_type=protein_coding;gene_status=KNOWN;gene_name=LRRC4B;level=2;havana_gene=OTTHUMG00000183063.1	0
chr19	55146039	55146470	chr19	HAVANA	gene	55132794	55149354	.	-	.	ID=ENSG00000105048.15;gene_id=ENSG00000105048.15;gene_type=protein_coding;gene_status=KNOWN;gene_name=TNNT1;level=2;havana_gene=OTTHUMG00000180542.6	0
chr19	55165984	55166387	chr19	HAVANA	gene	55158939	55177540	.	+	.	ID=ENSG00000267577.1;gene_id=ENSG00000267577.1;gene_type=antisense;gene_status=NOVEL;gene_name=CTD-2587H24.5;level=2;tag=ncRNA_host;havana_gene=OTTHUMG00000180668.2	0
chr2	274451	274900	chr2	HAVANA	gene	264140	278283	.	+	.	ID=ENSG00000143727.14;gene_id=ENSG00000143727.14;gene_type=protein_coding;gene_status=KNOWN;gene_name=ACP1;level=2;havana_gene=OTTHUMG00000086933.5	0
chr2	1897113	1897501	chr2	HAVANA	gene	1789113	2331260	.	-	.	ID=ENSG00000186487.16;gene_id=ENSG00000186487.16;gene_type=protein_coding;gene_status=KNOWN;gene_name=MYT1L;level=1;havana_gene=OTTHUMG00000151407.4	0
chr2	14642556	14642788	chr2	HAVANA	gene	14632686	14650814	.	+	.	ID=ENSG00000162981.13;gene_id=ENSG00000162981.13;gene_type=protein_coding;gene_status=KNOWN;gene_name=FAM84A;level=2;havana_gene=OTTHUMG00000119093.3	0
chr2	23330317	23330537	chr2	HAVANA	gene	23330664	23332044	.	-	.	ID=ENSG00000223530.1;gene_id=ENSG00000223530.1;gene_type=lincRNA;gene_status=NOVEL;gene_name=AC012506.1;level=2;havana_gene=OTTHUMG00000151898.1	127
chr2	29238525	29238870	chr2	HAVANA	gene	29192774	29921566	.	-	.	ID=ENSG00000171094.14;gene_id=ENSG00000171094.14;gene_type=protein_coding;gene_status=KNOWN;gene_name=ALK;level=2;tag=ncRNA_host;havana_gene=OTTHUMG00000152034.1	0
chr2	39782064	39790000	chr2	HAVANA	gene	39786453	40255209	.	+	.	ID=ENSG00000227028.5;gene_id=ENSG00000227028.5;gene_type=antisense;gene_status=NOVEL;gene_name=SLC8A1-AS1;level=2;havana_gene=OTTHUMG00000152308.5	0
chr2	46185234	46185529	chr2	HAVANA	gene	45651345	46187990	.	+	.	ID=ENSG00000171132.12;gene_id=ENSG00000171132.12;gene_type=protein_coding;gene_status=KNOWN;gene_name=PRKCE;level=1;havana_gene=OTTHUMG00000128817.7	0
chr2	46327644	46327956	chr2	HAVANA	gene	46293667	46386703	.	+	.	ID=ENSG00000116016.12;gene_id=ENSG00000116016.12;gene_type=protein_coding;gene_status=KNOWN;gene_name=EPAS1;level=1;havana_gene=OTTHUMG00000128818.23	0
chr2	63054135	63054527	chr2	HAVANA	gene	63050057	63057836	.	+	.	ID=ENSG00000115507.8;gene_id=ENSG00000115507.8;gene_type=protein_coding;gene_status=KNOWN;gene_name=OTX1;level=1;havana_gene=OTTHUMG00000129454.3	0
chr2	88691499	88691888	chr2	HAVANA	gene	88691644	88750935	.	+	.	ID=ENSG00000153574.8;gene_id=ENSG00000153574.8;gene_type=protein_coding;gene_status=KNOWN;gene_name=RPIA;level=2;havana_gene=OTTHUMG00000130333.2	0
chr2	90390535	90390790	chr2	HAVANA	gene	90365737	90367699	.	+	.	ID=ENSG00000281904.1;gene_id=ENSG00000281904.1;gene_type=lincRNA;gene_status=NOVEL;gene_name=CH17-132F21.5;level=2;havana_gene=OTTHUMG00000189798.1	22837
chr2	90397592	90398015	chr2	HAVANA	gene	90365737	90367699	.	+	.	ID=ENSG00000281904.1;gene_id=ENSG00000281904.1;gene_type=lincRNA;gene_status=NOVEL;gene_name=CH17-132F21.5;level=2;havana_gene=OTTHUMG00000189798.1	29894
chr2	90398225	90398682	chr2	HAVANA	gene	90365737	90367699	.	+	.	ID=ENSG00000281904.1;gene_id=ENSG00000281904.1;gene_type=lincRNA;gene_status=NOVEL;gene_name=CH17-132F21.5;level=2;havana_gene=OTTHUMG00000189798.1	30527
chr2	92081071	92081641	chr2	HAVANA	gene	92034522	92035000	.	-	.	ID=ENSG00000223816.5;gene_id=ENSG00000223816.5;gene_type=unprocessed_pseudogene;gene_status=KNOWN;gene_name=IGKV1OR2-2;level=1;tag=pseudo_consens;havana_gene=OTTHUMG00000155090.2	-46072
chr2	101038615	101038984	chr2	HAVANA	gene	101007617	101252866	.	-	.	ID=ENSG00000204634.11;gene_id=ENSG00000204634.11;gene_type=protein_coding;gene_status=KNOWN;gene_name=TBC1D8;level=2;tag=ncRNA_host;havana_gene=OTTHUMG00000153040.2	0
chr2	106932691	106933022	chr2	HAVANA	gene	106940880	106941482	.	-	.	ID=ENSG00000229360.1;gene_id=ENSG00000229360.1;gene_type=processed_pseudogene;gene_status=KNOWN;gene_name=PPP1R2P5;level=1;tag=pseudo_consens;havana_gene=OTTHUMG00000153206.1	7858
chr2	113273014	113273379	chr2	HAVANA	gene	113215997	113278950	.	-	.	ID=ENSG00000125618.15;gene_id=ENSG00000125618.15;gene_type=protein_coding;gene_status=KNOWN;gene_name=PAX8;level=1;havana_gene=OTTHUMG00000128529.10	0
chr2	120686703	120687127	chr2	HAVANA	gene	120686635	120710517	.	-	.	ID=ENSG00000229774.1;gene_id=ENSG00000229774.1;gene_type=lincRNA;gene_status=NOVEL;gene_name=AC018866.1;level=2;havana_gene=OTTHUMG00000154317.1	0
chr2	121084915	121085324	chr2	HAVANA	gene	121081437	121088726	.	-	.	ID=ENSG00000234455.1;gene_id=ENSG00000234455.1;gene_type=lincRNA;gene_status=NOVEL;gene_name=AC067960.1;level=1;havana_gene=OTTHUMG00000153742.1	0
chr2	121530871	121531189	chr2	HAVANA	gene	121337776	121649587	.	-	.	ID=ENSG00000074054.16;gene_id=ENSG00000074054.16;gene_type=protein_coding;gene_status=KNOWN;gene_name=CLASP1;level=2;tag=ncRNA_host;havana_gene=OTTHUMG00000153331.7	0
chr2	156065977	156066248	chr2	HAVANA	gene	156033247	156034080	.	-	.	ID=ENSG00000235548.1;gene_id=ENSG00000235548.1;gene_type=processed_pseudogene;gene_status=KNOWN;gene_name=AC073551.1;level=1;tag=pseudo_consens;havana_gene=OTTHUMG00000153835.1	-31898
chr2	171541190	171541643	chr2	HAVANA	gene	171522247	171558133	.	+	.	ID=ENSG00000071967.10;gene_id=ENSG00000071967.10;gene_type=protein_coding;gene_status=KNOWN;gene_name=CYBRD1;level=1;havana_gene=OTTHUMG00000132260.2	0
chr2	176079761	176080015	chr2	HAVANA	gene	176077472	176083913	.	-	.	ID=ENSG00000174279.4;gene_id=ENSG00000174279.4;gene_type=protein_coding;gene_status=KNOWN;gene_name=EVX2;level=2;havana_gene=OTTHUMG00000154173.2	0
chr2	178479029	178479451	chr2	HAVANA	gene	178463664	178478600	.	-	.	ID=ENSG00000079150.16;gene_id=ENSG00000079150.16;gene_type=protein_coding;gene_status=KNOWN;gene_name=FKBP7;level=2;havana_gene=OTTHUMG00000132577.5	-430
chr2	188513876	188514182	chr2	HAVANA	gene	188291669	188595931	.	+	.	ID=ENSG00000144366.14;gene_id=ENSG00000144366.14;gene_type=protein_coding;gene_status=KNOWN;gene_name=GULP1;level=1;tag=ncRNA_host;havana_gene=OTTHUMG00000132647.3	0
chr2	199596543	199596962	chr2	HAVANA	gene	199608068	199659132	.	+	.	ID=ENSG00000238217.4;gene_id=ENSG00000238217.4;gene_type=lincRNA;gene_status=NOVEL;gene_name=AC093590.1;level=2;havana_gene=OTTHUMG00000154493.2	-11106
chr2	207625872	207626249	chr2	HAVANA	gene	207580631	207625928	.	-	.	ID=ENSG00000144401.13;gene_id=ENSG00000144401.13;gene_type=protein_coding;gene_status=KNOWN;gene_name=METTL21A;level=1;havana_gene=OTTHUMG00000132934.4	0
chr2	218847608	218848015	chr2	HAVANA	gene	218841599	218842065	.	+	.	ID=ENSG00000232625.1;gene_id=ENSG00000232625.1;gene_type=processed_pseudogene;gene_status=KNOWN;gene_name=AC009974.11;level=1;tag=pseudo_consens;havana_gene=OTTHUMG00000154686.1	5544
chr2	219433865	219434246	chr2	HAVANA	gene	219434846	219498287	.	+	.	ID=ENSG00000072195.13;gene_id=ENSG00000072195.13;gene_type=protein_coding;gene_status=KNOWN;gene_name=SPEG;level=1;havana_gene=OTTHUMG00000058925.9	-600
chr2	233857375	233857835	chr2	HAVANA	gene	233833416	233854566	.	-	.	ID=ENSG00000123485.10;gene_id=ENSG00000123485.10;gene_type=protein_coding;gene_status=KNOWN;gene_name=HJURP;level=2;havana_gene=OTTHUMG00000059125.10	-2810
chr2	235055824	235056206	chr2	HAVANA	gene	234951973	235055714	.	+	.	ID=ENSG00000130147.14;gene_id=ENSG00000130147.14;gene_type=protein_coding;gene_status=KNOWN;gene_name=SH3BP4;level=1;havana_gene=OTTHUMG00000133292.3	111
chr20	5056690	5057024	chr20	HAVANA	gene	5061037	5061340	.	-	.	ID=ENSG00000278816.1;gene_id=ENSG00000278816.1;gene_type=lincRNA;gene_status=NOVEL;gene_name=RP5-1116H23.4;level=2;havana_gene=OTTHUMG00000186606.1	4013
chr20	23178915	23179269	chr20	HAVANA	gene	23180176	23187544	.	+	.	ID=ENSG00000275179.1;gene_id=ENSG00000275179.1;gene_type=lincRNA;gene_status=NOVEL;gene_name=RP4-737E23.7;level=2;havana_gene=OTTHUMG00000186735.1	-907
chr20	28557617	28558065	chr20	HAVANA	gene	30214798	30214976	.	-	.	ID=ENSG00000204555.2;gene_id=ENSG00000204555.2;gene_type=processed_pseudogene;gene_status=KNOWN;gene_name=CFTRP3;level=2;havana_gene=OTTHUMG00000032151.1	1656733
chr20	31068118	31068806	chr20	ENSEMBL	gene	30901749	30901821	.	-	.	ID=ENSG00000277204.1;gene_id=ENSG00000277204.1;gene_type=miRNA;gene_status=NOVEL;gene_name=AC104301.2;level=3	-166298
chr20	33915635	33916046	chr20	HAVANA	gene	33912323	33913336	.	-	.	ID=ENSG00000214200.2;gene_id=ENSG00000214200.2;gene_type=processed_pseudogene;gene_status=KNOWN;gene_name=TPM3P2;level=1;tag=pseudo_consens;havana_gene=OTTHUMG00000032281.1	-2300
chr20	39105560	39105846	chr20	HAVANA	gene	38962299	39039723	.	+	.	ID=ENSG00000101452.13;gene_id=ENSG00000101452.13;gene_type=protein_coding;gene_status=KNOWN;gene_name=DHX35;level=2;havana_gene=OTTHUMG00000032463.6	65838
chr20	41135295	41135612	chr20	HAVANA	gene	41098329	41138003	.	-	.	ID=ENSG00000226648.1;gene_id=ENSG00000226648.1;gene_type=antisense;gene_status=NOVEL;gene_name=PLCG1-AS1;level=2;havana_gene=OTTHUMG00000032476.1	0
chr20	44431563	44431908	chr20	HAVANA	gene	44355700	44434596	.	+	.	ID=ENSG00000101076.15;gene_id=ENSG00000101076.15;gene_type=protein_coding;gene_status=KNOWN;gene_name=HNF4A;level=1;tag=ncRNA_host;havana_gene=OTTHUMG00000032531.5	0
chr20	50626067	50626400	chr20	HAVANA	gene	50586108	50691528	.	-	.	ID=ENSG00000042062.10;gene_id=ENSG00000042062.10;gene_type=protein_coding;gene_status=KNOWN;gene_name=FAM65C;level=2;tag=ncRNA_host;havana_gene=OTTHUMG00000032724.2	0
chr20	50635858	50636198	chr20	HAVANA	gene	50586108	50691528	.	-	.	ID=ENSG00000042062.10;gene_id=ENSG00000042062.10;gene_type=protein_coding;gene_status=KNOWN;gene_name=FAM65C;level=2;tag=ncRNA_host;havana_gene=OTTHUMG00000032724.2	0
chr21	17512427	17512827	chr21	HAVANA	gene	17512382	17593579	.	+	.	ID=ENSG00000154639.17;gene_id=ENSG00000154639.17;gene_type=protein_coding;gene_status=KNOWN;gene_name=CXADR;level=2;tag=ncRNA_host;havana_gene=OTTHUMG00000074508.2	0
chr21	31509592	31509954	chr21	HAVANA	gene	31118416	31559977	.	-	.	ID=ENSG00000156299.11;gene_id=ENSG00000156299.11;gene_type=protein_coding;gene_status=KNOWN;gene_name=TIAM1;level=1;havana_gene=OTTHUMG00000084869.3	0
chr21	43727530	43727916	chr21	HAVANA	gene	43719094	43762307	.	+	.	ID=ENSG00000160209.17;gene_id=ENSG00000160209.17;gene_type=protein_coding;gene_status=KNOWN;gene_name=PDXK;level=2;havana_gene=OTTHUMG00000086870.4	0
chr22	27747636	27748058	chr22	HAVANA	gene	27748277	27801498	.	-	.	ID=ENSG00000169184.5;gene_id=ENSG00000169184.5;gene_type=protein_coding;gene_status=KNOWN;gene_name=MN1;level=2;havana_gene=OTTHUMG00000150975.1	219
chr22	39932797	39933159	chr22	HAVANA	gene	39901082	39973721	.	+	.	ID=ENSG00000100351.15;gene_id=ENSG00000100351.15;gene_type=protein_coding;gene_status=KNOWN;gene_name=GRAP2;level=2;havana_gene=OTTHUMG00000151097.1	0
chr22	41925995	41926387	chr22	HAVANA	gene	41922023	41926818	.	-	.	ID=ENSG00000159958.4;gene_id=ENSG00000159958.4;gene_type=protein_coding;gene_status=KNOWN;gene_name=TNFRSF13C;level=2;tag=ncRNA_host;havana_gene=OTTHUMG00000151271.2	0
chr3	10772585	10772955	chr3	HAVANA	gene	10767464	10771718	.	+	.	ID=ENSG00000230599.2;gene_id=ENSG00000230599.2;gene_type=lincRNA;gene_status=NOVEL;gene_name=AC018495.3;level=1;havana_gene=OTTHUMG00000155454.2	868
chr3	13339023	13339349	chr3	HAVANA	gene	13316235	13420309	.	-	.	ID=ENSG00000132182.10;gene_id=ENSG00000132182.10;gene_type=protein_coding;gene_status=KNOWN;gene_name=NUP210;level=2;havana_gene=OTTHUMG00000157268.2	0
chr3	21839701	21840004	chr3	HAVANA	gene	21415071	22373321	.	-	.	ID=ENSG00000151789.8;gene_id=ENSG00000151789.8;gene_type=protein_coding;gene_status=KNOWN;gene_name=ZNF385D;level=1;havana_gene=OTTHUMG00000130484.7	0
chr3	25441200	25441648	chr3	HAVANA	gene	25174332	25597932	.	+	.	ID=ENSG00000077092.17;gene_id=ENSG00000077092.17;gene_type=protein_coding;gene_status=KNOWN;gene_name=RARB;level=1;tag=ncRNA_host;havana_gene=OTTHUMG00000130480.5	0
chr3	30927926	30928301	chr3	HAVANA	gene	30726200	30894765	.	-	.	ID=ENSG00000144644.13;gene_id=ENSG00000144644.13;gene_type=protein_coding;gene_status=KNOWN;gene_name=GADL1;level=2;havana_gene=OTTHUMG00000130621.3	-33162
chr3	50979348	50979723	chr3	HAVANA	gene	50675241	51384198	.	+	.	ID=ENSG00000088538.12;gene_id=ENSG00000088538.12;gene_type=protein_coding;gene_status=KNOWN;gene_name=DOCK3;level=2;havana_gene=OTTHUMG00000156892.5	0
chr3	55609425	55609762	chr3	HAVANA	gene	55508308	56468363	.	-	.	ID=ENSG00000187672.11;gene_id=ENSG00000187672.11;gene_type=protein_coding;gene_status=KNOWN;gene_name=ERC2;level=2;tag=ncRNA_host;havana_gene=OTTHUMG00000158390.3	0
chr3	56557574	56557914	chr3	HAVANA	gene	56557161	56621818	.	+	.	ID=ENSG00000180376.15;gene_id=ENSG00000180376.15;gene_type=protein_coding;gene_status=KNOWN;gene_name=CCDC66;level=2;havana_gene=OTTHUMG00000155748.3	0
chr3	62368935	62369247	chr3	HAVANA	gene	62260865	62369330	.	-	.	ID=ENSG00000241472.5;gene_id=ENSG00000241472.5;gene_type=processed_transcript;gene_status=NOVEL;gene_name=PTPRG-AS1;level=2;havana_gene=OTTHUMG00000158657.1	0
chr3	93470149	93470979	chr3	ENSEMBL	gene	93843764	93843862	.	+	.	ID=ENSG00000251727.1;gene_id=ENSG00000251727.1;gene_type=snRNA;gene_status=KNOWN;gene_name=RNU6-488P;level=3	-372785
chr3	101070309	101070651	chr3	HAVANA	gene	100749156	100993515	.	-	.	ID=ENSG00000154175.15;gene_id=ENSG00000154175.15;gene_type=protein_coding;gene_status=KNOWN;gene_name=ABI3BP;level=2;havana_gene=OTTHUMG00000159094.5	-76795
chr3	109409783	109410146	chr3	HAVANA	gene	109409990	109495167	.	+	.	ID=ENSG00000228980.3;gene_id=ENSG00000228980.3;gene_type=lincRNA;gene_status=NOVEL;gene_name=LINC01205;level=2;havana_gene=OTTHUMG00000159217.1	0
chr3	113745117	113745485	chr3	HAVANA	gene	113716460	113746300	.	-	.	ID=ENSG00000121579.11;gene_id=ENSG00000121579.11;gene_type=protein_coding;gene_status=KNOWN;gene_name=NAA50;level=2;havana_gene=OTTHUMG00000159294.2	0
chr3	128845962	128846242	chr3	HAVANA	gene	128843564	128844404	.	-	.	ID=ENSG00000244065.1;gene_id=ENSG00000244065.1;gene_type=processed_pseudogene;gene_status=KNOWN;gene_name=MARK2P17;level=1;tag=pseudo_consens;havana_gene=OTTHUMG00000159809.1	-1559
chr3	130699819	130700027	chr3	HAVANA	gene	130678935	130746829	.	-	.	ID=ENSG00000196455.6;gene_id=ENSG00000196455.6;gene_type=protein_coding;gene_status=KNOWN;gene_name=PIK3R4;level=2;havana_gene=OTTHUMG00000159645.2	0
chr3	138946261	138946534	chr3	HAVANA	gene	138944224	138947140	.	-	.	ID=ENSG00000183770.5;gene_id=ENSG00000183770.5;gene_type=protein_coding;gene_status=KNOWN;gene_name=FOXL2;level=2;havana_gene=OTTHUMG00000159889.1	0
chr3	142724926	142725250	chr3	HAVANA	gene	142724074	142807888	.	+	.	ID=ENSG00000144935.13;gene_id=ENSG00000144935.13;gene_type=protein_coding;gene_status=KNOWN;gene_name=TRPC1;level=2;tag=ncRNA_host;havana_gene=OTTHUMG00000159301.2	0
chr3	142929090	142929476	chr3	HAVANA	gene	142926675	142942534	.	+	.	ID=ENSG00000243818.4;gene_id=ENSG00000243818.4;gene_type=antisense;gene_status=NOVEL;gene_name=RP11-372E1.4;level=2;havana_gene=OTTHUMG00000159310.3	0
chr3	179649540	179649920	chr3	HAVANA	gene	179649494	179650200	.	-	.	ID=ENSG00000243977.1;gene_id=ENSG00000243977.1;gene_type=processed_pseudogene;gene_status=KNOWN;gene_name=RP11-473P24.2;level=1;tag=pseudo_consens;havana_gene=OTTHUMG00000157785.1	0
chr3	184227372	184227647	chr3	HAVANA	gene	184135038	184684758	.	+	.	ID=ENSG00000145191.10;gene_id=ENSG00000145191.10;gene_type=protein_coding;gene_status=KNOWN;gene_name=EIF2B5;level=1;tag=ncRNA_host;havana_gene=OTTHUMG00000156840.2	0
chr3	184250309	184250593	chr3	HAVANA	gene	184135038	184684758	.	+	.	ID=ENSG00000145191.10;gene_id=ENSG00000145191.10;gene_type=protein_coding;gene_status=KNOWN;gene_name=EIF2B5;level=1;tag=ncRNA_host;havana_gene=OTTHUMG00000156840.2	0
chr4	6331021	6331356	chr4	HAVANA	gene	6320578	6563600	.	-	.	ID=ENSG00000074211.12;gene_id=ENSG00000074211.12;gene_type=protein_coding;gene_status=KNOWN;gene_name=PPP2R2C;level=2;havana_gene=OTTHUMG00000090445.6	0
chr4	24472979	24473371	chr4	HAVANA	gene	24517441	24584550	.	-	.	ID=ENSG00000109606.11;gene_id=ENSG00000109606.11;gene_type=protein_coding;gene_status=KNOWN;gene_name=DHX15;level=2;tag=ncRNA_host;havana_gene=OTTHUMG00000160304.1	44070
chr4	25312373	25312810	chr4	HAVANA	gene	25312785	25370383	.	+	.	ID=ENSG00000168228.13;gene_id=ENSG00000168228.13;gene_type=protein_coding;gene_status=KNOWN;gene_name=ZCCHC4;level=2;tag=ncRNA_host;havana_gene=OTTHUMG00000160563.1	0
chr4	49120192	49121276	chr4	HAVANA	gene	48986247	49062081	.	+	.	ID=ENSG00000109182.10;gene_id=ENSG00000109182.10;gene_type=protein_coding;gene_status=KNOWN;gene_name=CWH43;level=1;havana_gene=OTTHUMG00000128627.6	58112
chr4	49149423	49149990	chr4	ENSEMBL	gene	49197203	49197284	.	+	.	ID=ENSG00000222437.1;gene_id=ENSG00000222437.1;gene_type=miRNA;gene_status=NOVEL;gene_name=AC118282.3;level=3	-47213
chr4	49657322	49657844	chr4	ENSEMBL	gene	49599428	49599509	.	-	.	ID=ENSG00000223099.1;gene_id=ENSG00000223099.1;gene_type=miRNA;gene_status=NOVEL;gene_name=AC119751.4;level=3	-57814
chr4	49709204	49709979	chr4	ENSEMBL	gene	49599428	49599509	.	-	.	ID=ENSG00000223099.1;gene_id=ENSG00000223099.1;gene_type=miRNA;gene_status=NOVEL;gene_name=AC119751.4;level=3	-109696
chr4	49710315	49710853	chr4	ENSEMBL	gene	49599428	49599509	.	-	.	ID=ENSG00000223099.1;gene_id=ENSG00000223099.1;gene_type=miRNA;gene_status=NOVEL;gene_name=AC119751.4;level=3	-110807
chr4	49711265	49711868	chr4	ENSEMBL	gene	49599428	49599509	.	-	.	ID=ENSG00000223099.1;gene_id=ENSG00000223099.1;gene_type=miRNA;gene_status=NOVEL;gene_name=AC119751.4;level=3	-111757
chr4	51107111	51107683	chr4	HAVANA	gene	51843000	51916837	.	+	.	ID=ENSG00000109184.13;gene_id=ENSG00000109184.13;gene_type=protein_coding;gene_status=KNOWN;gene_name=DCUN1D4;level=2;havana_gene=OTTHUMG00000128700.7	-735317
chr4	53804753	53805038	chr4	HAVANA	gene	53377643	54295272	.	+	.	ID=ENSG00000145216.14;gene_id=ENSG00000145216.14;gene_type=protein_coding;gene_status=KNOWN;gene_name=FIP1L1;level=1;tag=ncRNA_host;havana_gene=OTTHUMG00000128701.3	0
chr4	54976672	54977028	chr4	HAVANA	gene	54976159	54976371	.	-	.	ID=ENSG00000244422.3;gene_id=ENSG00000244422.3;gene_type=processed_pseudogene;gene_status=KNOWN;gene_name=RPL38P3;level=1;tag=pseudo_consens;havana_gene=OTTHUMG00000157473.3	-302
chr4	77052287	77052589	chr4	HAVANA	gene	77047158	77076005	.	-	.	ID=ENSG00000118816.8;gene_id=ENSG00000118816.8;gene_type=protein_coding;gene_status=KNOWN;gene_name=CCNI;level=1;havana_gene=OTTHUMG00000130106.2	0
chr4	81375797	81376090	chr4	ENSEMBL	gene	81334303	81334418	.	+	.	ID=ENSG00000207065.1;gene_id=ENSG00000207065.1;gene_type=snRNA;gene_status=KNOWN;gene_name=RNU5A-2P;level=3	41380
chr4	111283084	111283436	chr4	ENSEMBL	gene	111331412	111331518	.	+	.	ID=ENSG00000200963.1;gene_id=ENSG00000200963.1;gene_type=snRNA;gene_status=KNOWN;gene_name=RNU6-289P;level=3	-47976
chr4	112564925	112565267	chr4	HAVANA	gene	112539333	112636995	.	-	.	ID=ENSG00000138658.14;gene_id=ENSG00000138658.14;gene_type=protein_coding;gene_status=KNOWN;gene_name=ZGRF1;level=2;havana_gene=OTTHUMG00000132908.3	0
chr4	170374708	170375109	chr4	HAVANA	gene	170343089	170372311	.	+	.	ID=ENSG00000251061.2;gene_id=ENSG00000251061.2;gene_type=lincRNA;gene_status=NOVEL;gene_name=RP11-789C1.2;level=1;havana_gene=OTTHUMG00000160896.2	2398
chr4	181301769	181302116	chr4	HAVANA	gene	181261161	181265029	.	-	.	ID=ENSG00000249460.1;gene_id=ENSG00000249460.1;gene_type=lincRNA;gene_status=NOVEL;gene_name=RP11-665C14.2;level=1;havana_gene=OTTHUMG00000160700.1	-36741
chr4	190108895	190109190	chr4	ENSEMBL	gene	190092372	190092455	.	+	.	ID=ENSG00000275622.1;gene_id=ENSG00000275622.1;gene_type=miRNA;gene_status=NOVEL;gene_name=AC126281.4;level=3	16441
chr5	1601674	1602018	chr5	HAVANA	gene	1598920	1634005	.	-	.	ID=ENSG00000188002.9;gene_id=ENSG00000188002.9;gene_type=transcribed_unprocessed_pseudogene;gene_status=KNOWN;gene_name=RP11-43F13.1;level=2;havana_gene=OTTHUMG00000161734.3	0
chr5	10364296	10364699	chr5	HAVANA	gene	10353703	10440388	.	+	.	ID=ENSG00000145495.13;gene_id=ENSG00000145495.13;gene_type=protein_coding;gene_status=KNOWN;gene_name=MARCH6;level=2;tag=ncRNA_host;havana_gene=OTTHUMG00000162027.3	0
chr5	16934078	16934411	chr5	HAVANA	gene	16661914	16936276	.	-	.	ID=ENSG00000145555.13;gene_id=ENSG00000145555.13;gene_type=protein_coding;gene_status=KNOWN;gene_name=MYO10;level=1;havana_gene=OTTHUMG00000161822.3	0
chr5	49601311	49602258	chr5	HAVANA	gene	50396192	50443248	.	-	.	ID=ENSG00000170571.10;gene_id=ENSG00000170571.10;gene_type=protein_coding;gene_status=KNOWN;gene_name=EMB;level=1;havana_gene=OTTHUMG00000131161.2	793934
chr5	49657162	49659198	chr5	HAVANA	gene	50396192	50443248	.	-	.	ID=ENSG00000170571.10;gene_id=ENSG00000170571.10;gene_type=protein_coding;gene_status=KNOWN;gene_name=EMB;level=1;havana_gene=OTTHUMG00000131161.2	736994
chr5	49659622	49660088	chr5	HAVANA	gene	50396192	50443248	.	-	.	ID=ENSG00000170571.10;gene_id=ENSG00000170571.10;gene_type=protein_coding;gene_status=KNOWN;gene_name=EMB;level=1;havana_gene=OTTHUMG00000131161.2	736104
chr5	49660846	49661717	chr5	HAVANA	gene	50396192	50443248	.	-	.	ID=ENSG00000170571.10;gene_id=ENSG00000170571.10;gene_type=protein_coding;gene_status=KNOWN;gene_name=EMB;level=1;havana_gene=OTTHUMG00000131161.2	734475
chr5	49665972	49666445	chr5	HAVANA	gene	50396192	50443248	.	-	.	ID=ENSG00000170571.10;gene_id=ENSG00000170571.10;gene_type=protein_coding;gene_status=KNOWN;gene_name=EMB;level=1;havana_gene=OTTHUMG00000131161.2	729747
chr5	64682570	64682819	chr5	HAVANA	gene	64674853	64675387	.	+	.	ID=ENSG00000224296.3;gene_id=ENSG00000224296.3;gene_type=processed_pseudogene;gene_status=KNOWN;gene_name=MRPL49P1;level=1;tag=pseudo_consens;havana_gene=OTTHUMG00000162389.1	7184
chr5	67375631	67375967	chr5	HAVANA	gene	67379378	67805238	.	+	.	ID=ENSG00000249364.4;gene_id=ENSG00000249364.4;gene_type=lincRNA;gene_status=NOVEL;gene_name=RP11-434D9.1;level=2;havana_gene=OTTHUMG00000162352.1	-3411
chr5	108748929	108749258	chr5	HAVANA	gene	108747822	109196841	.	+	.	ID=ENSG00000151422.11;gene_id=ENSG00000151422.11;gene_type=protein_coding;gene_status=KNOWN;gene_name=FER;level=2;tag=ncRNA_host;havana_gene=OTTHUMG00000128751.5	0
chr5	123174908	123175253	chr5	HAVANA	gene	123089121	123194266	.	+	.	ID=ENSG00000061455.10;gene_id=ENSG00000061455.10;gene_type=protein_coding;gene_status=KNOWN;gene_name=PRDM6;level=2;havana_gene=OTTHUMG00000150469.3	0
chr5	135566156	135566533	chr5	HAVANA	gene	135559577	135634874	.	+	.	ID=ENSG00000250167.1;gene_id=ENSG00000250167.1;gene_type=antisense;gene_status=NOVEL;gene_name=CTC-321K16.1;level=2;havana_gene=OTTHUMG00000163105.2	0
chr5	138065138	138065477	chr5	ENSEMBL	gene	138069355	138069458	.	-	.	ID=ENSG00000222924.1;gene_id=ENSG00000222924.1;gene_type=snRNA;gene_status=KNOWN;gene_name=RNU6-1148P;level=3	3878
chr5	138725208	138725626	chr5	HAVANA	gene	138610967	138935034	.	+	.	ID=ENSG00000044115.19;gene_id=ENSG00000044115.19;gene_type=protein_coding;gene_status=KNOWN;gene_name=CTNNA1;level=1;tag=ncRNA_host;havana_gene=OTTHUMG00000163502.3	0
chr5	141845413	141845795	chr5	HAVANA	gene	141853111	141879246	.	-	.	ID=ENSG00000156453.12;gene_id=ENSG00000156453.12;gene_type=protein_coding;gene_status=KNOWN;gene_name=PCDH1;level=1;havana_gene=OTTHUMG00000129661.4	7316
chr5	170508768	170509064	chr5	HAVANA	gene	170353487	170736632	.	+	.	ID=ENSG00000182132.11;gene_id=ENSG00000182132.11;gene_type=protein_coding;gene_status=KNOWN;gene_name=KCNIP1;level=1;havana_gene=OTTHUMG00000130442.3	0
chr5	172939022	172939422	chr5	HAVANA	gene	172834275	172952685	.	+	.	ID=ENSG00000113719.14;gene_id=ENSG00000113719.14;gene_type=protein_coding;gene_status=KNOWN;gene_name=ERGIC1;level=1;havana_gene=OTTHUMG00000130520.6	0
chr5	174327297	174327599	chr5	HAVANA	gene	174329612	174330503	.	+	.	ID=ENSG00000249722.1;gene_id=ENSG00000249722.1;gene_type=lincRNA;gene_status=NOVEL;gene_name=CTC-430J12.2;level=2;havana_gene=OTTHUMG00000163124.1	-2013
chr6	15464265	15464670	chr6	HAVANA	gene	15246296	15522040	.	+	.	ID=ENSG00000008083.12;gene_id=ENSG00000008083.12;gene_type=protein_coding;gene_status=KNOWN;gene_name=JARID2;level=2;tag=ncRNA_host;havana_gene=OTTHUMG00000014293.1	0
chr6	17042891	17043095	chr6	ENSEMBL	gene	17054585	17054684	.	+	.	ID=ENSG00000277100.1;gene_id=ENSG00000277100.1;gene_type=miRNA;gene_status=NOVEL;gene_name=AL133405.1;level=3	-11490
chr6	25013271	25013637	chr6	HAVANA	gene	24797373	25042168	.	-	.	ID=ENSG00000111913.14;gene_id=ENSG00000111913.14;gene_type=protein_coding;gene_status=KNOWN;gene_name=FAM65B;level=2;tag=ncRNA_host;havana_gene=OTTHUMG00000014375.3	0
chr6	26321945	26322381	chr6	HAVANA	gene	26321876	26322292	.	-	.	ID=ENSG00000220875.1;gene_id=ENSG00000220875.1;gene_type=processed_pseudogene;gene_status=KNOWN;gene_name=HIST1H3PS1;level=1;tag=pseudo_consens;havana_gene=OTTHUMG00000014455.1	0
chr6	31769704	31770123	chr6	HAVANA	gene	31765590	31777294	.	-	.	ID=ENSG00000204396.9;gene_id=ENSG00000204396.9;gene_type=protein_coding;gene_status=KNOWN;gene_name=VWA7;level=2;havana_gene=OTTHUMG00000031132.2	0
chr6	33279969	33280351	chr6	HAVANA	gene	33279108	33289527	.	-	.	ID=ENSG00000227057.6;gene_id=ENSG00000227057.6;gene_type=protein_coding;gene_status=KNOWN;gene_name=WDR46;level=2;tag=ncRNA_host;havana_gene=OTTHUMG00000031192.3	0
chr6	33744470	33744812	chr6	HAVANA	gene	33721667	33746985	.	-	.	ID=ENSG00000161896.9;gene_id=ENSG00000161896.9;gene_type=protein_coding;gene_status=KNOWN;gene_name=IP6K3;level=2;havana_gene=OTTHUMG00000014531.1	0
chr6	35552248	35552679	chr6	HAVANA	gene	35555873	35556264	.	+	.	ID=ENSG00000219023.1;gene_id=ENSG00000219023.1;gene_type=processed_pseudogene;gene_status=KNOWN;gene_name=RP3-340B19.2;level=1;tag=pseudo_consens;havana_gene=OTTHUMG00000014572.1	-3194
chr6	36444049	36444398	chr6	HAVANA	gene	36442767	36491143	.	+	.	ID=ENSG00000112078.12;gene_id=ENSG00000112078.12;gene_type=protein_coding;gene_status=KNOWN;gene_name=KCTD20;level=2;havana_gene=OTTHUMG00000014597.2	0
chr6	41775849	41776269	chr6	HAVANA	gene	41770176	41786542	.	-	.	ID=ENSG00000137218.9;gene_id=ENSG00000137218.9;gene_type=protein_coding;gene_status=KNOWN;gene_name=FRS3;level=2;havana_gene=OTTHUMG00000014686.5	0
chr6	43773358	43773755	chr6	HAVANA	gene	43770184	43786487	.	+	.	ID=ENSG00000112715.19;gene_id=ENSG00000112715.19;gene_type=protein_coding;gene_status=KNOWN;gene_name=VEGFA;level=2;havana_gene=OTTHUMG00000014745.12	0
chr6	44253467	44253839	chr6	HAVANA	gene	44246166	44253888	.	+	.	ID=ENSG00000096384.18;gene_id=ENSG00000096384.18;gene_type=protein_coding;gene_status=KNOWN;gene_name=HSP90AB1;level=2;havana_gene=OTTHUMG00000014761.7	0
chr6	58784666	58785148	chr6	HAVANA	gene	58386799	58386961	.	+	.	ID=ENSG00000275046.1;gene_id=ENSG00000275046.1;gene_type=processed_pseudogene;gene_status=KNOWN;gene_name=RP11-136G2.1;level=1;tag=pseudo_consens;havana_gene=OTTHUMG00000187631.1	397706
chr6	70103976	70104128	chr6	HAVANA	gene	69866571	70209976	.	+	.	ID=ENSG00000082293.11;gene_id=ENSG00000082293.11;gene_type=protein_coding;gene_status=KNOWN;gene_name=COL19A1;level=2;havana_gene=OTTHUMG00000014987.4	0
chr6	89610088	89610461	chr6	HAVANA	gene	89433170	89633834	.	+	.	ID=ENSG00000135299.15;gene_id=ENSG00000135299.15;gene_type=protein_coding;gene_status=KNOWN;gene_name=ANKRD6;level=1;tag=ncRNA_host;havana_gene=OTTHUMG00000015202.5	0
chr6	107459266	107459686	chr6	HAVANA	gene	107152557	107459564	.	-	.	ID=ENSG00000164494.10;gene_id=ENSG00000164494.10;gene_type=protein_coding;gene_status=KNOWN;gene_name=PDSS2;level=2;havana_gene=OTTHUMG00000059359.1	0
chr6	122789595	122789853	chr6	HAVANA	gene	122789049	122809720	.	+	.	ID=ENSG00000172594.11;gene_id=ENSG00000172594.11;gene_type=protein_coding;gene_status=KNOWN;gene_name=SMPDL3A;level=2;havana_gene=OTTHUMG00000015490.1	0
chr7	6026576	6026851	chr7	HAVANA	gene	6022244	6059230	.	-	.	ID=ENSG00000086232.11;gene_id=ENSG00000086232.11;gene_type=protein_coding;gene_status=KNOWN;gene_name=EIF2AK1;level=1;tag=ncRNA_host;havana_gene=OTTHUMG00000090689.13	0
chr7	29239607	29239963	chr7	HAVANA	gene	29122274	29514328	.	+	.	ID=ENSG00000106069.19;gene_id=ENSG00000106069.19;gene_type=protein_coding;gene_status=KNOWN;gene_name=CHN2;level=1;havana_gene=OTTHUMG00000023063.11	0
chr7	98733063	98733464	chr7	ENSEMBL	gene	98794718	98794824	.	-	.	ID=ENSG00000207204.1;gene_id=ENSG00000207204.1;gene_type=snRNA;gene_status=KNOWN;gene_name=RNU6-393P;level=3	61254
chr7	100633823	100634226	chr7	HAVANA	gene	100620416	100642779	.	-	.	ID=ENSG00000106327.11;gene_id=ENSG00000106327.11;gene_type=protein_coding;gene_status=KNOWN;gene_name=TFR2;level=2;havana_gene=OTTHUMG00000159598.4	0
chr7	135414853	135415198	chr7	HAVANA	gene	135361795	135510127	.	-	.	ID=ENSG00000080802.17;gene_id=ENSG00000080802.17;gene_type=protein_coding;gene_status=KNOWN;gene_name=CNOT4;level=1;havana_gene=OTTHUMG00000155568.4	0
chr7	142520958	142521248	chr7	HAVANA	gene	142520090	142520556	.	+	.	ID=ENSG00000211731.1;gene_id=ENSG00000211731.1;gene_type=TR_V_gene;gene_status=KNOWN;gene_name=TRBV5-7;level=2;havana_gene=OTTHUMG00000158897.1	403
chr7	142960969	142961323	chr7	HAVANA	gene	142941114	142962681	.	-	.	ID=ENSG00000197993.6;gene_id=ENSG00000197993.6;gene_type=protein_coding;gene_status=KNOWN;gene_name=KEL;level=2;havana_gene=OTTHUMG00000157159.9	0
chr7	144063699	144064013	chr7	HAVANA	gene	144074182	144075195	.	+	.	ID=ENSG00000221933.2;gene_id=ENSG00000221933.2;gene_type=protein_coding;gene_status=KNOWN;gene_name=OR2A25;level=2;havana_gene=OTTHUMG00000158013.1	-10169
chr7	151351133	151351339	chr7	HAVANA	gene	151341699	151378449	.	+	.	ID=ENSG00000013374.14;gene_id=ENSG00000013374.14;gene_type=protein_coding;gene_status=KNOWN;gene_name=NUB1;level=2;havana_gene=OTTHUMG00000157365.3	0
chr7	154117992	154118271	chr7	HAVANA	gene	153887097	154894285	.	+	.	ID=ENSG00000130226.15;gene_id=ENSG00000130226.15;gene_type=protein_coding;gene_status=KNOWN;gene_name=DPP6;level=1;tag=ncRNA_host;havana_gene=OTTHUMG00000151511.2	0
chr7	155000821	155001179	chr7	HAVANA	gene	154943687	155003084	.	-	.	ID=ENSG00000157212.17;gene_id=ENSG00000157212.17;gene_type=protein_coding;gene_status=KNOWN;gene_name=PAXIP1;level=1;havana_gene=OTTHUMG00000151322.1	0
chr8	10273882	10274227	chr8	HAVANA	gene	10054268	10428891	.	+	.	ID=ENSG00000175806.13;gene_id=ENSG00000175806.13;gene_type=protein_coding;gene_status=KNOWN;gene_name=MSRA;level=1;tag=ncRNA_host;havana_gene=OTTHUMG00000090517.6	0
chr8	11055888	11056217	chr8	HAVANA	gene	10896045	11201366	.	-	.	ID=ENSG00000171044.9;gene_id=ENSG00000171044.9;gene_type=protein_coding;gene_status=KNOWN;gene_name=XKR6;level=1;tag=ncRNA_host;havana_gene=OTTHUMG00000129351.5	0
chr8	37262488	37262884	chr8	HAVANA	gene	37326575	37331984	.	-	.	ID=ENSG00000253123.3;gene_id=ENSG00000253123.3;gene_type=processed_transcript;gene_status=NOVEL;gene_name=RP11-527N22.1;level=1;havana_gene=OTTHUMG00000163995.1	63691
chr8	38400790	38401083	chr8	HAVANA	gene	38386207	38409527	.	+	.	ID=ENSG00000165046.11;gene_id=ENSG00000165046.11;gene_type=protein_coding;gene_status=KNOWN;gene_name=LETM2;level=2;havana_gene=OTTHUMG00000165059.5	0
chr8	60260226	60260592	chr8	HAVANA	gene	60187347	60281412	.	-	.	ID=ENSG00000178538.8;gene_id=ENSG00000178538.8;gene_type=protein_coding;gene_status=KNOWN;gene_name=CA8;level=2;havana_gene=OTTHUMG00000165325.1	0
chr8	105908353	105908612	chr8	HAVANA	gene	105780246	106060524	.	-	.	ID=ENSG00000251003.6;gene_id=ENSG00000251003.6;gene_type=processed_transcript;gene_status=NOVEL;gene_name=ZFPM2-AS1;level=2;tag=ncRNA_host;havana_gene=OTTHUMG00000164861.2	0
chr8	126869410	126869692	chr8	HAVANA	gene	126847055	127021014	.	+	.	ID=ENSG00000253438.2;gene_id=ENSG00000253438.2;gene_type=lincRNA;gene_status=NOVEL;gene_name=PCAT1;level=2;havana_gene=OTTHUMG00000165061.2	0
chr8	129687485	129687688	chr8	HAVANA	gene	129679135	129683679	.	-	.	ID=ENSG00000254223.1;gene_id=ENSG00000254223.1;gene_type=lincRNA;gene_status=NOVEL;gene_name=RP11-419K12.1;level=2;havana_gene=OTTHUMG00000164850.1	-3807
chr8	130726984	130727311	chr8	HAVANA	gene	130780301	131042426	.	-	.	ID=ENSG00000155897.8;gene_id=ENSG00000155897.8;gene_type=protein_coding;gene_status=KNOWN;gene_name=ADCY8;level=2;havana_gene=OTTHUMG00000164756.1	52990
chr9	23587944	23588276	chr9	HAVANA	gene	23632106	23632360	.	+	.	ID=ENSG00000227607.2;gene_id=ENSG00000227607.2;gene_type=processed_pseudogene;gene_status=KNOWN;gene_name=SUMO2P2;level=1;tag=pseudo_consens;havana_gene=OTTHUMG00000019697.2	-43830
chr9	33787783	33788134	chr9	HAVANA	gene	33785950	33818795	.	-	.	ID=ENSG00000235481.2;gene_id=ENSG00000235481.2;gene_type=antisense;gene_status=NOVEL;gene_name=UBE2R2-AS1;level=2;havana_gene=OTTHUMG00000000421.2	0
chr9	35481397	35481739	chr9	HAVANA	gene	35406755	35483035	.	+	.	ID=ENSG00000179766.16;gene_id=ENSG00000179766.16;gene_type=transcribed_unprocessed_pseudogene;gene_status=KNOWN;gene_name=ATP8B5P;level=1;tag=pseudo_consens;havana_gene=OTTHUMG00000019862.5	0
chr9	35665181	35665518	chr9	HAVANA	gene	35658875	35675866	.	-	.	ID=ENSG00000137135.16;gene_id=ENSG00000137135.16;gene_type=protein_coding;gene_status=KNOWN;gene_name=ARHGEF39;level=2;havana_gene=OTTHUMG00000019869.5	0
chr9	36008750	36009186	chr9	HAVANA	gene	36013184	36014133	.	+	.	ID=ENSG00000228307.1;gene_id=ENSG00000228307.1;gene_type=unprocessed_pseudogene;gene_status=KNOWN;gene_name=OR2S1P;level=2;havana_gene=OTTHUMG00000019894.1	-3998
chr9	68584402	68584760	chr9	HAVANA	gene	68541036	68644442	.	+	.	ID=ENSG00000226337.3;gene_id=ENSG00000226337.3;gene_type=lincRNA;gene_status=NOVEL;gene_name=RP11-274B18.4;level=2;havana_gene=OTTHUMG00000019970.2	0
chr9	96441793	96442203	chr9	HAVANA	gene	96450201	96491336	.	+	.	ID=ENSG00000130956.12;gene_id=ENSG00000130956.12;gene_type=protein_coding;gene_status=KNOWN;gene_name=HABP4;level=2;havana_gene=OTTHUMG00000020298.1	-7998
chr9	125428001	125428332	chr9	HAVANA	gene	125437393	125707234	.	-	.	ID=ENSG00000119487.15;gene_id=ENSG00000119487.15;gene_type=protein_coding;gene_status=KNOWN;gene_name=MAPKAP1;level=1;tag=ncRNA_host;havana_gene=OTTHUMG00000020683.6	9061
chr9	126129002	126129263	chr9	HAVANA	gene	126057580	126159613	.	+	.	ID=ENSG00000232413.1;gene_id=ENSG00000232413.1;gene_type=lincRNA;gene_status=NOVEL;gene_name=RP11-343J18.2;level=2;havana_gene=OTTHUMG00000020685.1	0
chr9	126706491	126706882	chr9	HAVANA	gene	126614443	126701032	.	+	.	ID=ENSG00000136944.16;gene_id=ENSG00000136944.16;gene_type=protein_coding;gene_status=KNOWN;gene_name=LMX1B;level=2;havana_gene=OTTHUMG00000020692.5	5460
chr9	133403947	133404309	chr9	HAVANA	gene	133376367	133406096	.	+	.	ID=ENSG00000198870.7;gene_id=ENSG00000198870.7;gene_type=protein_coding;gene_status=KNOWN;gene_name=STKLD1;level=2;havana_gene=OTTHUMG00000020862.2	0
chr9	134099164	134099576	chr9	HAVANA	gene	134078904	134079444	.	+	.	ID=ENSG00000271525.1;gene_id=ENSG00000271525.1;gene_type=processed_pseudogene;gene_status=KNOWN;gene_name=ARF4P1;level=1;tag=pseudo_consens;havana_gene=OTTHUMG00000184710.1	19721
chr9	134962335	134962629	chr9	HAVANA	gene	134937151	134943195	.	+	.	ID=ENSG00000236403.1;gene_id=ENSG00000236403.1;gene_type=lincRNA;gene_status=NOVEL;gene_name=RP11-447M12.2;level=2;havana_gene=OTTHUMG00000020894.1	19141
chrX	8743134	8743457	chrX	HAVANA	gene	8528874	8732187	.	-	.	ID=ENSG00000011201.9;gene_id=ENSG00000011201.9;gene_type=protein_coding;gene_status=KNOWN;gene_name=KAL1;level=2;havana_gene=OTTHUMG00000021107.1	-10948
chrX	28659177	28659507	chrX	HAVANA	gene	28587399	29956723	.	+	.	ID=ENSG00000169306.8;gene_id=ENSG00000169306.8;gene_type=protein_coding;gene_status=KNOWN;gene_name=IL1RAPL1;level=2;tag=ncRNA_host;havana_gene=OTTHUMG00000021317.1	0
chrX	50448631	50448955	chrX	HAVANA	gene	50365409	50470738	.	-	.	ID=ENSG00000274588.1;gene_id=ENSG00000274588.1;gene_type=protein_coding;gene_status=KNOWN;gene_name=DGKK;level=2;havana_gene=OTTHUMG00000021520.4	0
chrX	50905331	50905740	chrX	HAVANA	gene	50905438	50905866	.	+	.	ID=ENSG00000226881.5;gene_id=ENSG00000226881.5;gene_type=processed_pseudogene;gene_status=KNOWN;gene_name=H3F3AP5;level=1;tag=pseudo_consens;havana_gene=OTTHUMG00000021523.1	0
chrX	71911255	71911573	chrX	ENSEMBL	gene	71965972	71966074	.	-	.	ID=ENSG00000201392.1;gene_id=ENSG00000201392.1;gene_type=snRNA;gene_status=KNOWN;gene_name=RNU6-1078P;level=3	54399
chrX	119482678	119483014	chrX	HAVANA	gene	119468400	119471319	.	+	.	ID=ENSG00000005022.5;gene_id=ENSG00000005022.5;gene_type=protein_coding;gene_status=KNOWN;gene_name=SLC25A5;level=2;havana_gene=OTTHUMG00000022715.2	11360
chrX	130028153	130028579	chrX	HAVANA	gene	129981107	130058083	.	+	.	ID=ENSG00000085185.14;gene_id=ENSG00000085185.14;gene_type=protein_coding;gene_status=KNOWN;gene_name=BCORL1;level=2;havana_gene=OTTHUMG00000022379.5	0
chrX	131262743	131263155	chrX	HAVANA	gene	131273506	131399703	.	-	.	ID=ENSG00000147255.16;gene_id=ENSG00000147255.16;gene_type=protein_coding;gene_status=KNOWN;gene_name=IGSF1;level=2;havana_gene=OTTHUMG00000022406.1	10351
chrX	132413585	132413899	chrX	HAVANA	gene	132369317	132489968	.	-	.	ID=ENSG00000076770.13;gene_id=ENSG00000076770.13;gene_type=protein_coding;gene_status=KNOWN;gene_name=MBNL3;level=2;tag=ncRNA_host;havana_gene=OTTHUMG00000022426.4	0
chrX	152870007	152870341	chrX	HAVANA	gene	152830967	152869729	.	+	.	ID=ENSG00000147383.9;gene_id=ENSG00000147383.9;gene_type=protein_coding;gene_status=KNOWN;gene_name=NSDHL;level=2;havana_gene=OTTHUMG00000024185.1	279
