# Supplementary material for: Initiation of stem cell differentiation involves cell cycle-dependent regulation of developmental genes by Cyclin D
Source: Genes Dev. 2016 Feb 15;30(4):421–33. doi: 10.1101/gad.271452.115 (PMC4762427; doi:10.1101/gad.271452.115)
Supplement: Supplemental Material [file supp_30.4.421_SuppTableS3.xlsx]

## Sheet: Table S3 distance2TSS
chr1	7475098	7475434	chr1	7441553	7441554	NA	0	-	-33545
chr1	8374833	8375108	chr1	8328067	8328068	NA	0	+	46766
chr1	11364172	11364460	chr1	11425820	11425821	NA	0	-	61361
chr1	15703183	15703484	chr1	15684472	15684473	NA	0	+	18711
chr1	16624886	16625330	chr1	16617391	16617392	NA	0	+	7495
chr1	22208252	22208690	chr1	22266239	22266240	NA	0	+	-57550
chr1	23949092	23949513	chr1	23949382	23949383	NA	0	-	0
chr1	26470247	26470660	chr1	26472450	26472451	NA	0	+	-1791
chr1	27575290	27575648	chr1	27604430	27604431	NA	0	-	28783
chr1	28091197	28091563	chr1	28091276	28091277	NA	0	+	0
chr1	28648494	28648996	chr1	28648600	28648601	NA	0	+	0
chr1	31166458	31166873	chr1	31108622	31108623	NA	0	-	-57836
chr1	32520382	32520769	chr1	32539427	32539428	NA	0	+	-18659
chr1	33898528	33898858	chr1	33868953	33868954	NA	0	+	29575
chr1	35345280	35345635	chr1	35350722	35350723	NA	0	+	-5088
chr1	41492279	41492662	chr1	41484672	41484673	NA	0	-	-7607
chr1	42924428	42924732	chr1	42903232	42903233	NA	0	+	21196
chr1	43934218	43934563	chr1	43933320	43933321	NA	0	+	898
chr1	44721475	44721964	chr1	44721901	44721902	NA	0	-	0
chr1	47765623	47765905	chr1	47765546	47765547	NA	0	-	-77
chr1	48216945	48217216	chr1	48222685	48222686	NA	0	+	-5470
chr1	54575101	54575513	chr1	54542257	54542258	NA	0	+	32844
chr1	56409053	56409471	chr1	56414963	56414964	NA	0	+	-5493
chr1	57125067	57125450	chr1	56966280	56966281	NA	0	+	158787
chr1	63316952	63317284	chr1	63317230	63317231	NA	0	-	0
chr1	85344184	85344593	chr1	85284610	85284611	NA	0	+	59574
chr1	85581225	85581567	chr1	85580761	85580762	NA	0	+	464
chr1	92298129	92298591	chr1	92298965	92298966	NA	0	+	-375
chr1	109193613	109194076	chr1	109213918	109213919	NA	0	+	-19843
chr1	110060058	110060451	chr1	110058340	110058341	NA	0	+	1718
chr1	122598314	122598784	chr1	121580523	121580524	NA	0	-	-1017791
chr1	123070534	123071030	chr1	121580523	121580524	NA	0	-	-1490011
chr1	123128478	123128956	chr1	121580523	121580524	NA	0	-	-1547955
chr1	123195478	123195975	chr1	121580523	121580524	NA	0	-	-1614955
chr1	124730843	124731354	chr1	121580523	121580524	NA	0	-	-3150320
chr1	125179940	125180418	chr1	121580523	121580524	NA	0	-	-3599417
chr1	143215673	143216145	chr1	143343180	143343181	NA	0	+	-127036
chr1	143221578	143222574	chr1	143343180	143343181	NA	0	+	-120607
chr1	143244756	143245219	chr1	143343180	143343181	NA	0	+	-97962
chr1	143246809	143247293	chr1	143343180	143343181	NA	0	+	-95888
chr1	143264016	143264920	chr1	143343180	143343181	NA	0	+	-78261
chr1	143272861	143273341	chr1	143343180	143343181	NA	0	+	-69840
chr1	146376783	146377287	chr1	146377183	146377184	NA	0	-	0
chr1	148522519	148522990	chr1	148522601	148522602	NA	0	+	0
chr1	156125880	156126223	chr1	156147366	156147367	NA	0	+	-21144
chr1	160167617	160168101	chr1	160151570	160151571	NA	0	+	16047
chr1	164518720	164519073	chr1	164555584	164555585	NA	0	+	-36512
chr1	165143430	165143785	chr1	165210627	165210628	NA	0	+	-66843
chr1	169071040	169071373	chr1	169067264	169067265	NA	0	+	3776
chr1	175125243	175125652	chr1	175067858	175067859	NA	0	+	57385
chr1	182446048	182446367	chr1	182450121	182450122	NA	0	+	-3755
chr1	184222523	184222888	chr1	184171822	184171823	NA	0	-	-50701
chr1	185733753	185734214	chr1	185734551	185734552	NA	0	+	-338
chr1	200090573	200090970	chr1	200054061	200054062	NA	0	+	36512
chr1	202926607	202927070	chr1	202928635	202928636	NA	0	-	1566
chr1	203346275	203346800	chr1	203351488	203351489	NA	0	-	4689
chr1	204746885	204747228	chr1	204727991	204727992	NA	0	+	18894
chr1	205122139	205122597	chr1	205122014	205122015	NA	0	-	-125
chr1	212284666	212284996	chr1	212285537	212285538	NA	0	+	-542
chr1	212699109	212699614	chr1	212699984	212699985	NA	0	-	371
chr1	219385800	219386214	chr1	219411940	219411941	NA	0	-	25727
chr1	226064148	226064702	chr1	226061875	226061876	NA	0	-	-2273
chr10	32210311	32210645	chr10	32188816	32188817	NA	0	-	-21495
chr10	38526880	38528970	chr10	38455364	38455365	NA	0	-	-71516
chr10	38529332	38529542	chr10	38601418	38601419	NA	0	+	-71877
chr10	41860048	41860520	chr10	42149548	42149549	NA	0	-	289029
chr10	41874806	41875661	chr10	42149548	42149549	NA	0	-	273888
chr10	52314456	52314738	chr10	52314296	52314297	NA	0	+	160
chr10	70053862	70054251	chr10	70052796	70052797	NA	0	+	1066
chr10	73397997	73398377	chr10	73414075	73414076	NA	0	-	15699
chr10	76086975	76087317	chr10	76127310	76127311	NA	0	-	39994
chr10	78657582	78657878	chr10	78697021	78697022	NA	0	-	39144
chr10	80378189	80378503	chr10	80356754	80356755	NA	0	-	-21435
chr10	93745449	93745807	chr10	93757809	93757810	NA	0	+	-12003
chr10	98332001	98332252	chr10	98395306	98395307	NA	0	-	63055
chr10	100997648	100998057	chr10	100996618	100996619	NA	0	+	1030
chr10	102231743	102232184	chr10	102226328	102226329	NA	0	+	5415
chr10	108249997	108250335	chr10	108296099	108296100	NA	0	+	-45765
chr10	129498704	129499037	chr10	129487869	129487870	NA	0	+	10835
chr10	133689181	133689663	chr10	133685029	133685030	NA	0	+	4152
chr11	706804	707183	chr11	706714	706715	NA	0	-	-90
chr11	5684625	5684916	chr11	5689689	5689690	NA	0	+	-4774
chr11	8247342	8247610	chr11	8268715	8268716	NA	0	-	21106
chr11	32434447	32434849	chr11	32435518	32435519	NA	0	+	-670
chr11	32893492	32893863	chr11	32893178	32893179	NA	0	+	314
chr11	43944700	43945156	chr11	43947205	43947206	NA	0	-	2050
chr11	44775402	44775752	chr11	44736691	44736692	NA	0	-	-38711
chr11	46617755	46618118	chr11	46617908	46617909	NA	0	-	0
chr11	62560512	62560969	chr11	62556234	62556235	NA	0	-	-4278
chr11	62787059	62787453	chr11	62787415	62787416	NA	0	+	0
chr11	62841279	62841924	chr11	62841808	62841809	NA	0	-	0
chr11	64146028	64146401	chr11	64166105	64166106	NA	0	-	19705
chr11	72434046	72434525	chr11	72434679	72434680	NA	0	-	155
chr11	73530158	73530494	chr11	73510658	73510659	NA	0	+	19500
chr11	76419947	76420252	chr11	76404251	76404252	NA	0	-	-15696
chr11	88103549	88103969	chr11	88099995	88099996	NA	0	+	3554
chr11	89498826	89499264	chr11	89499197	89499198	NA	0	-	0
chr11	113458736	113459069	chr11	113450087	113450088	NA	0	-	-8649
chr11	117197254	117197698	chr11	117199321	117199322	NA	0	+	-1624
chr11	117468967	117469346	chr11	117336630	117336631	NA	0	-	-132337
chr11	119030939	119031268	chr11	119030905	119030906	NA	0	-	-34
chr11	119321578	119321947	chr11	119321520	119321521	NA	0	-	-58
chr11	119641997	119642445	chr11	119656311	119656312	NA	0	+	-13867
chr11	125428454	125428851	chr11	125495214	125495215	NA	0	+	-66364
chr11	128905873	128906289	chr11	128906034	128906035	NA	0	-	0
chr11	134861493	134861902	chr11	134950708	134950709	NA	0	+	-88807
chr12	2117993	2118328	chr12	2048352	2048353	NA	0	+	69641
chr12	9135392	9135634	chr12	9135084	9135085	NA	0	+	308
chr12	14454063	14454355	chr12	14530151	14530152	NA	0	+	-75797
chr12	18285318	18285629	chr12	18320106	18320107	NA	0	-	34478
chr12	26274584	26274842	chr12	26273899	26273900	NA	0	-	-685
chr12	32895591	32895919	chr12	32896839	32896840	NA	0	-	921
chr12	48818973	48819335	chr12	48813794	48813795	NA	0	+	5179
chr12	54680417	54680768	chr12	54682973	54682974	NA	0	+	-2206
chr12	66103520	66103782	chr12	66091256	66091257	NA	0	-	-12264
chr12	92953724	92954065	chr12	92952639	92952640	NA	0	+	1085
chr12	94149142	94149483	chr12	94148723	94148724	NA	0	+	419
chr12	94603515	94603815	chr12	94590821	94590822	NA	0	+	12694
chr12	98742046	98742435	chr12	98794485	98794486	NA	0	+	-52051
chr12	103833906	103834202	chr12	103841196	103841197	NA	0	-	6995
chr12	104799290	104800047	chr12	104851824	104851825	NA	0	+	-51778
chr12	104799931	104800047	chr12	104851824	104851825	NA	0	+	-51778
chr12	108231066	108231380	chr12	108282234	108282235	NA	0	-	50855
chr12	115983224	115983575	chr12	115961187	115961188	NA	0	+	22037
chr12	120291572	120291863	chr12	120291902	120291903	NA	0	-	40
chr12	120292767	120293329	chr12	120293236	120293237	NA	0	-	0
chr12	122336010	122336435	chr12	122324335	122324336	NA	0	-	-11675
chr12	124568486	124568895	chr12	124567588	124567589	NA	0	-	-898
chr12	130863393	130863800	chr12	130869836	130869837	NA	0	-	6037
chr13	16544099	16544569	chr13	18178464	18178465	NA	0	-	1633896
chr13	17144589	17145070	chr13	18178464	18178465	NA	0	-	1033395
chr13	29590055	29590272	chr13	29595687	29595688	NA	0	-	5416
chr13	35826630	35826958	chr13	35697524	35697525	NA	0	+	129106
chr13	41458843	41459289	chr13	41457559	41457560	NA	0	+	1284
chr13	71675021	71675257	chr13	71675067	71675068	NA	0	+	0
chr13	75482522	75482879	chr13	75482113	75482114	NA	0	-	-409
chr14	21093711	21094101	chr14	21098937	21098938	NA	0	+	-4837
chr14	24431641	24431978	chr14	24430953	24430954	NA	0	-	-688
chr14	25223387	25223732	chr14	25267335	25267336	NA	0	-	43604
chr14	36524787	36525070	chr14	36521148	36521149	NA	0	-	-3639
chr14	51651906	51652236	chr14	51651743	51651744	NA	0	-	-163
chr14	70257527	70257888	chr14	70247800	70247801	NA	0	-	-9727
chr14	99296510	99296899	chr14	99271523	99271524	NA	0	-	-24987
chr14	100285637	100285969	chr14	100291117	100291118	NA	0	+	-5149
chr14	102214338	102214660	chr14	102139698	102139699	NA	0	-	-74640
chr14	103141208	103141572	chr14	103139675	103139676	NA	0	+	1533
chr15	20672138	20672543	chr15	20658900	20658901	NA	0	+	13238
chr15	45215462	45215809	chr15	45215547	45215548	NA	0	+	0
chr15	65304468	65305150	chr15	65304677	65304678	NA	0	+	0
chr15	66801802	66802104	chr15	66808404	66808405	NA	0	+	-6301
chr15	73964632	73965047	chr15	73994621	73994622	NA	0	-	29575
chr15	79596013	79596329	chr15	79560303	79560304	NA	0	-	-35710
chr15	92899498	92899937	chr15	92900189	92900190	NA	0	+	-253
chr15	92899860	92899937	chr15	92900189	92900190	NA	0	+	-253
chr15	94168208	94168589	chr15	94168349	94168350	NA	0	+	0
chr16	4273794	4274181	chr16	4273074	4273075	NA	0	-	-720
chr16	4624142	4624620	chr16	4616493	4616494	NA	0	+	7649
chr16	22318733	22319084	chr16	22297375	22297376	NA	0	+	21358
chr16	23839457	23839736	chr16	23836001	23836002	NA	0	+	3456
chr16	31472683	31473078	chr16	31472107	31472108	NA	0	-	-576
chr16	46386175	46386657	chr16	46556190	46556191	NA	0	-	169534
chr16	49857623	49858017	chr16	49857918	49857919	NA	0	-	0
chr16	54957285	54957719	chr16	54938670	54938671	NA	0	-	-18615
chr16	68263677	68264052	chr16	68264516	68264517	NA	0	+	-465
chr16	68749454	68749858	chr16	68742495	68742496	NA	0	+	6959
chr16	75062752	75063100	chr16	75110711	75110712	NA	0	-	47612
chr16	85564396	85564844	chr16	85583570	85583571	NA	0	-	18727
chr17	1648241	1648663	chr17	1650076	1650077	NA	0	-	1414
chr17	1865451	1865812	chr17	1858445	1858446	NA	0	-	-7006
chr17	3843948	3844274	chr17	3846250	3846251	NA	0	-	1977
chr17	4555414	4555754	chr17	4555630	4555631	NA	0	-	0
chr17	4987320	4987667	chr17	4987651	4987652	NA	0	-	0
chr17	7716792	7717180	chr17	7717354	7717355	NA	0	+	-175
chr17	7997082	7997561	chr17	8002594	8002595	NA	0	+	-5034
chr17	8173189	8173673	chr17	8173586	8173587	NA	0	-	0
chr17	8696462	8696798	chr17	8745218	8745219	NA	0	-	48421
chr17	14297347	14297695	chr17	14297599	14297600	NA	0	-	0
chr17	17870337	17870750	chr17	17858227	17858228	NA	0	+	12110
chr17	25919950	25920443	chr17	26981694	26981695	NA	0	+	-1061252
chr17	26101344	26101820	chr17	26981694	26981695	NA	0	+	-879875
chr17	26603650	26604153	chr17	26981694	26981695	NA	0	+	-377542
chr17	26885522	26886007	chr17	26981694	26981695	NA	0	+	-95688
chr17	28717552	28717917	chr17	28718428	28718429	NA	0	-	512
chr17	30203389	30203723	chr17	30204318	30204319	NA	0	+	-596
chr17	30555439	30555802	chr17	30557112	30557113	NA	0	+	-1311
chr17	31068308	31068753	chr17	31059120	31059121	NA	0	-	-9188
chr17	36125414	36125707	chr17	36116177	36116178	NA	0	+	9237
chr17	36534365	36534687	chr17	36535020	36535021	NA	0	+	-334
chr17	38604674	38605090	chr17	38605929	38605930	NA	0	-	840
chr17	38609810	38610075	chr17	38605929	38605930	NA	0	-	-3881
chr17	39730248	39730600	chr17	39730786	39730787	NA	0	-	187
chr17	41786208	41786665	chr17	41786930	41786931	NA	0	-	266
chr17	42028499	42028848	chr17	42021375	42021376	NA	0	-	-7124
chr17	46822299	46822648	chr17	46833153	46833154	NA	0	-	10506
chr17	48011284	48011671	chr17	47996195	47996196	NA	0	-	-15089
chr17	57243052	57243481	chr17	57255851	57255852	NA	0	+	-12371
chr17	58631511	58631847	chr17	58631835	58631836	NA	0	-	0
chr17	60315681	60316104	chr17	60315834	60315835	NA	0	+	0
chr17	60601134	60601508	chr17	60600183	60600184	NA	0	+	951
chr17	62109468	62109846	chr17	62122320	62122321	NA	0	+	-12475
chr17	63849098	63849443	chr17	63849292	63849293	NA	0	+	0
chr17	64025609	64026049	chr17	64020633	64020634	NA	0	-	-4976
chr17	73310761	73311105	chr17	73312174	73312175	NA	0	-	1070
chr17	74245168	74245471	chr17	74262019	74262020	NA	0	-	16549
chr17	75764543	75764903	chr17	75765710	75765711	NA	0	-	808
chr17	75778848	75779310	chr17	75784606	75784607	NA	0	-	5297
chr17	78445591	78445981	chr17	78484882	78484883	NA	0	+	-38902
chr17	79777558	79777838	chr17	79778132	79778133	NA	0	+	-295
chr17	79839736	79840115	chr17	79839428	79839429	NA	0	-	-308
chr18	36829055	36829443	chr18	36829106	36829107	NA	0	+	0
chr18	47772699	47773003	chr18	47703175	47703176	NA	0	+	69524
chr18	58399958	58400367	chr18	58400081	58400082	NA	0	-	0
chr18	62638416	62638746	chr18	62650600	62650601	NA	0	-	11855
chr18	74152893	74153279	chr18	74148511	74148512	NA	0	+	4382
chr19	1853300	1853705	chr19	1852382	1852383	NA	0	+	918
chr19	4976418	4976796	chr19	4969113	4969114	NA	0	+	7305
chr19	5547823	5548212	chr19	5568033	5568034	NA	0	-	19822
chr19	7944497	7944996	chr19	7943919	7943920	NA	0	-	-578
chr19	10219598	10219969	chr19	10230413	10230414	NA	0	+	-10445
chr19	10416668	10417035	chr19	10416773	10416774	NA	0	+	0
chr19	11382718	11383137	chr19	11384341	11384342	NA	0	-	1205
chr19	13241670	13242008	chr19	13158787	13158788	NA	0	-	-82883
chr19	14114093	14114472	chr19	14118083	14118084	NA	0	-	3612
chr19	17932449	17932829	chr19	17933016	17933017	NA	0	+	-188
chr19	33311324	33311591	chr19	33305036	33305037	NA	0	+	6288
chr19	38143994	38144332	chr19	38109532	38109533	NA	0	-	-34462
chr19	41126624	41126988	chr19	41134722	41134723	NA	0	+	-7735
chr19	41144458	41144747	chr19	41134722	41134723	NA	0	+	9736
chr19	42561566	42561839	chr19	42561749	42561750	NA	0	-	0
chr19	47305220	47305557	chr19	47290023	47290024	NA	0	+	15197
chr19	47849130	47849489	chr19	47860113	47860114	NA	0	+	-10625
chr19	50536677	50536971	chr19	50557968	50557969	NA	0	-	20998
chr19	55146039	55146470	chr19	55149353	55149354	NA	0	-	2884
chr19	55165984	55166387	chr19	55166721	55166722	NA	0	-	335
chr2	274451	274900	chr2	266397	266398	NA	0	-	-8054
chr2	1897113	1897501	chr2	1824412	1824413	NA	0	+	72701
chr2	14642556	14642788	chr2	14632686	14632687	NA	0	+	9870
chr2	23330317	23330537	chr2	23332043	23332044	NA	0	-	1507
chr2	29238525	29238870	chr2	29097705	29097706	NA	0	+	140820
chr2	39782064	39790000	chr2	39786453	39786454	NA	0	+	0
chr2	46185234	46185529	chr2	46167977	46167978	NA	0	-	-17257
chr2	46327644	46327956	chr2	46293667	46293668	NA	0	+	33977
chr2	63054135	63054527	chr2	63050057	63050058	NA	0	+	4078
chr2	88691499	88691888	chr2	88691644	88691645	NA	0	+	0
chr2	90390535	90390790	chr2	90365737	90365738	NA	0	+	24798
chr2	90397592	90398015	chr2	90365737	90365738	NA	0	+	31855
chr2	90398225	90398682	chr2	90365737	90365738	NA	0	+	32488
chr2	92081071	92081641	chr2	92034999	92035000	NA	0	-	-46072
chr2	101038615	101038984	chr2	101023307	101023308	NA	0	-	-15308
chr2	106932691	106933022	chr2	106941481	106941482	NA	0	-	8460
chr2	113273014	113273379	chr2	113278949	113278950	NA	0	-	5571
chr2	120686703	120687127	chr2	120710516	120710517	NA	0	-	23390
chr2	121084915	121085324	chr2	121088725	121088726	NA	0	-	3402
chr2	121530871	121531189	chr2	121530881	121530882	NA	0	+	0
chr2	156065977	156066248	chr2	156034079	156034080	NA	0	-	-31898
chr2	171541190	171541643	chr2	171522247	171522248	NA	0	+	18943
chr2	176079761	176080015	chr2	176083912	176083913	NA	0	-	3898
chr2	178479029	178479451	chr2	178478599	178478600	NA	0	-	-430
chr2	188513876	188514182	chr2	188297492	188297493	NA	0	+	216384
chr2	199596543	199596962	chr2	199608068	199608069	NA	0	+	-11107
chr2	207625872	207626249	chr2	207625927	207625928	NA	0	-	0
chr2	218847608	218848015	chr2	218841599	218841600	NA	0	+	6009
chr2	219433865	219434246	chr2	219434846	219434847	NA	0	+	-601
chr2	233857375	233857835	chr2	233854565	233854566	NA	0	-	-2810
chr2	235055824	235056206	chr2	235088585	235088586	NA	0	-	32380
chr20	5056690	5057024	chr20	5061339	5061340	NA	0	-	4316
chr20	23178915	23179269	chr20	23180176	23180177	NA	0	+	-908
chr20	28557617	28558065	chr20	30214975	30214976	NA	0	-	1656911
chr20	31068118	31068806	chr20	30901820	30901821	NA	0	-	-166298
chr20	33915635	33916046	chr20	33913335	33913336	NA	0	-	-2300
chr20	39105560	39105846	chr20	39224747	39224748	NA	0	-	118902
chr20	41135295	41135612	chr20	41136960	41136961	NA	0	+	-1349
chr20	44431563	44431908	chr20	44425140	44425141	NA	0	-	-6423
chr20	50626067	50626400	chr20	50622298	50622299	NA	0	-	-3769
chr20	50635858	50636198	chr20	50645471	50645472	NA	0	+	-9274
chr21	17512427	17512827	chr21	17512382	17512383	NA	0	+	45
chr21	31509592	31509954	chr21	31559245	31559246	NA	0	+	-49292
chr21	43727530	43727916	chr21	43719094	43719095	NA	0	+	8436
chr22	27747636	27748058	chr22	27716480	27716481	NA	0	+	31156
chr22	39932797	39933159	chr22	39960397	39960398	NA	0	+	-27239
chr22	41925995	41926387	chr22	41926817	41926818	NA	0	-	431
chr3	10772585	10772955	chr3	10767464	10767465	NA	0	+	5121
chr3	13339023	13339349	chr3	13420308	13420309	NA	0	-	80960
chr3	21839701	21840004	chr3	21829738	21829739	NA	0	+	9963
chr3	25441200	25441648	chr3	25441501	25441502	NA	0	-	0
chr3	30927926	30928301	chr3	30894764	30894765	NA	0	-	-33162
chr3	50979348	50979723	chr3	51021778	51021779	NA	0	-	42056
chr3	55609425	55609762	chr3	55610603	55610604	NA	0	+	-842
chr3	56557574	56557914	chr3	56557161	56557162	NA	0	+	413
chr3	62368935	62369247	chr3	62369329	62369330	NA	0	-	83
chr3	93470149	93470979	chr3	93843764	93843765	NA	0	+	-372786
chr3	101070309	101070651	chr3	100993514	100993515	NA	0	-	-76795
chr3	109409783	109410146	chr3	109409990	109409991	NA	0	+	0
chr3	113745117	113745485	chr3	113746299	113746300	NA	0	-	815
chr3	128845962	128846242	chr3	128844403	128844404	NA	0	-	-1559
chr3	130699819	130700027	chr3	130746828	130746829	NA	0	-	46802
chr3	138946261	138946534	chr3	138947139	138947140	NA	0	-	606
chr3	142724926	142725250	chr3	142724074	142724075	NA	0	+	852
chr3	142929090	142929476	chr3	142926675	142926676	NA	0	+	2415
chr3	179649540	179649920	chr3	179650199	179650200	NA	0	-	280
chr3	184227372	184227647	chr3	184230429	184230430	NA	0	+	-2783
chr3	184250309	184250593	chr3	184249650	184249651	NA	0	+	659
chr4	6331021	6331356	chr4	6269849	6269850	NA	0	+	61172
chr4	24472979	24473371	chr4	24520289	24520290	NA	0	-	46919
chr4	25312373	25312810	chr4	25312785	25312786	NA	0	+	0
chr4	49120192	49121276	chr4	49197203	49197204	NA	0	+	-75928
chr4	49149423	49149990	chr4	49197203	49197204	NA	0	+	-47214
chr4	49657322	49657844	chr4	49599508	49599509	NA	0	-	-57814
chr4	49709204	49709979	chr4	49599508	49599509	NA	0	-	-109696
chr4	49710315	49710853	chr4	49599508	49599509	NA	0	-	-110807
chr4	49711265	49711868	chr4	49599508	49599509	NA	0	-	-111757
chr4	51107111	51107683	chr4	51843000	51843001	NA	0	+	-735318
chr4	53804753	53805038	chr4	53899871	53899872	NA	0	+	-94834
chr4	54976672	54977028	chr4	54976370	54976371	NA	0	-	-302
chr4	77052287	77052589	chr4	77076004	77076005	NA	0	-	23416
chr4	81375797	81376090	chr4	81334303	81334304	NA	0	+	41494
chr4	111283084	111283436	chr4	111331412	111331413	NA	0	+	-47977
chr4	112564925	112565267	chr4	112564988	112564989	NA	0	+	0
chr4	170374708	170375109	chr4	170343089	170343090	NA	0	+	31619
chr4	181301769	181302116	chr4	181265028	181265029	NA	0	-	-36741
chr4	190108895	190109190	chr4	190092372	190092373	NA	0	+	16523
chr5	1601674	1602018	chr5	1598127	1598128	NA	0	+	3547
chr5	10364296	10364699	chr5	10353897	10353898	NA	0	+	10399
chr5	16934078	16934411	chr5	16936275	16936276	NA	0	-	1865
chr5	49601311	49602258	chr5	50443247	50443248	NA	0	-	840990
chr5	49657162	49659198	chr5	50443247	50443248	NA	0	-	784050
chr5	49659622	49660088	chr5	50443247	50443248	NA	0	-	783160
chr5	49660846	49661717	chr5	50443247	50443248	NA	0	-	781531
chr5	49665972	49666445	chr5	50443247	50443248	NA	0	-	776803
chr5	64682570	64682819	chr5	64690308	64690309	NA	0	+	-7490
chr5	67375631	67375967	chr5	67379378	67379379	NA	0	+	-3412
chr5	108748929	108749258	chr5	108747822	108747823	NA	0	+	1107
chr5	123174908	123175253	chr5	123236079	123236080	NA	0	+	-60827
chr5	135566156	135566533	chr5	135559577	135559578	NA	0	+	6579
chr5	138065138	138065477	chr5	138069457	138069458	NA	0	-	3981
chr5	138725208	138725626	chr5	138753308	138753309	NA	0	-	27683
chr5	141845413	141845795	chr5	141826324	141826325	NA	0	-	-19089
chr5	170508768	170509064	chr5	170486406	170486407	NA	0	-	-22362
chr5	172939022	172939422	chr5	172954907	172954908	NA	0	+	-15486
chr5	174327297	174327599	chr5	174329612	174329613	NA	0	+	-2014
chr6	15464265	15464670	chr6	15522299	15522300	NA	0	-	57630
chr6	17042891	17043095	chr6	17054585	17054586	NA	0	+	-11491
chr6	25013271	25013637	chr6	25024482	25024483	NA	0	-	10846
chr6	26321945	26322381	chr6	26322291	26322292	NA	0	-	0
chr6	31769704	31770123	chr6	31765587	31765588	NA	0	-	-4117
chr6	33279969	33280351	chr6	33277132	33277133	NA	0	+	2837
chr6	33744470	33744812	chr6	33746984	33746985	NA	0	-	2173
chr6	35552248	35552679	chr6	35555873	35555874	NA	0	+	-3195
chr6	36444049	36444398	chr6	36442888	36442889	NA	0	-	-1161
chr6	41775849	41776269	chr6	41780349	41780350	NA	0	+	-4081
chr6	43773358	43773755	chr6	43770615	43770616	NA	0	-	-2743
chr6	44253467	44253839	chr6	44254284	44254285	NA	0	-	446
chr6	58784666	58785148	chr6	58386799	58386800	NA	0	+	397867
chr6	70103976	70104128	chr6	70098675	70098676	NA	0	-	-5301
chr6	89610088	89610461	chr6	89638752	89638753	NA	0	-	28292
chr6	107459266	107459686	chr6	107459563	107459564	NA	0	-	0
chr6	122789595	122789853	chr6	122789049	122789050	NA	0	+	546
chr7	6026576	6026851	chr7	6031376	6031377	NA	0	+	-4526
chr7	29239607	29239963	chr7	29212302	29212303	NA	0	+	27305
chr7	98733063	98733464	chr7	98794823	98794824	NA	0	-	61360
chr7	100633823	100634226	chr7	100642778	100642779	NA	0	-	8553
chr7	135414853	135415198	chr7	135444461	135444462	NA	0	+	-29264
chr7	142520958	142521248	chr7	142520090	142520091	NA	0	+	868
chr7	142960969	142961323	chr7	142962680	142962681	NA	0	-	1358
chr7	144063699	144064013	chr7	144074182	144074183	NA	0	+	-10170
chr7	151351133	151351339	chr7	151341699	151341700	NA	0	+	9434
chr7	154117992	154118271	chr7	154096042	154096043	NA	0	-	-21950
chr7	155000821	155001179	chr7	155003083	155003084	NA	0	-	1905
chr8	10273882	10274227	chr8	10337676	10337677	NA	0	-	63450
chr8	11055888	11056217	chr8	11067088	11067089	NA	0	-	10872
chr8	37262488	37262884	chr8	37331983	37331984	NA	0	-	69100
chr8	38400790	38401083	chr8	38401682	38401683	NA	0	-	600
chr8	60260226	60260592	chr8	60281411	60281412	NA	0	-	20820
chr8	105908353	105908612	chr8	105929237	105929238	NA	0	-	20626
chr8	126869410	126869692	chr8	126847055	126847056	NA	0	+	22355
chr8	129687485	129687688	chr8	129683678	129683679	NA	0	-	-3807
chr8	130726984	130727311	chr8	130655711	130655712	NA	0	-	-71273
chr9	23587944	23588276	chr9	23632106	23632107	NA	0	+	-43831
chr9	33787783	33788134	chr9	33786221	33786222	NA	0	+	1562
chr9	35481397	35481739	chr9	35490127	35490128	NA	0	+	-8389
chr9	35665181	35665518	chr9	35671776	35671777	NA	0	+	-6259
chr9	36008750	36009186	chr9	36013184	36013185	NA	0	+	-3999
chr9	68584402	68584760	chr9	68609125	68609126	NA	0	+	-24366
chr9	96441793	96442203	chr9	96450201	96450202	NA	0	+	-7999
chr9	125428001	125428332	chr9	125417305	125417306	NA	0	+	10696
chr9	126129002	126129263	chr9	126057580	126057581	NA	0	+	71422
chr9	126706491	126706882	chr9	126718332	126718333	NA	0	-	11451
chr9	133403947	133404309	chr9	133414358	133414359	NA	0	+	-10050
chr9	134099164	134099576	chr9	134078904	134078905	NA	0	+	20260
chr9	134962335	134962629	chr9	134937151	134937152	NA	0	+	25184
chrX	8743134	8743457	chrX	8732186	8732187	NA	0	-	-10948
chrX	28659177	28659507	chrX	28659468	28659469	NA	0	-	0
chrX	50448631	50448955	chrX	50470737	50470738	NA	0	-	21783
chrX	50905331	50905740	chrX	50905438	50905439	NA	0	+	0
chrX	71911255	71911573	chrX	71966073	71966074	NA	0	-	54501
chrX	119482678	119483014	chrX	119469097	119469098	NA	0	-	-13581
chrX	130028153	130028579	chrX	129981107	129981108	NA	0	+	47046
chrX	131262743	131263155	chrX	131221435	131221436	NA	0	-	-41308
chrX	132413585	132413899	chrX	132435188	132435189	NA	0	-	21290
chrX	152870007	152870341	chrX	152830967	152830968	NA	0	+	39040
