# Supplementary material for: Initiation of stem cell differentiation involves cell cycle-dependent regulation of developmental genes by Cyclin D
Source: Genes Dev. 2016 Feb 15;30(4):421–33. doi: 10.1101/gad.271452.115 (PMC4762427; doi:10.1101/gad.271452.115)
Supplement: Supplemental Material [file supp_30.4.421_SuppTableS4.xlsx]

## Sheet: GO enrichment
GO term	Description	Genes	P-value
GO:0051082	unfolded protein binding	CDC37,HSP90AB1,HSPA1A,HSPA1L,MDN1,PFDN6,SRSF10,TAPBP	1.7891e-10
GO:0034641	cellular nitrogen compound metabolic process	AARS2,ACTL6B,ADAMTS13,ADCY6,AHCYL1,AIMP2,ALKBH3,ALX3,ASF1B,ASPDH,ATF7IP,ATP6V1A,BATF3,BCL11B,BCORL1,BRD3,BTG2,C10orf2,C11orf30,C5AR1,CAMTA1,CAMTA2,CBX2,CBX4,CBX8,CDC14B,CEBPA,CENPM,CETN2,CHD2,CNOT4,COMMD6,CREB1,CRX,DAXX,DDAH2,DDX23,DHX15,DHX34,DNMT1,DNPEP,ECE2,ELF4,ENPP7,EPAS1,ERBB2,ERN1,ESRP2,EYA3,FEZF2,FGFR1,FIP1L1,FOXD3,FOXL2,FOXR1,FTSJ3,GGT6,GLI2,GLIS2,GMEB1,GUCY2D,H2AFY2,H3F3A,H3F3B,HABP4,HA…	1.89773e-07		Only those in Yellow pass the multiple hyphotesis correction (Corrected P-value < 0.05)
GO:0019899	enzyme binding	A2M,ADCY6,ADIPOR1,AMBRA1,ATG13,ATP1B1,C10orf2,CADPS,CAMTA2,CBX4,CDC37,CDC42EP4,CDK5RAP3,CEBPA,CREB1,CSTB,DAXX,ELAVL1,EPAS1,ERBB2,ERN1,FGR,FOXL2,GLMN,GNB2,GRB7,HSP90AB1,HSPA1A,IPO13,JUP,LSM2,MAP2K7,MAPKAP1,MARCH6,METTL21A,NCOR2,NKX2-1,PARP16,PER1,PKP2,PLCG1,PML,PPP2R5A,PPP3CB,PRKACA,PRKAG3,PRKCB,PRKCE,PRKRA,PTPN1,RAB34,RGCC,RILP,RUSC2,SH3BP4,SH3YL1,SIT1,SLC6A4,SMAD2,SMAD6,STK38,TEX14,TFAP4,TNNI3,T…	1.63117e-06
GO:0000902	cell morphogenesis	AP2M1,ARTN,CACNA1C,CACNB3,CD72,CLASP1,CNTN2,CREB1,DNAAF3,DNAI2,DRD2,DSCAML1,EFNB3,ERBB2,FER,FEZ1,FGFR1,GLI2,HSP90AB1,HSPA1A,HSPA1L,HYOU1,KAL1,LGI1,MYO10,NOX4,PAX8,PLCG1,PLXNC1,PPP3CB,RND1,SEMA4A,SRCIN1,TIAM1,TLN1,TMEM107,TRPC1,VEGFA,WNT3,WNT8A,WT1	1.10151e-05
GO:0051276	chromosome organization	ACTL6B,ASF1B,ATF7IP,AURKB,BCORL1,BRD3,C11orf30,CBX2,CBX4,CENPM,CHD2,DAXX,DNMT1,EYA3,H2AFY2,H3F3A,H3F3B,HIST1H2BI,HIST1H4H,HJURP,HMGB4,JARID2,KDM4B,KIF2C,MSH5,MTA2,NAA50,NCOR2,P3H4,PAXIP1,PER1,PRDM6,PRKCB,PRMT7,RBBP5,RPA1,SMARCD2,SUPT6H,TAF12,TAF6L,TEX14,TOP1,TP53,TTN,UHRF1,USP49,WDR5,WHSC1L1,WRAP53	3.32321e-05
GO:0006457	protein folding	CDC37,DNAJC7,FKBP10,FKBP5,FKBP7,HSP90AB1,HSPA1A,HSPA1L,PFDN6,PPIAL4C,PPIAL4G,WFS1	3.36088e-05
GO:0044403	symbiosis, encompassing mutualism through parasitism	AP2M1,ATF7IP,ATP6V0B,ATP6V0E1,ATP6V1A,CCL3,CCL4,CEBPA,CREB1,CXADR,DAXX,EFNB3,GBF1,HSP90AB1,HSPA1A,NEDD4L,NUP210,NXF1,PLCG1,PML,POLR2G,PSMC5,PSMD2,PVRL1,RAB7A,RAN,RPL23A,RPL26L1,RPL31,RPL38,RPS18,RPS25,SLC25A5,SLC52A1,SUPT6H,TAF12,TFAP4,TOP1,TP53,TRIM22,TRIM5	4.06631e-05
GO:0040011	locomotion	AP2M1,ARTN,ATP1A4,ATP1B1,C5AR1,C5AR2,CACNA1C,CACNB3,CCL3,CCL4,CD72,CEACAM1,CEACAM8,CLASP1,CNTN2,CREB1,CXADR,CXCL14,CYR61,DNAH17,DNAH2,DRD2,EDN2,EFNB3,ERBB2,FER,FEZ1,FGFR1,FGR,GBF1,GLI2,GRB7,HSP90AB1,HSPA1A,ITGB4,JUP,KAL1,LGI1,MYO10,PIK3C2G,PLA2G1B,PLCG1,PLXNC1,PRSS3,PVRL1,RND1,SEMA4A,SLC3A2,SLC52A1,SLC7A6,SPNS2,TIAM1,TLN1,TNN,TRPC1,TYK2,VEGFA	5.06778e-05
GO:0016887	ATPase activity	ABCF3,ATP1A2,ATP1A4,ATP1B1,ATP6V0E1,ATP6V1A,ATP8B3,CHD2,CLPB,DDX23,DHX15,DHX34,DNAH17,DNAH2,HSPA1A,KIF1C,KIF2C,MDN1,MSH5,MYO10,PMS2,PSMC5,SWSAP1,TAPBP,TOP1	5.12025e-05
GO:0005829	cytosol	A2M,AHCYL1,AHNAK,AIFM2,AIMP2,ALOX15B,AMBRA1,AP2M1,APAF1,ATG13,ATP6V1A,AURKB,BLMH,CACNB3,CADPS,CAMK2N2,CAMKK1,CBL,CCL3,CDC37,CENPM,CETN2,CHN2,CLASP1,CLIP1,CNOT4,CTNNA1,DAXX,DES,DPH2,EEA1,EEF1G,EEF2K,EIF2B5,ELAVL1,ENO3,EPAS1,FAM13B,FER,FGFR1,FGR,GALK1,GLI2,GRAP2,GRB7,HABP4,HBG2,HSP90AB1,HSPA1A,HSPA1L,IP6K3,JOSD2,JUP,KIF2C,KLHL12,LIN28A,LMNA,LSM2,MAP2K7,MAPKAP1,MGRN1,MIEN1,MRPL4,MYO10,NDRG2,NEDD4L,N…	6.05221e-05
GO:0042393	histone binding	BRD3,CBX8,CHD2,DAXX,H3F3A,H3F3B,HIST1H4H,HJURP,PRKCB,PRMT7,RBBP5,SUPT6H,UHRF1,USP49	8.72275e-05
GO:0006461	protein complex assembly	AARS2,ACAD9,AHNAK,ASF1B,AURKB,C10orf2,CASQ1,CENPM,CLASP1,DAXX,DNAAF3,FMOD,H2AFY2,H3F3A,H3F3B,HIST1H2BI,HIST1H4H,HJURP,ITPR3,KCTD20,KLHL12,LZTS2,MDN1,PFDN6,PML,PXN,SEPT11,SLC2A1,SLC6A4,SLC7A6,SMAD2,STX2,SURF1,TAPBP,TFAP4,TIMM21,TP53,TRIM22,TRIM34,TRIM5,TRPV5,TTN,UQCC2,VAMP2	0.000123983
GO:0048856	anatomical structure development	ADCY6,ALK,ALOX15B,ANXA7,AP2M1,APAF1,ARTN,BATF3,BMP15,BTG2,C10orf11,CACNA1C,CACNB3,CASQ1,CCL3,CD72,CDH3,CDK5RAP3,CEACAM1,CEBPA,CHD2,CLASP1,CNTN2,COL19A1,CREB1,CRX,CTNNA1,CXADR,CYR61,DCLK1,DEAF1,DNAAF3,DNAI2,DRD2,DSCAML1,DUOX1,ECE2,EFNB3,EIF2B5,ENO3,EPAS1,ERBB2,EYA3,FABP7,FAM65B,FER,FEZ1,FGFR1,FOXD3,FOXL2,FOXR1,GLI2,GLIS2,GLMN,H2AFY2,HES7,HNF4A,HOXD11,HOXD8,HSP90AB1,HSPA1A,HSPA1L,HYOU1,IKZF3,IL1RAP…	0.000201796
GO:0003723	RNA binding	AARS2,AHNAK,ANXA7,C17orf85,CCDC124,CCDC9,CDC42EP4,CHD2,CNOT4,CPSF4L,CSTB,CTNNA1,DCD,DDX23,DDX42,DHX15,DHX34,EEF1G,EEF2K,EIF2B5,ELAVL1,ESRP2,FIP1L1,FTSJ3,GRB7,HIST1H4H,HMGN2,HSP90AB1,HSPA1A,KHNYN,KIAA1324,KIF1C,LIN28A,LLPH,LSM2,MBNL3,MEX3A,MRPL4,MRPL43,MSI1,MSI2,MYBBP1A,NSRP1,NXF1,NYNRIN,PFN1,POLR2G,PRKRA,PRPF8,PTPN1,RAN,REXO4,RPL23A,RPL31,RPL38,RPS18,RPS25,RRP1B,SAFB2,SARS,SLC25A11,SLC25A5,SLC3A2…	0.00022508
GO:0005622	intracellular	A2M,AARS2,ACAD9,ACOT11,ACP1,ACTL6B,ADAMTS13,AHCYL1,AHNAK,AIFM2,AIMP2,ALG3,ALKBH3,ALOX15B,ALX3,AMBRA1,ANKRD6,ANKS1B,ANXA7,AP2M1,APAF1,ARHGEF40,ARMC5,ASF1B,ATF7IP,ATG13,ATP1A2,ATP6V0B,ATP6V0E1,ATP6V1A,ATP8B3,AURKB,B3GALT4,B4GALT2,BATF3,BCL11B,BCORL1,BLMH,BRD3,C10orf2,C11orf30,C5AR1,C6orf25,CA9,CACNA1A,CACNA1C,CACNB3,CADPS,CAMK2N2,CAMKK1,CAMTA1,CAMTA2,CASQ1,CBL,CBLN3,CBX2,CBX4,CBX8,CCDC124,CCDC151,C…	0.000232806
GO:0022607	cellular component assembly	AARS2,ACAD9,AHNAK,ASF1B,ATG13,AURKB,C10orf2,CASQ1,CDH1,CDH3,CENPM,CETN2,CLASP1,CNTROB,CTNNA1,DAXX,DDX23,DNAAF3,DNAI2,DRD2,FMOD,GRB7,H2AFY2,H3F3A,H3F3B,HIST1H2BI,HIST1H4H,HJURP,IL1RAPL1,ITGB4,ITPR3,JUP,KCTD20,KLHL12,LZTS2,MDN1,MSH5,P3H4,PFDN6,PKP2,PML,PRMT7,PRPF8,PVRL1,PXN,RAB34,RAB38,RAB7A,RPA1,SEPT11,SLC2A1,SLC6A4,SLC7A6,SMAD2,SRSF10,STX2,SURF1,TAPBP,TFAP4,TIMM21,TLN1,TMEM107,TP53,TRIM22,TRIM34,…	0.000426828
GO:0030154	cell differentiation	ADCY6,ALK,AMBRA1,ANXA7,AP2M1,ARTN,ASF1B,BATF3,BMP15,BTG2,C10orf11,CACNA1C,CACNB3,CASQ1,CBX2,CCL3,CD72,CDH3,CDK5RAP3,CEBPA,CLASP1,CNTN2,COL19A1,CREB1,CTNNA1,CXADR,DEAF1,DRD2,DSCAML1,ECE2,EFNB3,EIF2B5,ELF4,EPAS1,ERBB2,FAM65B,FER,FEZ1,FGFR1,FGR,FOXD3,FOXL2,FOXR1,GGNBP2,GLI2,GLIS2,GLMN,HSP90AB1,IL1RAPL1,ITGB4,JARID2,KAL1,LEMD2,LGI1,LIN28A,LMX1B,MYBBP1A,MYO10,MYT1L,NDRG2,NEUROG1,NF1,NME5,PAX8,PBX1,PIT…	0.000563257
GO:0034655	nucleobase-containing compound catabolic process	ASPDH,CNOT4,DHX34,ERN1,FOXL2,HSPA1A,LIN28A,LSM2,PDE4A,PNRC2,POLR2G,RPA1,RPL23A,RPL26L1,RPL31,RPL38,RPS18,RPS25	0.000615063
GO:0065003	macromolecular complex assembly	AARS2,ACAD9,AHNAK,ASF1B,AURKB,C10orf2,CASQ1,CENPM,CLASP1,DAXX,DDX23,DNAAF3,FMOD,GRB7,H2AFY2,H3F3A,H3F3B,HIST1H2BI,HIST1H4H,HJURP,ITPR3,KCTD20,KLHL12,LZTS2,MDN1,PFDN6,PML,PRMT7,PRPF8,PXN,RPA1,SEPT11,SLC2A1,SLC6A4,SLC7A6,SMAD2,SRSF10,STX2,SURF1,TAPBP,TFAP4,TIMM21,TP53,TRIM22,TRIM34,TRIM5,TRPV5,TTN,UQCC2,VAMP2	0.000708848
GO:0006520	cellular amino acid metabolic process	AARS2,AHCYL1,AIMP2,DDAH1,DDAH2,HNF4A,MSRA,NOX4,SARS,SIRT4,SLC7A6,VARS,WARS	0.000959215
GO:0006259	DNA metabolic process	ALKBH3,ASF1B,ATF7IP,BTG2,C10orf2,C11orf30,CDC14B,CENPM,CETN2,CHD2,DAXX,DNMT1,EYA3,FOXL2,H2AFY2,H3F3A,H3F3B,HIST1H2BI,HIST1H4H,HJURP,MGMT,MSH5,MSH5-SAPCD1,MYBBP1A,NYNRIN,PAXIP1,PMS2,POLR2G,PRMT7,PSMC5,RAN,RPA1,SWSAP1,TOP1,TP53,TTN,UHRF1,YY1	0.00186637
GO:0005634	nucleus	ACAD9,ACTL6B,AHNAK,AIMP2,ALKBH3,ALOX15B,ALX3,ANKRD6,ANKS1B,ANXA7,ASF1B,ATF7IP,AURKB,BATF3,BCL11B,BCORL1,BLMH,BRD3,C11orf30,CA9,CACNA1A,CAMK2N2,CAMKK1,CAMTA1,CAMTA2,CBL,CBX2,CBX4,CBX8,CDC14B,CDK5RAP3,CEBPA,CENPM,CETN2,CHD2,CLIC1,CNOT4,COMMD6,CREB1,CRX,CSTB,CXADR,DACH1,DAXX,DCAF8,DDI2,DDX23,DDX42,DEAF1,DHX15,DHX34,DNAJC7,DNMT1,DNPEP,EEF1G,EIF2B5,ELAVL1,ELF4,EPAS1,ERBB2,ESRP2,EVX2,EYA3,FAM178A,FAM22…	0.00203383
GO:0005737	cytoplasm	A2M,AARS2,ACAD9,ACOT11,ACP1,ADAMTS13,AHCYL1,AHNAK,AIFM2,AIMP2,ALG3,ALKBH3,ALOX15B,AMBRA1,ANKRD6,ANKS1B,ANXA7,AP2M1,APAF1,ARHGEF40,ARMC5,ATF7IP,ATG13,ATP1A2,ATP6V0B,ATP6V0E1,ATP6V1A,ATP8B3,AURKB,B3GALT4,B4GALT2,BCORL1,BLMH,C10orf2,C5AR1,C6orf25,CACNA1A,CACNA1C,CACNB3,CADPS,CAMK2N2,CAMKK1,CAMTA1,CASQ1,CBL,CBLN3,CCDC124,CCDC151,CCL3,CDC37,CDC42EP4,CDH1,CDK5RAP3,CENPM,CETN2,CHN2,CHST11,CLASP1,CLIC1,C…	0.00210858
GO:0043167	ion binding	AARS2,ABCF3,ACAD9,ADAMTS13,ADCY6,AIFM2,ALK,ALKBH3,ALOX15B,ANXA7,APAF1,ATP1A2,ATP1A4,ATP6V1A,ATP8B3,AURKB,B4GALT2,BCL11B,C10orf2,C6orf25,CA8,CA9,CACNA1A,CACNA1C,CADPS,CAMKK1,CASQ1,CBL,CDH1,CDH3,CETN2,CHD2,CHN2,CLIP1,CLPB,CNOT4,CPSF4L,CSH1,CSH2,CYBRD1,CYP27A1,CYP2A13,CYP2F1,CYP2S1,CYR61,DCLK1,DDAH1,DDX23,DDX42,DEAF1,DGKK,DHX15,DHX34,DNAH17,DNAH2,DNMT1,DNPEP,DSTYK,DUOX1,ECE2,EEA1,EEF2K,EIF2AK1,ENO3,…	0.00231414
GO:0005730	nucleolus	ACTL6B,CA9,CDC14B,CHD2,CSTB,DACH1,DAXX,DDX23,DEAF1,DHX15,FAM9A,FTSJ3,HJURP,LIN28A,MDN1,MYBBP1A,MYO10,NF1,NFATC3,NOX4,NUB1,P3H4,PAFAH1B2,PML,POLR2G,PRMT7,RAN,RBBP5,REXO4,RPAP2,RPL23A,RPS25,RRP1B,SREBF2,SURF2,TOP1,TP53,TUT1,WDR46,WDR74,WT1,ZMYM4	0.00244202
GO:0006950	response to stress	A2M,ABCF3,ACOT11,ADAMTS13,ADCY6,ALKBH3,ATG13,ATP1B1,BTG2,C11orf30,C5AR1,C5AR2,CA9,CAMTA2,CCL3,CCL4,CDC14B,CDK5RAP3,CEACAM1,CEACAM8,CETN2,CLIC1,CLPB,CNR2,CREB1,CXADR,CYR61,DAXX,DCD,DGKK,DUOX1,EIF2AK1,EIF2B5,EPAS1,ERBB2,ERN1,EYA3,FCN1,FER,FGFR1,FGR,GRAP2,GRB7,H3F3A,H3F3B,HABP4,HBG2,HIST1H2BI,HNF4A,HSP90AB1,HSPA1A,HSPA1L,HYOU1,ITGB4,ITPR3,KIAA1324,KIF2C,LMNA,MACROD1,MAP2K7,MAPKAP1,MCAM,MGMT,MSH5,MSH…	0.00393744
GO:0009058	biosynthetic process	AARS2,ACTL6B,ADAMTS13,ADCY6,AHCYL1,AIMP2,ALG3,ALOX15B,ALX3,ASF1B,ASPDH,ATF7IP,B3GALT4,B4GALT2,BATF3,BCL11B,BCORL1,BRD3,BTG2,C10orf2,C11orf30,C5AR1,CAMTA1,CAMTA2,CBX2,CBX4,CBX8,CEBPA,CHD2,CHST11,COMMD6,CREB1,CRX,CYB5R1,CYP27A1,DAXX,DDAH2,DHDDS,DNMT1,DPH2,DUOX1,EDN2,EEF1G,EEF2K,EIF2B5,ELF4,ELOVL3,ENO3,EPAS1,ERBB2,ERN1,EYA3,FEZF2,FGFR1,FMOD,FOXD3,FOXL2,FOXR1,GBF1,GGT6,GLI2,GLIS2,GMEB1,GUCY2D,HABP4,H…	0.00435536
GO:0007155	cell adhesion	ADAMTS13,ATP1B1,CCL4,CD72,CDH1,CDH3,CEACAM1,CLIC1,CNTN2,COL19A1,COL6A6,CTNNA1,CXADR,CYR61,DSCAML1,ELF4,FER,FEZ1,FLRT1,ICAM2,IL1RAPL1,ITGAD,ITGAE,ITGB4,JUP,KAL1,MCAM,PCDH1,PKP2,PLXNC1,PPP3CB,PRKCE,PVRL1,PXN,SCARF1,SDK2,SMAD6,SRCIN1,SSPN,TGFB1I1,TIAM1,TLN1	0.00500816
GO:0000228	nuclear chromosome	ASF1B,AURKB,CBX8,CREB1,FER,FOXD3,H2AFY2,H3F3A,H3F3B,HIST1H2BI,HIST1H4H,MSH5,MTA2,P3H4,RPA1,SMAD2,SMARCD2,TOP1,TP53,TTN,UHRF1,YY1	0.00612824
GO:0007059	chromosome segregation	AURKB,HJURP,KIF2C,MSH5,NAA50,NSL1,SLC25A5,TEX14,TOP1,TTN	0.00617183
GO:0005615	extracellular space	A2M,AIFM2,BMP15,CCL3,CCL4,CEACAM8,CLIC1,CSTB,CXADR,CXCL14,DKK1,DNPEP,DSCAML1,EDN2,ENO3,FAM178A,FMOD,GNB2,HBG2,HIST1H2BI,HSPA1A,HSPA1L,KAL1,LACRT,LGI1,LOXL1,PCOLCE,PDZD7,PFN1,PGC,PLA2G1B,PRKAG3,PRSS3,PSMC5,PZP,SIPA1L3,SLC2A1,SMPDL3A,STX2,TNFAIP2,VEGFA,WNT10A,WNT3,WNT6,WNT8A,WNT9B	0.00663083
GO:0006412	translation	AARS2,AIMP2,EEF1G,EEF2K,EIF2B5,MRPL4,MRPL43,MRPL47,RPL23A,RPL26L1,RPL31,RPL38,RPS18,RPS25,SARS,VARS,WARS	0.00739859
GO:0043226	organelle	A2M,AARS2,ACAD9,ACOT11,ACP1,ACTL6B,ADAMTS13,ADCY6,AHCYL1,AHNAK,AIFM2,AIMP2,ALG3,ALK,ALKBH3,ALOX15B,ALX3,AMBRA1,ANKRD6,ANKS1B,ANXA7,AP2M1,APAF1,ASF1B,ATF7IP,ATG13,ATP1A2,ATP1B1,ATP6V0B,ATP6V0E1,ATP6V1A,ATP8B3,AURKB,B3GALT4,B4GALT2,BATF3,BCL11B,BCORL1,BLMH,BRD3,BTG2,C10orf2,C11orf30,C1QTNF5,C5AR1,C6orf25,CA9,CACNA1A,CACNA1C,CADPS,CAMK2N2,CAMKK1,CAMTA1,CAMTA2,CASQ1,CBL,CBLN3,CBX2,CBX4,CBX8,CCDC124,C…	0.00753641
GO:0003677	DNA binding	AHDC1,AIFM2,ALX3,BATF3,C10orf2,CAMTA1,CAMTA2,CBX2,CEBPA,CHD2,CREB1,CRX,DACH1,DEAF1,DNMT1,ELF4,EPAS1,EVX2,FOXD3,FOXL2,FOXR1,GLI2,GLIS2,GMEB1,H2AFY2,H3F3A,H3F3B,HES7,HIST1H2BI,HIST1H4H,HJURP,HMGB4,HMGN2,HNF4A,HOXD10,HOXD11,HOXD12,HOXD13,HOXD8,HOXD9,IKZF3,IRX5,JARID2,KIAA2018,KIF2C,LIN28A,LMX1B,MGMT,MSH5,MSH5-SAPCD1,MTA2,MYBBP1A,MYT1L,NCOR2,NEUROG1,NEUROG2,NFATC3,NFE2L1,NKX2-1,NPAS2,NR5A2,OTX1,PAX8,…	0.0076417
GO:0005694	chromosome	ASF1B,AURKB,CBX8,CENPM,CLASP1,CLIP1,CREB1,DAXX,FAM178A,FER,FOXD3,H2AFY2,H3F3A,H3F3B,HIST1H2BI,HIST1H4H,HJURP,HMGB4,HMGN2,KIF2C,MSH5,MTA2,NSL1,P3H4,PPP2R5A,RAN,RPA1,SMAD2,SMARCD2,TEX14,TOP1,TP53,TTN,UHRF1,WHSC1L1,YY1	0.00866224
GO:0006810	transport	A2M,ADCY6,AP2M1,ATP1A2,ATP1A4,ATP1B1,ATP6V0B,ATP6V0E1,ATP6V1A,ATP8B3,BTN3A2,CA9,CACNA1A,CACNA1C,CACNB3,CADPS,CASQ1,CCL3,CDC37,CLIC1,COPZ2,COX6A2,CXADR,CYBRD1,DCLK1,DRD2,EEA1,ENTHD1,ERGIC1,EXOC3L4,FABP7,FCN1,FEZ1,FGR,GBF1,GOSR1,GULP1,HABP4,HBG2,HSP90AB1,HYOU1,IL1RAPL1,IPO13,ITPR3,KCNIP1,KCNJ1,KCNJ5,KCNN1,KIF1C,KLHL12,LACRT,LRRC8E,LZTS2,MGRN1,MYBBP1A,MYO10,NEDD4L,NKIRAS2,NSRP1,NUP210,NXF1,PEA15,PFN…	0.00974148
GO:0005578	proteinaceous extracellular matrix	ADAMTS13,COL19A1,COL6A6,CYR61,FLRT1,FMOD,HMCN1,KAL1,KCNIP1,PLS1,TNN,VEGFA,WNT10A,WNT3,WNT6,WNT8A,WNT9B	0.0116529
GO:0019843	rRNA binding	RPL23A,RPS18	0.0151269
GO:0009056	catabolic process	ADAMTS13,AMBRA1,ANXA7,ASPDH,ATG13,AURKB,CNOT4,COL19A1,COL6A6,CYP2A13,CYP2F1,CYP2S1,DDAH1,DDAH2,DHX34,DUOX1,ENO3,ENPP7,ERN1,FMOD,FOXL2,GALK1,HSPA1A,ITGB4,KIAA1324,LIN28A,LSM2,NEDD4L,PAFAH1B2,PDE4A,PIK3R4,PLA2G15,PLA2G1B,PLBD1,PLCG1,PML,PNRC2,POLR2G,PRKACA,PROCA1,PSMC5,PSMD2,RAB7A,RPA1,RPIA,RPL23A,RPL26L1,RPL31,RPL38,RPS18,RPS25,SCARF1,SMPDL3A,SULT2A1,TALDO1,TFEB,TGFB1I1,UBE2R2,UHRF1,USP13,USP2,USP…	0.0169834
GO:0005576	extracellular region	A2M,ABHD17A,ACOT11,ACP1,ADAMTS13,AHCYL1,AHNAK,AIFM2,ALK,ALOX15B,ANXA7,AP2M1,APAF1,ATP1B1,ATP6V1A,BLMH,BMP15,BTG2,C11orf45,C1QTNF5,C7orf34,CCL3,CCL4,CDC37,CDH1,CEACAM1,CEACAM8,CFAP70,CHD2,CLASP1,CLIC1,COL19A1,COL6A6,CPVL,CSH1,CSH2,CSTB,CXADR,CXCL14,CYB5R1,CYBRD1,CYR61,DCD,DDAH1,DDAH2,DDX23,DEAF1,DES,DKK1,DNAJC7,DNPEP,DPP6,DSCAML1,EDN2,EEA1,EEF1G,EMC10,ENO3,EPOR,EPS8L2,FAM150B,FAM151A,FAM178A,FAM21…	0.0220339
GO:0005654	nucleoplasm	ALKBH3,ANKS1B,ASF1B,ATF7IP,BCORL1,BLMH,C11orf30,CBX2,CBX4,CBX8,CDC14B,CENPM,CHD2,CREB1,CXADR,DACH1,DAXX,DDI2,DDX23,DDX42,DEAF1,DHX15,DNAJC7,DNMT1,DNPEP,ELAVL1,ELF4,EPAS1,ESRP2,EVX2,EYA3,FAM222B,FIP1L1,FKBP5,FOXD3,GLI2,GLIS2,GMEB1,GRAP2,H2AFY2,H3F3A,H3F3B,HABP4,HIST1H2BI,HIST1H4H,HJURP,HNF4A,HOXD11,HSP90AB1,HSPA1A,HSPA1L,JARID2,KDM4B,LMNA,LRCH4,LSM2,MAPKAP1,MED13,MED13L,MGMT,MIEN1,MSRA,MTA2,NCOR2,…	0.0235067
GO:0005623	cell	A2M,AARS2,ACAD9,ACOT11,ACP1,ACTL6B,ADAMTS13,ADCY6,ADIPOR1,AHCYL1,AHNAK,AIFM2,AIMP2,ALG3,ALK,ALKBH3,ALOX15B,ALX3,AMBRA1,ANKRD6,ANKS1B,ANXA7,AP2M1,APAF1,ARHGEF39,ARHGEF40,ARMC5,ASF1B,ATF7IP,ATG13,ATP1A2,ATP1A4,ATP1B1,ATP6V0B,ATP6V0E1,ATP6V1A,ATP8B3,AURKB,B3GALT4,B4GALT2,BATF3,BCL11B,BCORL1,BLMH,BRD3,BTN3A2,C10orf2,C11orf30,C5AR1,C5AR2,C6orf25,CA9,CACNA1A,CACNA1C,CACNB3,CADPS,CAMK2N2,CAMKK1,CAMTA1,C…	0.0254798
GO:0000988	protein binding transcription factor activity	ACTL6B,BATF3,CBX4,CEBPA,CREB1,DAXX,GMEB1,JUP,MED13,MED13L,MYBBP1A,NCOR2,NEUROG1,NFE2L1,PER1,PML,PRKCB,PSMC5,RAN,SMARCD2,TAF12,TAF6L,TGFB1I1,TRIM22,YY1,ZHX3	0.0324887
GO:0022857	transmembrane transporter activity	ATP1A2,ATP1A4,ATP1B1,ATP6V0B,ATP6V0E1,ATP6V1A,CACNA1A,CACNA1C,CACNB3,CLIC1,COX6A2,IL1RAPL1,ITPR3,KCNIP1,KCNJ1,KCNJ5,KCNN1,SFXN3,SIDT2,SLC23A2,SLC25A11,SLC25A5,SLC28A2,SLC29A1,SLC2A1,SLC35B2,SLC3A2,SLC41A2,SLC43A2,SLC45A1,SLC5A2,SLC5A5,SLC6A11,SLC6A4,SLC7A1,SLC7A6,SPNS2,TAPBP,TIMM44,TRPC1,TRPV5,TTYH2	0.0342932
GO:0008150	biological_process	A2M,AARS2,ABCF3,ABHD17A,ACAD9,ACOT11,ACP1,ACTL6B,ADAMTS13,ADCY6,ADIPOR1,AHCYL1,AHNAK,AIFM2,AIMP2,ALG3,ALK,ALKBH3,ALOX15B,ALX3,AMBRA1,ANKRD6,ANXA7,AP2M1,APAF1,ARHGEF39,ARHGEF40,ARTN,ASF1B,ASPDH,ATF7IP,ATG13,ATP1A2,ATP1A4,ATP1B1,ATP6V0B,ATP6V0E1,ATP6V1A,ATP8B3,AURKB,B3GALT4,B4GALT2,BATF3,BCL11B,BCORL1,BLMH,BMP15,BRD3,BTG2,BTN3A2,C10orf11,C10orf2,C11orf30,C5AR1,C5AR2,CA8,CA9,CACNA1A,CACNA1C,CACNB3,C…	0.035438
GO:0021700	developmental maturation	CNTN2,PRKACA,RAB38,RND1,SCARF1,VEGFA	0.0372075
GO:0048870	cell motility	ATP1A4,ATP1B1,CCL3,CCL4,CEACAM1,CEACAM8,CXADR,CXCL14,CYR61,DNAH17,DNAH2,DRD2,EDN2,FER,FGFR1,FGR,GBF1,GRB7,ITGB4,JUP,PLA2G1B,PLCG1,PRSS3,SLC3A2,SLC7A6,TIAM1,TNN,TYK2,VEGFA	0.0377924
GO:0008134	transcription factor binding	CAMTA2,CDK5RAP3,CEBPA,CLPB,COMMD6,CREB1,DAXX,DNMT1,EPAS1,HES7,HNF4A,MED13,MTA2,MYBBP1A,PBX1,PSMC5,SMAD2,TAF12,TP53,WFS1,ZNHIT3	0.0428289
GO:0061024	membrane organization	AP2M1,ATP1B1,ATP8B3,CDH1,CNTN2,DPP6,EEA1,GBF1,GOSR1,GULP1,IL1RAPL1,JUP,KLHL12,LMNA,NUP210,PIGW,PKP2,PRKAG3,PRKCB,RAB34,RAB38,RAB7A,RABIF,RPL23A,RPL26L1,RPL31,RPL38,RPS18,RPS25,STX2,STX5,SYT5,TBC1D4,TP53,VAMP2	0.0465144

## Sheet: Corrected P-values
Description	P-Value	Corrected P-Value
unfolded protein binding	1.7891e-10	2.5763e-08
cellular nitrogen compound metabolic process	1.89773e-07	2.73274e-05
enzyme binding	1.63117e-06	0.000234889
cell morphogenesis	1.10151e-05	0.00158617
chromosome organization	3.32321e-05	0.00478542
protein folding	3.36088e-05	0.00483967
symbiosis, encompassing mutualism through parasitism	4.06631e-05	0.00585548
locomotion	5.06778e-05	0.00729761
ATPase activity	5.12025e-05	0.00737316
cytosol	6.05221e-05	0.00871518
histone binding	8.72275e-05	0.0125608
protein complex assembly	0.000123983	0.0178535
anatomical structure development	0.000201796	0.0290586
RNA binding	0.00022508	0.0324116
intracellular	0.000232806	0.033524
cellular component assembly	0.000426828	0.0614632
cell differentiation	0.000563257	0.0811091
nucleobase-containing compound catabolic process	0.000615063	0.0885691
macromolecular complex assembly	0.000708848	0.102074
cellular amino acid metabolic process	0.000959215	0.138127
DNA metabolic process	0.00186637	0.268757
nucleus	0.00203383	0.292872
cytoplasm	0.00210858	0.303635
ion binding	0.00231414	0.333236
nucleolus	0.00244202	0.35165
response to stress	0.00393744	0.566992
biosynthetic process	0.00435536	0.627172
cell adhesion	0.00500816	0.721176
nuclear chromosome	0.00612824	0.882467
chromosome segregation	0.00617183	0.888744
extracellular space	0.00663083	0.95484
translation	0.00739859	1
organelle	0.00753641	1
DNA binding	0.0076417	1
chromosome	0.00866224	1
transport	0.00974148	1
proteinaceous extracellular matrix	0.0116529	1
rRNA binding	0.0151269	1
catabolic process	0.0169834	1
extracellular region	0.0220339	1
nucleoplasm	0.0235067	1
cell	0.0254798	1
protein binding transcription factor activity	0.0324887	1
transmembrane transporter activity	0.0342932	1
biological_process	0.035438	1
developmental maturation	0.0372075	1
cell motility	0.0377924	1
transcription factor binding	0.0428289	1
membrane organization	0.0465144	1
