# Supplementary material for: Initiation of stem cell differentiation involves cell cycle-dependent regulation of developmental genes by Cyclin D
Source: Genes Dev. 2016 Feb 15;30(4):421–33. doi: 10.1101/gad.271452.115 (PMC4762427; doi:10.1101/gad.271452.115)
Supplement: Supplemental Material [file supp_30.4.421_SuppTableS5.xlsx]

## Sheet: Endo vs HUES64
test_id	gene_id	gene	locus	sample_1	sample_2	status	value_1	value_2	log2.fold_change.	test_stat	p_value	q_value	significant
NR5A2	NR5A2	NR5A2	chr1:199996769-200146550	HUES64	Endoderm	OK	4.74739	0.155147	-4.93542	-10.7112	5e-05	0.000152439	yes
CYP2A13	CYP2A13	CYP2A13	chr19:41594367-41602099	HUES64	Endoderm	NOTEST	0.25507	0.00965303	-4.72377	0	1	1	no
WNT8A	WNT8A	WNT8A	chr5:137419773-137427199	HUES64	Endoderm	OK	2.68399	0.155598	-4.10848	-5.95678	0.0001	0.000292223	yes
SIT1	SIT1	SIT1	chr9:35649296-35650947	HUES64	Endoderm	OK	1.55367	0.10698	-3.86027	-4.19582	0.0199	0.0354808	yes
CYP2S1	CYP2S1	CYP2S1	chr19:41699114-41713444	HUES64	Endoderm	OK	63.4644	5.11152	-3.63412	-14.6375	5e-05	0.000152439	yes
TRIM22	TRIM22	TRIM22	chr11:5710816-5732093	HUES64	Endoderm	OK	13.6335	1.21741	-3.48526	-11.1555	5e-05	0.000152439	yes
SULT2A1	SULT2A1	SULT2A1	chr19:48373722-48389654	HUES64	Endoderm	NOTEST	0.0981583	0.0106327	-3.20661	0	1	1	no
CDH1	CDH1	CDH1	chr16:68771194-68869444	HUES64	Endoderm	OK	30.5361	3.38439	-3.17355	-12.8451	5e-05	0.000152439	yes
ARTN	ARTN	ARTN	chr1:44398991-44402912	HUES64	Endoderm	OK	1.80473	0.267471	-2.75433	-4.42461	5e-05	0.000152439	yes
TLCD1	TLCD1	TLCD1	chr17:27046999-27053949	HUES64	Endoderm	OK	23.8366	4.13396	-2.52759	-1.15666	0.1378	0.193425	no
PAX8	PAX8	PAX8	chr2:113917420-114253781	HUES64	Endoderm	OK	8.95284	1.57804	-2.50421	-6.24616	5e-05	0.000152439	yes
PCDH1	PCDH1	PCDH1	chr5:141232672-141257944	HUES64	Endoderm	OK	45.2931	8.01135	-2.49917	-10.3717	5e-05	0.000152439	yes
KLHL10	KLHL10	KLHL10	chr17:39994042-40004599	HUES64	Endoderm	NOTEST	0.0467192	0.00829261	-2.49412	0	1	1	no
KCNJ1	KCNJ1	KCNJ1	chr11:128707914-128737268	HUES64	Endoderm	NOTEST	0.140717	0.0250043	-2.49255	0	1	1	no
FOXL2	FOXL2	FOXL2	chr3:138663065-138665982	HUES64	Endoderm	OK	0.462657	0.0854211	-2.43728	-3.22247	0.00135	0.00318748	yes
CDH3	CDH3	CDH3	chr16:68678150-68732957	HUES64	Endoderm	OK	21.5122	4.18254	-2.36271	-9.70545	5e-05	0.000152439	yes
GRAP2	GRAP2	GRAP2	chr22:40297085-40367384	HUES64	Endoderm	NOTEST	0.324088	0.0667461	-2.27963	0	1	1	no
SLC6A4	SLC6A4	SLC6A4	chr17:28523377-28562954	HUES64	Endoderm	NOTEST	0.0379885	0.00890555	-2.09279	0	1	1	no
IGSF1	IGSF1	IGSF1	chrX:130407482-130423403	HUES64	Endoderm	OK	10.0998	2.37647	-2.08744	-6.40725	5e-05	0.000152439	yes
LDHD	LDHD	LDHD	chr16:75145757-75150670	HUES64	Endoderm	OK	2.17701	0.519392	-2.06745	-4.24751	5e-05	0.000152439	yes
GRB7	GRB7	GRB7	chr17:37894186-37903538	HUES64	Endoderm	OK	8.9997	2.20556	-2.02873	-6.36138	5e-05	0.000152439	yes
PIGW	PIGW	PIGW	chr17:34891402-34895150	HUES64	Endoderm	OK	13.3963	3.31088	-2.01655	-7.36015	5e-05	0.000152439	yes
KAL1	KAL1	KAL1	chrX:8496914-8700227	HUES64	Endoderm	OK	25.7907	6.53638	-1.98029	-8.57531	5e-05	0.000152439	yes
ECE2	ECE2	ECE2	chr3:183967444-184010819	HUES64	Endoderm	OK	9.72522	2.56141	-1.9248	-4.77074	5e-05	0.000152439	yes
CYP2F1	CYP2F1	CYP2F1	chr19:41620352-41634281	HUES64	Endoderm	NOTEST	0.131429	0.0349668	-1.91022	0	1	1	no
LIN28A	LIN28A	LIN28A	chr1:26737268-26756219	HUES64	Endoderm	OK	336.168	90.7341	-1.88946	-8.41969	5e-05	0.000152439	yes
TBC1D8	TBC1D8	TBC1D8	chr2:101618690-101767846	HUES64	Endoderm	OK	4.25799	1.17838	-1.85337	-0.844437	0.25985	0.331295	no
PPP2R2C	PPP2R2C	PPP2R2C	chr4:6322304-6474326	HUES64	Endoderm	OK	2.38024	0.679432	-1.80871	-4.95338	5e-05	0.000152439	yes
EPAS1	EPAS1	EPAS1	chr2:46524540-46613842	HUES64	Endoderm	OK	1.60709	0.459036	-1.80777	-4.83618	5e-05	0.000152439	yes
HIST1H2BI	HIST1H2BI	HIST1H2BI	chr6:26273203-26273640	HUES64	Endoderm	OK	225.83	66.9979	-1.75305	-10.6544	5e-05	0.000152439	yes
ITGB4	ITGB4	ITGB4	chr17:73717515-73753899	HUES64	Endoderm	OK	0.500576	0.150237	-1.73635	-3.2374	5e-05	0.000152439	yes
FGR	FGR	FGR	chr1:27938800-27961727	HUES64	Endoderm	NOTEST	0.117171	0.0356463	-1.71679	0	1	1	no
ATP8B3	ATP8B3	ATP8B3	chr19:1782073-1812270	HUES64	Endoderm	OK	2.35356	0.718172	-1.71245	-4.91896	5e-05	0.000152439	yes
MYBBP1A	MYBBP1A	MYBBP1A	chr17:4402128-4458681	HUES64	Endoderm	OK	30.8253	9.47265	-1.70228	-7.01041	5e-05	0.000152439	yes
AIFM2	AIFM2	AIFM2	chr10:71812356-71892690	HUES64	Endoderm	OK	2.00686	0.62176	-1.69051	-1.26321	0.09495	0.14024	no
ESRP2	ESRP2	ESRP2	chr16:68119268-68270136	HUES64	Endoderm	OK	9.15043	2.93547	-1.64025	-3.65476	5e-05	0.000152439	yes
SLC29A1	SLC29A1	SLC29A1	chr6:44187241-44201888	HUES64	Endoderm	OK	89.3819	29.4185	-1.60326	-6.85445	5e-05	0.000152439	yes
SLC41A2	SLC41A2	SLC41A2	chr12:105197274-105322472	HUES64	Endoderm	OK	0.734382	0.242206	-1.60029	-3.10494	0.0001	0.000292223	yes
TNNT1	TNNT1	TNNT1	chr19:55644160-55660606	HUES64	Endoderm	OK	51.2652	17.302	-1.56704	-5.91308	5e-05	0.000152439	yes
TULP1	TULP1	TULP1	chr6:35465650-35480647	HUES64	Endoderm	NOTEST	0.230263	0.0777201	-1.56692	0	1	1	no
DPH2	DPH2	DPH2	chr1:44435652-44439043	HUES64	Endoderm	OK	24.6153	8.39079	-1.55268	-6.06144	5e-05	0.000152439	yes
NEK8	NEK8	NEK8	chr17:27055831-27069784	HUES64	Endoderm	OK	4.42104	1.54489	-1.51688	-4.73325	5e-05	0.000152439	yes
MDN1	MDN1	MDN1	chr6:90353230-90529442	HUES64	Endoderm	OK	14.3867	5.07711	-1.50265	-6.55017	5e-05	0.000152439	yes
ZBTB3	ZBTB3	ZBTB3	chr11:62518434-62521656	HUES64	Endoderm	OK	7.72923	2.74668	-1.49264	-5.30819	5e-05	0.000152439	yes
CDC14B	CDC14B	CDC14B	chr9:99262394-99382112	HUES64	Endoderm	OK	15.7418	5.80813	-1.43845	-5.84493	5e-05	0.000152439	yes
TMEM82	TMEM82	TMEM82	chr1:16068916-16074477	HUES64	Endoderm	NOTEST	0.317227	0.118547	-1.42006	0	1	1	no
JARID2	JARID2	JARID2	chr6:15246526-15522253	HUES64	Endoderm	OK	63.6739	23.8756	-1.41516	-6.32487	5e-05	0.000152439	yes
PLBD1	PLBD1	PLBD1	chr12:14656596-14720791	HUES64	Endoderm	OK	7.763	2.955	-1.39346	-4.66208	5e-05	0.000152439	yes
PLS1	PLS1	PLS1	chr3:142315228-142432505	HUES64	Endoderm	OK	10.956	4.2722	-1.35868	-5.13641	5e-05	0.000152439	yes
ACOT11	ACOT11	ACOT11	chr1:55013806-55100417	HUES64	Endoderm	OK	1.32204	0.51821	-1.35116	-3.07419	5e-05	0.000152439	yes
DES	DES	DES	chr2:220283098-220291461	HUES64	Endoderm	OK	1.14848	0.454613	-1.33702	-2.73901	0.0002	0.000556784	yes
ERBB2	ERBB2	ERBB2	chr17:37844392-37884915	HUES64	Endoderm	OK	74.5166	29.662	-1.32895	-5.72368	5e-05	0.000152439	yes
TNN	TNN	TNN	chr1:175036993-175117202	HUES64	Endoderm	NOTEST	0.111044	0.0446289	-1.31508	0	1	1	no
RAB34	RAB34	RAB34	chr17:27041298-27045286	HUES64	Endoderm	OK	93.2585	37.4959	-1.3145	-5.45625	5e-05	0.000152439	yes
NPAS2	NPAS2	NPAS2	chr2:101436612-101613287	HUES64	Endoderm	NOTEST	0.229981	0.0935798	-1.29724	0	1	1	no
PRKCB	PRKCB	PRKCB	chr16:23847299-24231932	HUES64	Endoderm	OK	3.97471	1.62261	-1.29253	-3.53283	5e-05	0.000152439	yes
ITPR3	ITPR3	ITPR3	chr6:33589155-33664348	HUES64	Endoderm	OK	8.62185	3.58692	-1.26525	-5.28198	5e-05	0.000152439	yes
LRRC8E	LRRC8E	LRRC8E	chr19:7953389-7966908	HUES64	Endoderm	NOTEST	0.140936	0.0586341	-1.26522	0	1	1	no
DCLK1	DCLK1	DCLK1	chr13:35516423-36705514	HUES64	Endoderm	OK	13.902	5.92158	-1.23123	-3.37252	5e-05	0.000152439	yes
IL1RAPL1	IL1RAPL1	IL1RAPL1	chrX:28605680-29974017	HUES64	Endoderm	NOTEST	0.358556	0.156045	-1.20024	0	1	1	no
CAMK2N2	CAMK2N2	CAMK2N2	chr3:183967444-184010819	HUES64	Endoderm	OK	5.76661	2.51946	-1.19461	-2.80306	0.00025	0.000683971	yes
CEACAM1	CEACAM1	CEACAM1	chr19:43011457-43032661	HUES64	Endoderm	NOTEST	0.302766	0.132485	-1.19237	0	1	1	no
SURF2	SURF2	SURF2	chr9:136223420-136228040	HUES64	Endoderm	OK	30.3771	13.3473	-1.18643	-4.94439	5e-05	0.000152439	yes
SLC5A5	SLC5A5	SLC5A5	chr19:17982781-18005983	HUES64	Endoderm	NOTEST	0.247021	0.108868	-1.18206	0	1	1	no
RRP1B	RRP1B	RRP1B	chr21:45079431-45115960	HUES64	Endoderm	OK	40.5731	18.1366	-1.16162	-5.15478	5e-05	0.000152439	yes
BATF3	BATF3	BATF3	chr1:212859758-212873327	HUES64	Endoderm	OK	1.21099	0.542233	-1.1592	-2.00763	0.02035	0.0361897	yes
HES7	HES7	HES7	chr17:8023907-8027410	HUES64	Endoderm	OK	0.90827	0.40799	-1.15459	-1.85132	0.0103	0.0197535	yes
RGL3	RGL3	RGL3	chr19:11504731-11530018	HUES64	Endoderm	OK	3.61422	1.62896	-1.14974	-3.25667	5e-05	0.000152439	yes
PFN1	PFN1	PFN1	chr17:4848946-4851825	HUES64	Endoderm	OK	909.637	416.854	-1.12575	-6.05569	5e-05	0.000152439	yes
TBC1D4	TBC1D4	TBC1D4	chr13:75858808-76056250	HUES64	Endoderm	OK	10.6092	4.86706	-1.1242	-4.7021	5e-05	0.000152439	yes
WDR46	WDR46	WDR46	chr6_qbl_hap6:4479118-4489547	HUES64	Endoderm	OK	32.2756	14.8464	-1.12033	-4.55796	5e-05	0.000152439	yes
HIST1H4H	HIST1H4H	HIST1H4H	chr6:26285353-26285727	HUES64	Endoderm	OK	632.554	291.145	-1.11945	-8.07934	5e-05	0.000152439	yes
DAB1	DAB1	DAB1	chr1:57463578-58716211	HUES64	Endoderm	OK	8.73401	4.07272	-1.10065	-4.02765	5e-05	0.000152439	yes
KLF16	KLF16	KLF16	chr19:1852397-1863564	HUES64	Endoderm	OK	15.8246	7.43154	-1.09043	-4.46978	5e-05	0.000152439	yes
SEMA4A	SEMA4A	SEMA4A	chr1:156119734-156147542	HUES64	Endoderm	OK	3.34183	1.57254	-1.08754	-3.21104	5e-05	0.000152439	yes
FKBP5	FKBP5	FKBP5	chr6:35541361-35704724	HUES64	Endoderm	OK	25.7578	12.1787	-1.08065	-4.60597	5e-05	0.000152439	yes
AIMP2	AIMP2	AIMP2	chr7:6048881-6098860	HUES64	Endoderm	OK	32.187	15.2194	-1.08056	-1.7994	0.0292	0.0498223	yes
TALDO1	TALDO1	TALDO1	chr11:747431-765024	HUES64	Endoderm	OK	139.257	66.348	-1.06962	-5.23495	5e-05	0.000152439	yes
USP32	USP32	USP32	chr17:58254690-58469586	HUES64	Endoderm	OK	18.2734	8.72222	-1.06698	-4.53753	5e-05	0.000152439	yes
UNC13D	UNC13D	UNC13D	chr17:73823307-73840798	HUES64	Endoderm	OK	0.79483	0.382071	-1.0568	-2.38965	0.00175	0.00403267	yes
C10orf2	C10orf2	C10orf2	chr10:102747292-102754158	HUES64	Endoderm	OK	12.7462	6.15081	-1.05122	-3.77458	5e-05	0.000152439	yes
ICAM2	ICAM2	ICAM2	chr17:62075710-62097994	HUES64	Endoderm	OK	0.518823	0.252467	-1.03915	-0.834167	0.15785	0.217489	no
GGT6	GGT6	GGT6	chr17:4460221-4463876	HUES64	Endoderm	NOTEST	0.0168121	0.0081883	-1.03786	0	1	1	no
PIK3C2G	PIK3C2G	PIK3C2G	chr12:18414473-18801352	HUES64	Endoderm	NOTEST	0.00852575	0.0041576	-1.03608	0	1	1	no
EPS8L2	EPS8L2	EPS8L2	chr11:706119-727727	HUES64	Endoderm	OK	5.94526	2.90759	-1.03192	-3.64773	5e-05	0.000152439	yes
WNT6	WNT6	WNT6	chr2:219724545-219738954	HUES64	Endoderm	NOTEST	0.163803	0.0802557	-1.02929	0	1	1	no
TP53	TP53	TP53	chr17:7571719-7606820	HUES64	Endoderm	OK	87.3953	42.8417	-1.02854	-4.39633	5e-05	0.000152439	yes
TNNI3	TNNI3	TNNI3	chr19:55663135-55669100	HUES64	Endoderm	OK	6.36711	3.14639	-1.01694	-2.93626	0.00055	0.00140925	yes
DDI2	DDI2	DDI2	chr1:15943952-15988217	HUES64	Endoderm	OK	10.8588	5.41999	-1.0025	-2.89629	5e-05	0.000152439	yes
CPVL	CPVL	CPVL	chr7:29035246-29186153	HUES64	Endoderm	OK	21.1683	10.5935	-0.998726	-3.74899	5e-05	0.000152439	yes
HSP90AB1	HSP90AB1	HSP90AB1	chr6:44214848-44221614	HUES64	Endoderm	OK	1130.56	566.006	-0.998152	-4.41512	5e-05	0.000152439	yes
SLC6A11	SLC6A11	SLC6A11	chr3:10857916-10980146	HUES64	Endoderm	OK	0.692522	0.349502	-0.986561	-1.71771	0.03045	0.0517184	no
RAB38	RAB38	RAB38	chr11:87846414-87908635	HUES64	Endoderm	OK	9.34034	4.74513	-0.977029	-3.39244	0.0001	0.000292223	yes
PRRG4	PRRG4	PRRG4	chr11:32851488-32876105	HUES64	Endoderm	NOTEST	0.352731	0.179425	-0.975187	0	1	1	no
NAA50	NAA50	NAA50	chr3:113435306-113465120	HUES64	Endoderm	OK	42.0309	21.3944	-0.974218	-4.34024	5e-05	0.000152439	yes
TFR2	TFR2	TFR2	chr7:100218038-100239173	HUES64	Endoderm	OK	0.659825	0.337044	-0.969146	-1.85268	0.0167	0.0303919	yes
PVRL1	PVRL1	PVRL1	chr11:119508807-119599435	HUES64	Endoderm	OK	35.5876	18.3298	-0.957184	-3.63772	5e-05	0.000152439	yes
TIMM44	TIMM44	TIMM44	chr19:7991602-8008708	HUES64	Endoderm	OK	32.2062	16.6035	-0.955846	-4.17116	5e-05	0.000152439	yes
NFKBIE	NFKBIE	NFKBIE	chr6:44225902-44233525	HUES64	Endoderm	OK	6.03781	3.14187	-0.942403	-3.23697	5e-05	0.000152439	yes
WDR74	WDR74	WDR74	chr11:62600382-62607628	HUES64	Endoderm	OK	35.6689	18.616	-0.938125	-4.12951	5e-05	0.000152439	yes
DYDC2	DYDC2	DYDC2	chr10:82116557-82127829	HUES64	Endoderm	OK	1.85539	0.981765	-0.918276	-2.17479	0.0061	0.0123752	yes
LLPH	LLPH	LLPH	chr12:66516848-66524533	HUES64	Endoderm	OK	29.1872	15.5331	-0.909992	-3.88948	5e-05	0.000152439	yes
CSTB	CSTB	CSTB	chr21:45193830-45196259	HUES64	Endoderm	OK	135.87	72.7836	-0.900546	-4.84668	5e-05	0.000152439	yes
TMEM223	TMEM223	TMEM223	chr11:62554873-62559486	HUES64	Endoderm	OK	22.8392	12.2695	-0.896442	-2.16129	0.0027	0.00596188	yes
DNAJC7	DNAJC7	DNAJC7	chr17:40118758-40177656	HUES64	Endoderm	OK	58.5757	31.5182	-0.894115	-2.49556	0.0013	0.00308025	yes
RAN	RAN	RAN	chr12:131356616-131360826	HUES64	Endoderm	OK	717.846	387.694	-0.888754	-4.50605	5e-05	0.000152439	yes
PSMC5	PSMC5	PSMC5	chr17:61896792-61909387	HUES64	Endoderm	OK	126.866	69.061	-0.877368	-3.05504	5e-05	0.000152439	yes
FAM65C	FAM65C	FAM65C	chr20:49202646-49253426	HUES64	Endoderm	OK	0.498397	0.272626	-0.870371	-1.71388	0.02065	0.0366645	yes
SLC2A1	SLC2A1	SLC2A1	chr1:43391045-43449029	HUES64	Endoderm	OK	103.283	56.6826	-0.865624	-3.91963	5e-05	0.000152439	yes
ALG3	ALG3	ALG3	chr3:183948316-183967313	HUES64	Endoderm	OK	26.2452	14.4182	-0.864159	-3.27935	5e-05	0.000152439	yes
RILP	RILP	RILP	chr17:1549444-1553392	HUES64	Endoderm	OK	1.67285	0.933342	-0.841827	-1.92672	0.01475	0.0272251	yes
SLC7A1	SLC7A1	SLC7A1	chr13:30083550-30169825	HUES64	Endoderm	OK	22.3108	12.4772	-0.838448	-3.6652	5e-05	0.000152439	yes
GLMN	GLMN	GLMN	chr1:92711954-92853732	HUES64	Endoderm	OK	17.734	9.95087	-0.833621	-2.71681	0.0005	0.0012918	yes
VARS	VARS	VARS	chr6_ssto_hap7:3076106-3093568	HUES64	Endoderm	OK	54.4323	30.7076	-0.825868	-3.71701	5e-05	0.000152439	yes
GULP1	GULP1	GULP1	chr2:189157389-189460652	HUES64	Endoderm	OK	37.4419	21.1335	-0.825127	-3.5118	5e-05	0.000152439	yes
STIP1	STIP1	STIP1	chr11:63953586-63972020	HUES64	Endoderm	OK	170.341	96.6172	-0.818071	-3.83051	5e-05	0.000152439	yes
SLC25A5	SLC25A5	SLC25A5	chrX:118599995-118605359	HUES64	Endoderm	OK	279.527	158.997	-0.813989	-3.54512	5e-05	0.000152439	yes
DGKK	DGKK	DGKK	chrX:50111896-50213737	HUES64	Endoderm	OK	1.12556	0.641809	-0.810423	-2.00471	0.00665	0.013365	yes
DAXX	DAXX	DAXX	chr6_qbl_hap6:4518582-4523042	HUES64	Endoderm	OK	40.3338	23.0116	-0.809631	-3.41094	5e-05	0.000152439	yes
CXADR	CXADR	CXADR	chr21:18885329-18939266	HUES64	Endoderm	OK	59.7297	34.0995	-0.808699	-3.69108	5e-05	0.000152439	yes
MRPL47	MRPL47	MRPL47	chr3:179306254-179322434	HUES64	Endoderm	OK	58.19	33.5407	-0.79486	-3.2468	5e-05	0.000152439	yes
FTSJ3	FTSJ3	FTSJ3	chr17:61896792-61909387	HUES64	Endoderm	OK	23.1189	13.329	-0.794505	-2.1036	0.0048	0.00998999	yes
RSC1A1	RSC1A1	RSC1A1	chr1:15943952-15988217	HUES64	Endoderm	OK	11.714	6.75489	-0.794234	-2.01544	0.0045	0.00942862	yes
PI4K2B	PI4K2B	PI4K2B	chr4:25235652-25280831	HUES64	Endoderm	OK	7.80175	4.55554	-0.776174	-2.96634	0.0001	0.000292223	yes
QSER1	QSER1	QSER1	chr11:32914791-33001814	HUES64	Endoderm	OK	33.2523	19.4673	-0.772407	-3.41201	5e-05	0.000152439	yes
PAXIP1	PAXIP1	PAXIP1	chr7:154720226-154794682	HUES64	Endoderm	OK	20.511	12.0266	-0.770173	-3.1886	5e-05	0.000152439	yes
SMARCD2	SMARCD2	SMARCD2	chr17:61909440-61920351	HUES64	Endoderm	OK	29.3635	17.2172	-0.770169	-3.39352	5e-05	0.000152439	yes
WT1	WT1	WT1	chr11:32409321-32457081	HUES64	Endoderm	NOTEST	0.0518552	0.0304647	-0.767352	0	1	1	no
FAM65B	FAM65B	FAM65B	chr6:24804512-24911195	HUES64	Endoderm	OK	5.18896	3.06504	-0.759538	-2.36783	0.0006	0.00152511	yes
TRAF4	TRAF4	TRAF4	chr17:27071022-27077976	HUES64	Endoderm	OK	58.0219	34.3858	-0.754785	-3.43441	5e-05	0.000152439	yes
CSMD2	CSMD2	CSMD2	chr1:33979608-34631443	HUES64	Endoderm	OK	1.57334	0.946978	-0.732424	-2.55985	0.00025	0.000683971	yes
POLR3E	POLR3E	POLR3E	chr16:22308740-22345343	HUES64	Endoderm	OK	23.9478	14.5242	-0.721431	-3.1316	0.0001	0.000292223	yes
MAPKAP1	MAPKAP1	MAPKAP1	chr9:128199672-128469513	HUES64	Endoderm	OK	40.2183	24.5847	-0.710091	-2.91764	5e-05	0.000152439	yes
DHX15	DHX15	DHX15	chr4:24529087-24586184	HUES64	Endoderm	OK	123.153	75.5591	-0.704774	-3.2335	5e-05	0.000152439	yes
THUMPD2	THUMPD2	THUMPD2	chr2:39963199-40006416	HUES64	Endoderm	OK	8.13233	5.06196	-0.683975	-2.34172	0.00115	0.00275682	yes
CA8	CA8	CA8	chr8:61101422-61193954	HUES64	Endoderm	OK	1.69647	1.06399	-0.673051	-1.66354	0.0316	0.0534406	no
SREBF1	SREBF1	SREBF1	chr17:17584786-17740325	HUES64	Endoderm	OK	20.8265	13.2471	-0.652744	-1.88346	0.0068	0.0136355	yes
PPP2R5A	PPP2R5A	PPP2R5A	chr1:212458878-212535205	HUES64	Endoderm	OK	15.012	9.58138	-0.647815	-2.55388	0.0002	0.000556784	yes
MRPL4	MRPL4	MRPL4	chr19:10362639-10370736	HUES64	Endoderm	OK	41.8321	26.8583	-0.639243	-2.51959	0.00055	0.00140925	yes
FAM159B	FAM159B	FAM159B	chr5:63986134-64064496	HUES64	Endoderm	OK	8.85458	5.6932	-0.637186	-0.923872	0.2703	0.342576	no
KIF1C	KIF1C	KIF1C	chr17:4901242-4931694	HUES64	Endoderm	OK	20.7241	13.3394	-0.635619	-2.79749	0.0001	0.000292223	yes
SAFB2	SAFB2	SAFB2	chr19:5587009-5622938	HUES64	Endoderm	OK	16.3717	10.5753	-0.630513	-2.65051	0.00055	0.00140925	yes
CENPM	CENPM	CENPM	chr22:42334740-42343148	HUES64	Endoderm	OK	25.4035	16.5825	-0.615365	-2.13231	0.00315	0.00684609	yes
MYO19	MYO19	MYO19	chr17:34842472-34891305	HUES64	Endoderm	OK	19.4286	12.7066	-0.612598	-2.02001	0.00485	0.0100825	yes
AP2M1	AP2M1	AP2M1	chr3:183892633-183901879	HUES64	Endoderm	OK	201.872	132.516	-0.607272	-2.63688	0.00035	0.000931237	yes
REXO4	REXO4	REXO4	chr9:136243283-136324508	HUES64	Endoderm	OK	13.1878	8.68102	-0.603267	-2.12265	0.00595	0.0121017	yes
PDE4A	PDE4A	PDE4A	chr19:10531332-10580307	HUES64	Endoderm	OK	1.47433	0.973305	-0.5991	-1.6118	0.0224	0.0394043	yes
WDR5	WDR5	WDR5	chr9:137001209-137025094	HUES64	Endoderm	OK	31.4338	20.8161	-0.594616	-2.50536	0.0004	0.00105274	yes
PAFAH1B2	PAFAH1B2	PAFAH1B2	chr11:117014999-117047592	HUES64	Endoderm	OK	53.4988	35.4495	-0.593742	-2.52113	0.00035	0.000931237	yes
TRAPPC4	TRAPPC4	TRAPPC4	chr11:118889240-118894385	HUES64	Endoderm	OK	50.7503	33.782	-0.587159	-2.37886	0.0009	0.00220511	yes
TEX14	TEX14	TEX14	chr17:56634038-56769416	HUES64	Endoderm	NOTEST	0.300435	0.200096	-0.586361	0	1	1	no
PFDN6	PFDN6	PFDN6	chr6_qbl_hap6:4489620-4490954	HUES64	Endoderm	OK	64.3202	43.307	-0.570672	-2.14447	0.0028	0.00615746	yes
DNMT1	DNMT1	DNMT1	chr19:10244021-10305755	HUES64	Endoderm	OK	49.4533	33.3341	-0.56907	-2.52542	0.0003	0.000808821	yes
RPL23A	RPL23A	RPL23A	chr17:27046999-27053949	HUES64	Endoderm	OK	931.105	631.594	-0.559945	-2.86009	0.0006	0.00152511	yes
DDX23	DDX23	DDX23	chr12:49223538-49245957	HUES64	Endoderm	OK	37.2694	25.3849	-0.554022	-2.47509	0.00085	0.00209283	yes
CLIC1	CLIC1	CLIC1	chr6_ssto_hap7:3029174-3035164	HUES64	Endoderm	OK	197.494	135.054	-0.548272	-2.71809	0.001	0.00242807	yes
PXN	PXN	PXN	chr12:120648249-120703563	HUES64	Endoderm	OK	28.7316	19.7081	-0.543846	-2.32036	0.001	0.00242807	yes
FAM150B	FAM150B	FAM150B	chr2:279560-288308	HUES64	Endoderm	OK	2.03045	1.39493	-0.5416	-1.27045	0.1083	0.157351	no
PRMT7	PRMT7	PRMT7	chr16:68344876-68391169	HUES64	Endoderm	OK	16.3483	11.3052	-0.532147	-2.07416	0.00375	0.00800803	yes
PDSS2	PDSS2	PDSS2	chr6:107473760-107780779	HUES64	Endoderm	OK	6.76352	4.68498	-0.52973	-2.00787	0.0071	0.0141712	yes
SIPA1L3	SIPA1L3	SIPA1L3	chr19:38397867-38699008	HUES64	Endoderm	OK	7.36082	5.10605	-0.52766	-2.20552	0.0029	0.00635618	yes
TMEM205	TMEM205	TMEM205	chr19:11453451-11456981	HUES64	Endoderm	OK	38.6396	26.8268	-0.526404	-1.9292	0.00625	0.0126431	yes
NCOR2	NCOR2	NCOR2	chr12:124808960-125052010	HUES64	Endoderm	OK	31.4586	21.9354	-0.520196	-2.25847	0.00175	0.00403267	yes
NSL1	NSL1	NSL1	chr1:212899494-212965139	HUES64	Endoderm	OK	3.8695	2.70804	-0.514897	-2.10041	0.00375	0.00800803	yes
PSMD2	PSMD2	PSMD2	chr3:184017021-184026840	HUES64	Endoderm	OK	122.694	86.1152	-0.510723	-2.34846	0.00235	0.00526093	yes
CDR2	CDR2	CDR2	chr16:22357256-22385938	HUES64	Endoderm	OK	13.5764	9.58246	-0.502628	-2.05811	0.00705	0.0140847	yes
LPHN1	LPHN1	LPHN1	chr19:14258548-14316997	HUES64	Endoderm	OK	26.5197	18.7974	-0.496532	-2.17767	0.00235	0.00526093	yes
RPS25	RPS25	RPS25	chr11:118868851-118889057	HUES64	Endoderm	OK	1565.31	1110.63	-0.495065	-2.13951	0.0026	0.00576311	yes
ATP6V0B	ATP6V0B	ATP6V0B	chr1:44440601-44443972	HUES64	Endoderm	OK	81.9478	58.6933	-0.481509	-2.00316	0.00565	0.011556	yes
DDX42	DDX42	DDX42	chr17:61851566-61896677	HUES64	Endoderm	OK	50.077	35.9429	-0.478441	-2.08341	0.00325	0.00704058	yes
SLC43A2	SLC43A2	SLC43A2	chr17:1477695-1532130	HUES64	Endoderm	OK	6.73872	4.84436	-0.476169	-1.7627	0.0191	0.0342206	yes
TFAP4	TFAP4	TFAP4	chr16:4307186-4323001	HUES64	Endoderm	OK	15.7603	11.3452	-0.474214	-1.94467	0.0108	0.0206066	yes
DHX34	DHX34	DHX34	chr19:47852537-47885961	HUES64	Endoderm	OK	9.03321	6.5149	-0.471496	-1.90915	0.0111	0.0211146	yes
PAQR9	PAQR9	PAQR9	chr3:142680073-142682178	HUES64	Endoderm	OK	1.41697	1.02572	-0.466173	-1.09671	0.15085	0.20913	no
PLA2G1B	PLA2G1B	PLA2G1B	chr12:120759913-120765592	HUES64	Endoderm	NOTEST	0.0650097	0.0472894	-0.459136	0	1	1	no
CCL4	CCL4	CCL4	chr17:34431219-34433014	HUES64	Endoderm	NOTEST	0.0520294	0.0379136	-0.456611	0	1	1	no
DHDDS	DHDDS	DHDDS	chr1:26758801-26797795	HUES64	Endoderm	OK	11.8702	8.68045	-0.451498	-1.78007	0.0121	0.0228109	yes
RNF167	RNF167	RNF167	chr17:4843629-4848517	HUES64	Endoderm	OK	46.1889	33.8566	-0.448106	-2.05034	0.00875	0.0170749	yes
SRSF10	SRSF10	SRSF10	chr1_gl000191_random:36272-50281	HUES64	Endoderm	OK	76.9096	56.4008	-0.447448	-1.90184	0.0074	0.0147073	yes
RPA1	RPA1	RPA1	chr17:1733272-1802848	HUES64	Endoderm	OK	51.1502	37.5272	-0.446804	-2.01129	0.0057	0.0116476	yes
CEBPA	CEBPA	CEBPA	chr19:33790839-33793430	HUES64	Endoderm	OK	0.735286	0.54353	-0.435946	-0.890066	0.23855	0.309178	no
MYO10	MYO10	MYO10	chr5:16662015-16936385	HUES64	Endoderm	OK	22.1356	16.3637	-0.435868	-1.92414	0.00745	0.0147971	yes
TOMM6	TOMM6	TOMM6	chr6:41755180-41757634	HUES64	Endoderm	OK	123.811	91.9989	-0.428454	-2.20264	0.01185	0.0223891	yes
PDXK	PDXK	PDXK	chr21:45138977-45182188	HUES64	Endoderm	OK	10.3556	7.70537	-0.426472	-1.81859	0.01205	0.0227255	yes
NT5DC3	NT5DC3	NT5DC3	chr12:104166080-104234975	HUES64	Endoderm	OK	2.583	1.92411	-0.424852	-1.50888	0.03645	0.0605842	no
XKR6	XKR6	XKR6	chr8:10753656-11058875	HUES64	Endoderm	OK	1.28744	0.959722	-0.423813	-1.06822	0.12885	0.182553	no
ZBTB8B	ZBTB8B	ZBTB8B	chr1:32930657-32953459	HUES64	Endoderm	OK	1.93641	1.44352	-0.423798	-1.26728	0.08515	0.12749	no
SLC3A2	SLC3A2	SLC3A2	chr11:62623483-62656355	HUES64	Endoderm	OK	118.163	88.1105	-0.423393	-1.82167	0.0105	0.0200918	yes
YY1	YY1	YY1	chr14:100705101-100744804	HUES64	Endoderm	OK	53.7283	40.1286	-0.421054	-1.91929	0.0109	0.0207752	yes
TRIM5	TRIM5	TRIM5	chr11:5617330-5706339	HUES64	Endoderm	OK	13.0613	9.78435	-0.416755	-1.33812	0.06045	0.094521	no
CDC37	CDC37	CDC37	chr19:10501808-10514271	HUES64	Endoderm	OK	101.437	76.1704	-0.413283	-1.78027	0.0114	0.0216252	yes
RPS18	RPS18	RPS18	chr6_ssto_hap7:4720053-4720706	HUES64	Endoderm	OK	2686.2	2023.11	-0.40899	-2.46343	0.013	0.0243254	yes
ASF1B	ASF1B	ASF1B	chr19:14230320-14247440	HUES64	Endoderm	OK	25.5901	19.2898	-0.407748	-1.77016	0.0234	0.0409441	yes
ATP6V0E1	ATP6V0E1	ATP6V0E1	chr5:172410762-172461900	HUES64	Endoderm	OK	71.0424	53.8222	-0.400479	-1.96777	0.02255	0.0396371	yes
CASQ1	CASQ1	CASQ1	chr1:160160284-160171676	HUES64	Endoderm	OK	0.705345	0.534408	-0.400388	-0.750883	0.32625	0.402163	no
DNPEP	DNPEP	DNPEP	chr2:220238179-220252662	HUES64	Endoderm	OK	15.557	11.7884	-0.400195	-1.66551	0.03	0.0510365	no
RPL31	RPL31	RPL31	chr2:101618690-101767846	HUES64	Endoderm	OK	2427.7	1843.37	-0.397246	-2.44065	0.01645	0.0299956	yes
PCOLCE2	PCOLCE2	PCOLCE2	chr3:142536701-142608045	HUES64	Endoderm	OK	4.76219	3.61608	-0.397199	-1.29342	0.0887	0.132115	no
TAF12	TAF12	TAF12	chr1:28929608-28969604	HUES64	Endoderm	OK	21.8809	16.6336	-0.395575	-1.41688	0.04375	0.0711249	no
RPL38	RPL38	RPL38	chr17:72199794-72206019	HUES64	Endoderm	OK	2187.41	1664.11	-0.394473	-1.70711	0.015	0.0276279	yes
TOP1	TOP1	TOP1	chr20:39657461-39753126	HUES64	Endoderm	OK	35.5627	27.0966	-0.392255	-1.75328	0.01785	0.0322293	yes
ZNHIT3	ZNHIT3	ZNHIT3	chr17:34842472-34891305	HUES64	Endoderm	OK	37.3705	28.5511	-0.388352	-1.03539	0.2169	0.285848	no
CCDC124	CCDC124	CCDC124	chr19:18043823-18054794	HUES64	Endoderm	OK	63.2338	48.4022	-0.385624	-1.57614	0.0246	0.0427923	yes
PNRC2	PNRC2	PNRC2	chr1:24286300-24289949	HUES64	Endoderm	OK	70.0947	53.683	-0.38484	-1.77778	0.0192	0.0343814	yes
ELOVL3	ELOVL3	ELOVL3	chr10:103986142-103989344	HUES64	Endoderm	NOTEST	0.0863694	0.0663898	-0.379558	0	1	1	no
ANXA7	ANXA7	ANXA7	chr10:75135188-75173841	HUES64	Endoderm	OK	36.7689	28.276	-0.378912	-1.5801	0.02545	0.0441032	yes
WRAP53	WRAP53	WRAP53	chr17:7571719-7606820	HUES64	Endoderm	OK	17.3481	13.3482	-0.378128	-0.629044	0.3609	0.438157	no
EEF2K	EEF2K	EEF2K	chr16:22217591-22300066	HUES64	Endoderm	OK	3.89912	3.00382	-0.376349	-1.44722	0.0458	0.0740209	no
CCDC84	CCDC84	CCDC84	chr11:118868851-118889057	HUES64	Endoderm	OK	7.84263	6.05602	-0.372968	-0.230761	0.7817	0.826217	no
BLMH	BLMH	BLMH	chr17:28575222-28619074	HUES64	Endoderm	OK	39.6913	30.7455	-0.368447	-1.66305	0.02735	0.0470099	yes
NSDHL	NSDHL	NSDHL	chrX:151999510-152037907	HUES64	Endoderm	OK	33.3154	25.8089	-0.36832	-1.48766	0.03415	0.0572069	no
TTPAL	TTPAL	TTPAL	chr20:43104546-43123244	HUES64	Endoderm	OK	5.07733	3.95234	-0.361362	-1.38368	0.04915	0.0787852	no
WARS	WARS	WARS	chr14:100800124-100842680	HUES64	Endoderm	OK	22.8794	17.8718	-0.356364	-1.45365	0.0387	0.0638632	no
SLC5A2	SLC5A2	SLC5A2	chr16:31494438-31519706	HUES64	Endoderm	NOTEST	0.06289	0.04938	-0.348905	0	1	1	no
GADL1	GADL1	GADL1	chr3:30767691-30936153	HUES64	Endoderm	NOTEST	0.0799119	0.063316	-0.33584	0	1	1	no
WDR20	WDR20	WDR20	chr14:102606211-102690010	HUES64	Endoderm	OK	9.94285	7.92939	-0.32645	-1.17775	0.0943	0.139395	no
ABCF3	ABCF3	ABCF3	chr3:183903862-183911795	HUES64	Endoderm	OK	14.8134	11.8271	-0.324813	-1.3414	0.07395	0.112718	no
TMEM53	TMEM53	TMEM53	chr1:45119500-45140099	HUES64	Endoderm	OK	3.11614	2.49217	-0.322357	-0.903423	0.2432	0.314085	no
S1PR2	S1PR2	S1PR2	chr19:10332108-10341948	HUES64	Endoderm	OK	5.49037	4.40096	-0.319087	-1.12594	0.106	0.15441	no
HYOU1	HYOU1	HYOU1	chr11:118914895-118927925	HUES64	Endoderm	OK	79.7293	64.1697	-0.313219	-1.3691	0.0507	0.0809972	no
GMEB1	GMEB1	GMEB1	chr1:28995243-29041387	HUES64	Endoderm	OK	9.55025	7.70137	-0.310424	-1.07645	0.12185	0.173972	no
SURF4	SURF4	SURF4	chr9:136228339-136242970	HUES64	Endoderm	OK	71.4085	57.5933	-0.310196	-1.42128	0.05245	0.083439	no
LSM2	LSM2	LSM2	chr6_qbl_hap6:3058818-3068380	HUES64	Endoderm	OK	83.1572	67.3227	-0.304748	-1.53392	0.07955	0.120182	no
DEAF1	DEAF1	DEAF1	chr11:644224-704129	HUES64	Endoderm	OK	19.8155	16.0491	-0.304143	-1.23453	0.0948	0.140047	no
SCARF1	SCARF1	SCARF1	chr17:1537151-1549041	HUES64	Endoderm	OK	0.658783	0.534886	-0.300572	-0.608408	0.3734	0.450889	no
RPAP2	RPAP2	RPAP2	chr1:92711954-92853732	HUES64	Endoderm	OK	7.86363	6.38556	-0.300382	-0.818683	0.23045	0.300665	no
TFEB	TFEB	TFEB	chr6:41651715-41703997	HUES64	Endoderm	OK	0.671327	0.546173	-0.297657	-0.533999	0.4419	0.519408	no
TIAM1	TIAM1	TIAM1	chr21:32490735-32931290	HUES64	Endoderm	OK	10.7454	8.75151	-0.296112	-1.26533	0.07995	0.120657	no
CLPB	CLPB	CLPB	chr11:72003469-72145568	HUES64	Endoderm	OK	7.14218	5.83951	-0.290517	-1.1026	0.13355	0.188279	no
RPL26L1	RPL26L1	RPL26L1	chr5:172386438-172396774	HUES64	Endoderm	OK	45.4591	37.2261	-0.288254	-1.36639	0.1261	0.179193	no
MSRA	MSRA	MSRA	chr8:9911829-10286401	HUES64	Endoderm	OK	2.45542	2.01619	-0.284336	-0.652919	0.3303	0.406408	no
SUPT6H	SUPT6H	SUPT6H	chr17:26989301-27029249	HUES64	Endoderm	OK	24.5782	20.2556	-0.279059	-1.22958	0.08345	0.125267	no
TAF6L	TAF6L	TAF6L	chr11:62538874-62554813	HUES64	Endoderm	OK	4.23893	3.49528	-0.278292	-0.885283	0.24325	0.314137	no
IPO13	IPO13	IPO13	chr1:44412477-44433694	HUES64	Endoderm	OK	8.94296	7.37549	-0.278014	-1.11957	0.12505	0.17792	no
MAP2K7	MAP2K7	MAP2K7	chr19:7968764-7979363	HUES64	Endoderm	OK	16.9119	13.963	-0.276424	-1.18509	0.10895	0.158167	no
HBG2	HBG2	HBG2	chr11:5274420-5276011	HUES64	Endoderm	NOTEST	0.14096	0.116512	-0.274817	0	1	1	no
FIP1L1	FIP1L1	FIP1L1	chr4:54243819-54326103	HUES64	Endoderm	OK	23.1936	19.212	-0.271717	-1.10654	0.117	0.168055	no
EHBP1	EHBP1	EHBP1	chr2:62900985-63275656	HUES64	Endoderm	OK	11.2789	9.35079	-0.270466	-1.13703	0.11655	0.167512	no
CAMTA1	CAMTA1	CAMTA1	chr1:6845383-7829766	HUES64	Endoderm	OK	61.6801	51.4255	-0.262322	-0.860256	0.22015	0.289437	no
JUP	JUP	JUP	chr17:39910858-39942964	HUES64	Endoderm	OK	40.7646	34.1452	-0.255634	-1.09585	0.11815	0.16942	no
NFE2L1	NFE2L1	NFE2L1	chr17:46125685-46138907	HUES64	Endoderm	OK	57.4752	48.3608	-0.249101	-1.12167	0.1185	0.169868	no
SLC25A11	SLC25A11	SLC25A11	chr17:4840425-4843462	HUES64	Endoderm	OK	36.2618	30.5197	-0.24871	-1.03024	0.14205	0.198599	no
MTA2	MTA2	MTA2	chr11:62360674-62369303	HUES64	Endoderm	OK	62.5408	52.648	-0.248418	-1.13472	0.12175	0.173854	no
WFS1	WFS1	WFS1	chr4:6271576-6304992	HUES64	Endoderm	OK	13.7104	11.5744	-0.244326	-0.990373	0.157	0.21648	no
DPP6	DPP6	DPP6	chr7:153584418-154685995	HUES64	Endoderm	OK	1.78297	1.50568	-0.243871	-0.711106	0.3054	0.380221	no
ATP6V1A	ATP6V1A	ATP6V1A	chr3:113465865-113530905	HUES64	Endoderm	OK	24.2966	20.5426	-0.242133	-1.06766	0.13355	0.188279	no
ACP1	ACP1	ACP1	chr2:264868-278282	HUES64	Endoderm	OK	97.0052	82.3075	-0.237038	-1.00314	0.148	0.205696	no
ADIPOR1	ADIPOR1	ADIPOR1	chr1:202909960-202927700	HUES64	Endoderm	OK	37.5801	31.9316	-0.234982	-0.984138	0.15615	0.215482	no
FGFR1	FGFR1	FGFR1	chr8:38268655-38326352	HUES64	Endoderm	OK	90.0787	77.0424	-0.225535	-0.97329	0.1658	0.227002	no
MRPL43	MRPL43	MRPL43	chr10:102732285-102747272	HUES64	Endoderm	OK	44.3772	38.0194	-0.223083	-0.812569	0.2413	0.312089	no
EIF2AK1	EIF2AK1	EIF2AK1	chr7:6048881-6098860	HUES64	Endoderm	OK	45.1798	38.7734	-0.220611	-0.895937	0.2009	0.267715	no
SLC7A6	SLC7A6	SLC7A6	chr16:68298422-68344868	HUES64	Endoderm	OK	1.82385	1.5756	-0.211086	-0.501088	0.4871	0.563245	no
PPIAL4G	PPIAL4G	PPIAL4G	chr1:143767143-143767881	HUES64	Endoderm	NOTEST	0.0688665	0.059532	-0.210137	0	1	1	no
FAM178A	FAM178A	FAM178A	chr10:102672325-102724891	HUES64	Endoderm	OK	10.1767	8.82406	-0.205751	-0.719111	0.29825	0.37256	no
TAPBP	TAPBP	TAPBP	chr6_qbl_hap6:4499711-4514410	HUES64	Endoderm	OK	8.56634	7.42929	-0.205455	-0.781859	0.2583	0.329611	no
CBL	CBL	CBL	chr11:119076989-119178859	HUES64	Endoderm	OK	13.0439	11.3193	-0.204592	-0.895418	0.2038	0.271068	no
H3F3A	H3F3A	H3F3A	chr1:226250420-226259703	HUES64	Endoderm	OK	444.383	385.77	-0.204064	-0.890071	0.1931	0.258756	no
EYA3	EYA3	EYA3	chr1:28300818-28415131	HUES64	Endoderm	OK	11.6937	10.1532	-0.2038	-0.805445	0.27725	0.350106	no
RABIF	RABIF	RABIF	chr1:202848085-202858263	HUES64	Endoderm	OK	5.81527	5.0593	-0.200907	-0.708853	0.3361	0.412465	no
KIAA0040	KIAA0040	KIAA0040	chr1:175126122-175162229	HUES64	Endoderm	OK	2.72759	2.37608	-0.199043	-0.649854	0.3538	0.43083	no
ZNRF1	ZNRF1	ZNRF1	chr16:75032914-75144892	HUES64	Endoderm	OK	8.03869	7.00402	-0.198778	-0.808078	0.2641	0.335931	no
PML	PML	PML	chr15:74287013-74340155	HUES64	Endoderm	OK	12.3031	10.7287	-0.197541	-0.720744	0.30075	0.375282	no
ALKBH3	ALKBH3	ALKBH3	chr11:43902356-43941825	HUES64	Endoderm	OK	5.20458	4.54342	-0.196004	-0.60527	0.4268	0.50458	no
PIK3R4	PIK3R4	PIK3R4	chr3:130397777-130465696	HUES64	Endoderm	OK	13.2279	11.5591	-0.194545	-0.835508	0.247	0.317726	no
SPAG7	SPAG7	SPAG7	chr17:4862520-4871132	HUES64	Endoderm	OK	60.0057	52.8396	-0.183481	-0.885535	0.281	0.354182	no
POLR2G	POLR2G	POLR2G	chr11:62529010-62534187	HUES64	Endoderm	OK	79.1483	69.7421	-0.182529	-0.918535	0.2909	0.364798	no
CBX2	CBX2	CBX2	chr17:77751976-77761449	HUES64	Endoderm	OK	41.747	36.8892	-0.178476	-0.726784	0.29595	0.370096	no
HSPA1L	HSPA1L	HSPA1L	chr6_qbl_hap6:3071043-3076482	HUES64	Endoderm	OK	0.740806	0.655287	-0.176969	-0.368316	0.61345	0.680359	no
NXF1	NXF1	NXF1	chr11:62559597-62572964	HUES64	Endoderm	OK	25.7827	23.1533	-0.155186	-0.60814	0.38295	0.460543	no
BCL11B	BCL11B	BCL11B	chr14:99635624-99737822	HUES64	Endoderm	OK	0.805691	0.724813	-0.152618	-0.422479	0.53445	0.607839	no
RPIA	RPIA	RPIA	chr2:88991175-89050452	HUES64	Endoderm	OK	14.1877	12.8303	-0.145091	-0.586171	0.44315	0.520633	no
PCSK7	PCSK7	PCSK7	chr11:117075787-117102811	HUES64	Endoderm	OK	11.0711	10.014	-0.144787	-0.597515	0.4112	0.48895	no
PGAP3	PGAP3	PGAP3	chr17:37827374-37844310	HUES64	Endoderm	OK	5.53773	5.01079	-0.144258	-0.513127	0.48395	0.560231	no
REXO1	REXO1	REXO1	chr19:1815244-1848452	HUES64	Endoderm	OK	13.0049	11.7849	-0.142106	-0.586293	0.39305	0.470721	no
UHRF1	UHRF1	UHRF1	chr19:4909509-4962165	HUES64	Endoderm	OK	23.5737	21.6178	-0.124959	-0.52836	0.44175	0.519266	no
H3F3B	H3F3B	H3F3B	chr17:73772514-73775860	HUES64	Endoderm	OK	173.711	159.648	-0.121796	-0.56327	0.4447	0.522161	no
HMGN2	HMGN2	HMGN2	chr1:26798901-26803133	HUES64	Endoderm	OK	242.377	223.016	-0.12011	-0.567406	0.44815	0.525568	no
ATF7IP	ATF7IP	ATF7IP	chr12:14518610-14651697	HUES64	Endoderm	OK	37.9016	34.9347	-0.117599	-0.527136	0.4626	0.539636	no
PTPN1	PTPN1	PTPN1	chr20:49126890-49201086	HUES64	Endoderm	OK	21.8166	20.1135	-0.117262	-0.51365	0.481	0.557406	no
SMYD4	SMYD4	SMYD4	chr17:1682828-1733175	HUES64	Endoderm	OK	6.76336	6.25599	-0.112502	-0.445817	0.5406	0.613587	no
MGRN1	MGRN1	MGRN1	chr16:4674825-4740975	HUES64	Endoderm	OK	21.6099	20.0895	-0.105255	-0.438975	0.52965	0.603357	no
NUP210	NUP210	NUP210	chr3:13357736-13461809	HUES64	Endoderm	OK	21.612	20.105	-0.104275	-0.460664	0.51385	0.588515	no
SLC35B2	SLC35B2	SLC35B2	chr6:44221837-44225283	HUES64	Endoderm	OK	25.2578	23.5107	-0.103414	-0.455393	0.54235	0.61522	no
GLI2	GLI2	GLI2	chr2:121554866-121750229	HUES64	Endoderm	OK	11.0143	10.2532	-0.103307	-0.442366	0.5298	0.60349	no
TPM2	TPM2	TPM2	chr9:35681989-35690053	HUES64	Endoderm	OK	129.348	120.449	-0.10284	-0.44266	0.5248	0.598876	no
RAB7A	RAB7A	RAB7A	chr3:128444978-128533641	HUES64	Endoderm	OK	73.4471	68.4836	-0.100948	-0.469158	0.5265	0.600426	no
ERGIC1	ERGIC1	ERGIC1	chr5:172261222-172379688	HUES64	Endoderm	OK	41.5332	38.748	-0.100142	-0.452075	0.5356	0.608918	no
ZNF367	ZNF367	ZNF367	chr9:99148224-99180669	HUES64	Endoderm	OK	5.57974	5.20992	-0.0989374	-0.371288	0.6093	0.676628	no
TLN1	TLN1	TLN1	chr9:35697333-35749225	HUES64	Endoderm	OK	26.6369	24.8736	-0.0988125	-0.353979	0.61425	0.681066	no
EIF2B5	EIF2B5	EIF2B5	chr3:183852809-183863099	HUES64	Endoderm	OK	15.1094	14.1425	-0.0954154	-0.402926	0.5835	0.653226	no
C17orf59	C17orf59	C17orf59	chr17:8091650-8093564	HUES64	Endoderm	OK	2.8353	2.65482	-0.0948862	-0.272104	0.71635	0.771027	no
NEDD4L	NEDD4L	NEDD4L	chr18:55711618-56068772	HUES64	Endoderm	OK	10.2942	9.65209	-0.092922	-0.395758	0.57115	0.641836	no
SURF1	SURF1	SURF1	chr9:136218665-136223361	HUES64	Endoderm	OK	22.1183	20.7673	-0.0909223	-0.383561	0.6423	0.706142	no
PBX1	PBX1	PBX1	chr1:164528801-164821045	HUES64	Endoderm	OK	41.1404	38.75	-0.0863587	-0.385286	0.58115	0.651044	no
ELAVL1	ELAVL1	ELAVL1	chr19:8023456-8070529	HUES64	Endoderm	OK	29.8196	28.0922	-0.0860939	-0.383502	0.592	0.661001	no
TMBIM4	TMBIM4	TMBIM4	chr12:66530716-66563807	HUES64	Endoderm	OK	12.7863	12.0532	-0.0851799	-0.339268	0.65245	0.715167	no
SAMD1	SAMD1	SAMD1	chr19:14199228-14201232	HUES64	Endoderm	OK	27.4742	25.9471	-0.082507	-0.362494	0.6429	0.706641	no
EEF1G	EEF1G	EEF1G	chr11:62327072-62341460	HUES64	Endoderm	OK	978.64	925.489	-0.0805628	-0.381715	0.6185	0.684899	no
ZMYM4	ZMYM4	ZMYM4	chr1:35734567-35887545	HUES64	Endoderm	OK	22.947	21.7338	-0.078369	-0.34659	0.62685	0.692363	no
CA9	CA9	CA9	chr9:35673914-35681154	HUES64	Endoderm	NOTEST	0.290302	0.276041	-0.0726711	0	1	1	no
PRPF8	PRPF8	PRPF8	chr17:1553922-1588176	HUES64	Endoderm	OK	87.1138	82.8875	-0.0717467	-0.31801	0.6522	0.714936	no
KIAA2018	KIAA2018	KIAA2018	chr3:113367232-113415493	HUES64	Endoderm	OK	4.45099	4.23681	-0.0711502	-0.297377	0.6745	0.73473	no
SLC25A29	SLC25A29	SLC25A29	chr14:100757452-100772860	HUES64	Endoderm	OK	2.74468	2.62123	-0.0663933	-0.19762	0.7883	0.831699	no
RBBP5	RBBP5	RBBP5	chr1:205055269-205091150	HUES64	Endoderm	OK	9.43477	9.02223	-0.0645031	-0.257866	0.7063	0.762339	no
AMBRA1	AMBRA1	AMBRA1	chr11:46417963-46612914	HUES64	Endoderm	OK	9.02807	8.63793	-0.0637325	-0.257213	0.70385	0.760204	no
PER1	PER1	PER1	chr17:8043787-8055753	HUES64	Endoderm	OK	8.96206	8.57991	-0.0628687	-0.259513	0.7182	0.772601	no
GOSR1	GOSR1	GOSR1	chr17:28804425-28853832	HUES64	Endoderm	OK	10.5703	10.1369	-0.0604099	-0.24764	0.71515	0.769994	no
MLN	MLN	MLN	chr6:33762448-33771793	HUES64	Endoderm	NOTEST	0.0507972	0.0489377	-0.0538035	0	1	1	no
ITGAE	ITGAE	ITGAE	chr17:3617918-3704537	HUES64	Endoderm	OK	2.93984	2.83527	-0.0522487	-0.124091	0.8641	0.893802	no
CYR61	CYR61	CYR61	chr1:86046443-86049648	HUES64	Endoderm	OK	24.5805	23.7458	-0.0498449	-0.218917	0.7661	0.813211	no
ACAD9	ACAD9	ACAD9	chr3:128598332-128631957	HUES64	Endoderm	OK	10.4535	10.1107	-0.0480983	-0.181423	0.78925	0.832527	no
CTNNA1	CTNNA1	CTNNA1	chr5:138089106-138270723	HUES64	Endoderm	OK	127.949	123.776	-0.0478396	-0.216533	0.7632	0.810761	no
SLC23A2	SLC23A2	SLC23A2	chr20:4833001-4990939	HUES64	Endoderm	OK	5.98881	5.79531	-0.0473815	-0.189588	0.7805	0.825261	no
AURKB	AURKB	AURKB	chr17:8108048-8113883	HUES64	Endoderm	OK	78.2234	75.8825	-0.0438318	-0.211857	0.79305	0.835734	no
GIGYF1	GIGYF1	GIGYF1	chr7:100277129-100286870	HUES64	Endoderm	OK	24.3601	23.7467	-0.0367925	-0.162835	0.8186	0.856798	no
VPS52	VPS52	VPS52	chr6_ssto_hap7:4698273-4719864	HUES64	Endoderm	OK	19.323	18.8371	-0.0367437	-0.159702	0.8298	0.865993	no
RNF26	RNF26	RNF26	chr11:119205236-119208022	HUES64	Endoderm	OK	19.7582	19.3076	-0.0332882	-0.144452	0.85275	0.884652	no
AARS2	AARS2	AARS2	chr6:44266462-44281063	HUES64	Endoderm	OK	7.21594	7.09122	-0.0251542	-0.101733	0.8916	0.91563	no
SREK1IP1	SREK1IP1	SREK1IP1	chr5:63986134-64064496	HUES64	Endoderm	OK	9.11923	8.96612	-0.0244276	-0.0971177	0.888	0.912768	no
DDAH1	DDAH1	DDAH1	chr1:85784167-86044046	HUES64	Endoderm	OK	11.5398	11.4187	-0.0152175	-0.0617453	0.9245	0.94137	no
PLA2G15	PLA2G15	PLA2G15	chr16:68279246-68294961	HUES64	Endoderm	OK	2.26576	2.24585	-0.0127336	-0.0373838	0.95915	0.968435	no
SHF	SHF	SHF	chr15:45459411-45493373	HUES64	Endoderm	OK	7.96092	7.89725	-0.0115859	-0.0442856	0.9511	0.962293	no
SMAD2	SMAD2	SMAD2	chr18:45359465-45457515	HUES64	Endoderm	OK	9.28736	9.22014	-0.0104806	-0.0446347	0.95025	0.961621	no
ZNF219	ZNF219	ZNF219	chr14:21558204-21572863	HUES64	Endoderm	OK	28.949	28.7652	-0.00919198	-0.0404759	0.9562	0.96616	no
PPP1R12C	PPP1R12C	PPP1R12C	chr19:55602280-55628927	HUES64	Endoderm	OK	15.8198	15.742	-0.00710748	-0.030261	0.9672	0.974691	no
RGL2	RGL2	RGL2	chr6_qbl_hap6:4491673-4499416	HUES64	Endoderm	OK	14.5294	14.491	-0.00381328	-0.0155441	0.9827	0.986393	no
NDUFB5	NDUFB5	NDUFB5	chr3:179322574-179342288	HUES64	Endoderm	OK	56.622	56.4926	-0.0033022	-0.0136008	0.9857	0.988638	no
NFATC3	NFATC3	NFATC3	chr16:68119268-68270136	HUES64	Endoderm	OK	11.8428	11.8306	-0.00149217	-0.00515857	0.9944	0.995443	no
NUB1	NUB1	NUB1	chr7:151038857-151075532	HUES64	Endoderm	OK	9.05063	9.04141	-0.00146978	-0.00586899	0.9925	0.993989	no
CNR2	CNR2	CNR2	chr1:24200459-24239817	HUES64	Endoderm	NOTEST	0	0	0	0	1	1	no
PPIAL4C	PPIAL4C	PPIAL4C	chr1:149553002-149553787	HUES64	Endoderm	NOTEST	0	0	0	0	1	1	no
RGSL1	RGSL1	RGSL1	chr1:182419255-182529732	HUES64	Endoderm	NOTEST	0	0	0	0	1	1	no
TRIM6-TRIM34	TRIM6-TRIM34	TRIM6-TRIM34	chr11:5617330-5706339	HUES64	Endoderm	NOTEST	0	0	0	0	1	1	no
LACRT	LACRT	LACRT	chr12:55024622-55028663	HUES64	Endoderm	NOTEST	0	0	0	0	1	1	no
DCD	DCD	DCD	chr12:55038374-55042149	HUES64	Endoderm	NOTEST	0	0	0	0	1	1	no
RNASE7	RNASE7	RNASE7	chr14:21510384-21512392	HUES64	Endoderm	NOTEST	0	0	0	0	1	1	no
RNASE8	RNASE8	RNASE8	chr14:21526051-21526516	HUES64	Endoderm	NOTEST	0	0	0	0	1	1	no
SFTA3	SFTA3	SFTA3	chr14:36942493-36982990	HUES64	Endoderm	NOTEST	0	0	0	0	1	1	no
COX6A2	COX6A2	COX6A2	chr16:31439054-31439721	HUES64	Endoderm	NOTEST	0	0	0	0	1	1	no
TBC1D29	TBC1D29	TBC1D29	chr17:28886583-28890509	HUES64	Endoderm	NOTEST	0	0	0	0	1	1	no
CCL3	CCL3	CCL3	chr17:34415602-34417506	HUES64	Endoderm	NOTEST	0	0	0	0	1	1	no
TBC1D3B	TBC1D3B	TBC1D3B	chr17:34493060-34503988	HUES64	Endoderm	NOTEST	0	0	0	0	1	1	no
CSH1	CSH1	CSH1	chr17:61972272-61973987	HUES64	Endoderm	NOTEST	0	0	0	0	1	1	no
TPRX1	TPRX1	TPRX1	chr19:48304499-48306861	HUES64	Endoderm	NOTEST	0	0	0	0	1	1	no
PRKAG3	PRKAG3	PRKAG3	chr2:219687105-219696512	HUES64	Endoderm	NOTEST	0	0	0	0	1	1	no
ENTHD1	ENTHD1	ENTHD1	chr22:40139048-40289794	HUES64	Endoderm	NOTEST	0	0	0	0	1	1	no
OR2A25	OR2A25	OR2A25	chr7:143771312-143772245	HUES64	Endoderm	NOTEST	0	0	0	0	1	1	no
OR2A12	OR2A12	OR2A12	chr7:143792200-143793133	HUES64	Endoderm	NOTEST	0	0	0	0	1	1	no
OR2A2	OR2A2	OR2A2	chr7:143806675-143807632	HUES64	Endoderm	NOTEST	0	0	0	0	1	1	no
OR2A14	OR2A14	OR2A14	chr7:143826205-143827138	HUES64	Endoderm	NOTEST	0	0	0	0	1	1	no
FCN1	FCN1	FCN1	chr9:137801430-137809806	HUES64	Endoderm	NOTEST	0	0	0	0	1	1	no
FAM9A	FAM9A	FAM9A	chrX:8758836-8769424	HUES64	Endoderm	NOTEST	0	0	0	0	1	1	no
BMP15	BMP15	BMP15	chrX:50653734-50659641	HUES64	Endoderm	NOTEST	0	0	0	0	1	1	no
FAM151A	FAM151A	FAM151A	chr1:55013806-55100417	HUES64	Endoderm	NOTEST	0.0510449	0.0510904	0.00128529	0	1	1	no
ARMC5	ARMC5	ARMC5	chr16:31470316-31478488	HUES64	Endoderm	OK	3.67039	3.68114	0.00421979	0.0140982	0.984	0.987375	no
ZNF185	ZNF185	ZNF185	chrX:152082985-152142025	HUES64	Endoderm	OK	5.18807	5.20612	0.0050093	0.0181797	0.979	0.983686	no
PGS1	PGS1	PGS1	chr17:76374734-76573476	HUES64	Endoderm	OK	8.8661	8.90828	0.00684737	0.025507	0.97215	0.978402	no
LZTS2	LZTS2	LZTS2	chr10:102756863-102790914	HUES64	Endoderm	OK	2.38786	2.41983	0.0191888	0.0530644	0.94055	0.953986	no
PLEKHM2	PLEKHM2	PLEKHM2	chr1:16010826-16061264	HUES64	Endoderm	OK	7.21912	7.32316	0.0206429	0.0822439	0.9063	0.926992	no
HJURP	HJURP	HJURP	chr2:234745485-234763212	HUES64	Endoderm	OK	26.5569	26.9454	0.0209489	0.0927435	0.89625	0.919256	no
PRKRIR	PRKRIR	PRKRIR	chr11:76061003-76091880	HUES64	Endoderm	OK	23.3144	23.6661	0.0215999	0.0950221	0.89695	0.919805	no
ZNF843	ZNF843	ZNF843	chr16:31446884-31454348	HUES64	Endoderm	NOTEST	0.29009	0.295723	0.0277493	0	1	1	no
FAM13B	FAM13B	FAM13B	chr5:137225124-137368802	HUES64	Endoderm	OK	8.06287	8.23762	0.0309343	0.124058	0.86075	0.891074	no
DSTYK	DSTYK	DSTYK	chr1:205111630-205180727	HUES64	Endoderm	OK	3.32491	3.40804	0.0356278	0.135406	0.8469	0.879899	no
PMS2	PMS2	PMS2	chr7:6012869-6048737	HUES64	Endoderm	OK	5.48435	5.63905	0.0401311	0.137198	0.8404	0.874498	no
SMTNL2	SMTNL2	SMTNL2	chr17:4487275-4511614	HUES64	Endoderm	OK	1.13548	1.16968	0.0428126	0.0901359	0.8975	0.920222	no
AHCYL1	AHCYL1	AHCYL1	chr1:110527307-110566364	HUES64	Endoderm	OK	49.2147	50.7996	0.0457289	0.206607	0.7724	0.818513	no
PRKG1	PRKG1	PRKG1	chr10:52750944-54055274	HUES64	Endoderm	OK	1.94757	2.01302	0.0476879	0.0640369	0.92515	0.941895	no
ZNF423	ZNF423	ZNF423	chr16:49524520-49860918	HUES64	Endoderm	OK	26.2809	27.2231	0.0508162	0.22521	0.7454	0.795677	no
KLHL12	KLHL12	KLHL12	chr1:202860229-202896371	HUES64	Endoderm	OK	14.7552	15.3219	0.054375	0.232207	0.74845	0.798294	no
MCAM	MCAM	MCAM	chr11:119179233-119187840	HUES64	Endoderm	OK	8.45788	8.8037	0.0578148	0.231084	0.7494	0.799124	no
CNOT4	CNOT4	CNOT4	chr7:135046546-135194875	HUES64	Endoderm	OK	9.1168	9.54053	0.065542	0.251143	0.7122	0.767406	no
CCDC9	CCDC9	CCDC9	chr19:47759730-47775210	HUES64	Endoderm	OK	10.3504	10.8355	0.0660836	0.259124	0.72795	0.780863	no
CCDC107	CCDC107	CCDC107	chr9:35658286-35665278	HUES64	Endoderm	OK	3.98265	4.17088	0.0666243	0.102082	0.89615	0.919197	no
TUT1	TUT1	TUT1	chr11:62342516-62359109	HUES64	Endoderm	OK	8.68012	9.10641	0.0691667	0.272293	0.7137	0.768737	no
TRIM34	TRIM34	TRIM34	chr11:5617330-5706339	HUES64	Endoderm	OK	0.893934	0.939354	0.0714995	0.0569102	0.93415	0.948998	no
LMNA	LMNA	LMNA	chr1:156084460-156109878	HUES64	Endoderm	OK	20.6655	21.7164	0.0715596	0.282033	0.6877	0.746144	no
ATG13	ATG13	ATG13	chr11:46638825-46696368	HUES64	Endoderm	OK	19.0274	19.9964	0.0716646	0.301814	0.6655	0.726825	no
TMEM179B	TMEM179B	TMEM179B	chr11:62554873-62559486	HUES64	Endoderm	OK	14.6522	15.4908	0.0802889	0.230889	0.7756	0.821305	no
PPM1D	PPM1D	PPM1D	chr17:58677543-58743640	HUES64	Endoderm	OK	5.95728	6.32634	0.0867178	0.341073	0.6328	0.697802	no
SLC25A43	SLC25A43	SLC25A43	chrX:118533257-118588437	HUES64	Endoderm	OK	2.26234	2.41515	0.0943011	0.272885	0.7061	0.762161	no
FRMD6	FRMD6	FRMD6	chr14:51955854-52197444	HUES64	Endoderm	OK	5.73551	6.13445	0.0970112	0.368321	0.59115	0.660242	no
MGMT	MGMT	MGMT	chr10:131265453-131565783	HUES64	Endoderm	OK	13.7948	14.7746	0.0989917	0.391022	0.6143	0.681107	no
USP13	USP13	USP13	chr3:179370932-179507189	HUES64	Endoderm	OK	7.20608	7.7268	0.100658	0.424994	0.55215	0.624352	no
PRKRA	PRKRA	PRKRA	chr2:179059373-179672150	HUES64	Endoderm	OK	33.0397	35.4573	0.101883	0.292976	0.70445	0.76072	no
SNAPC2	SNAPC2	SNAPC2	chr19:7985193-7988136	HUES64	Endoderm	OK	13.9361	14.9695	0.103198	0.37257	0.58895	0.658244	no
PKP2	PKP2	PKP2	chr12:32943679-33049780	HUES64	Endoderm	OK	9.10908	9.79776	0.105147	0.417463	0.54685	0.619389	no
HS3ST3B1	HS3ST3B1	HS3ST3B1	chr17:14204505-14249492	HUES64	Endoderm	OK	2.9873	3.21461	0.105803	0.269855	0.71425	0.769185	no
ARHGEF40	ARHGEF40	ARHGEF40	chr14:21538526-21558036	HUES64	Endoderm	OK	19.8658	21.4186	0.108577	0.477267	0.5024	0.577822	no
DUOX1	DUOX1	DUOX1	chr15:45422191-45457774	HUES64	Endoderm	NOTEST	0.0711741	0.077043	0.114312	0	1	1	no
CCDC66	CCDC66	CCDC66	chr3:56591183-56717135	HUES64	Endoderm	OK	5.81528	6.31586	0.119132	0.192533	0.7954	0.837651	no
GALK1	GALK1	GALK1	chr17:73754017-73761280	HUES64	Endoderm	OK	10.1413	11.055	0.124461	0.463641	0.54415	0.61686	no
CREB1	CREB1	CREB1	chr2:208394615-208470284	HUES64	Endoderm	OK	5.3801	5.86728	0.125057	0.511951	0.4586	0.535728	no
PPP3CB	PPP3CB	PPP3CB	chr10:75196562-75255782	HUES64	Endoderm	OK	17.4827	19.2	0.135178	0.554535	0.42295	0.500711	no
C3orf14	C3orf14	C3orf14	chr3:62305395-62319320	HUES64	Endoderm	OK	15.0772	16.5624	0.135541	0.525918	0.5345	0.607887	no
SLC37A4	SLC37A4	SLC37A4	chr11:118895060-118901616	HUES64	Endoderm	OK	23.6724	26.1054	0.141142	0.576072	0.40225	0.479946	no
VPS11	VPS11	VPS11	chr11:118938492-118952688	HUES64	Endoderm	OK	8.69886	9.74472	0.163795	0.656314	0.36325	0.440592	no
RAB3D	RAB3D	RAB3D	chr19:11406823-11450344	HUES64	Endoderm	OK	3.84138	4.30577	0.164645	0.574382	0.40195	0.479635	no
TRPC1	TRPC1	TRPC1	chr3:142443265-142526729	HUES64	Endoderm	OK	4.71101	5.2993	0.169766	0.635107	0.37775	0.455263	no
SARS	SARS	SARS	chr1:109756514-109780804	HUES64	Endoderm	OK	62.9476	71.0999	0.175697	0.74857	0.2808	0.353957	no
USP49	USP49	USP49	chr6:41765382-41863099	HUES64	Endoderm	OK	3.25148	3.67385	0.176193	0.585972	0.41265	0.490384	no
ZBTB8A	ZBTB8A	ZBTB8A	chr1:33004771-33071542	HUES64	Endoderm	OK	1.39142	1.5771	0.180723	0.585893	0.4043	0.482025	no
PZP	PZP	PZP	chr12:9301435-9360966	HUES64	Endoderm	NOTEST	0.0253962	0.0287924	0.181073	0	1	1	no
FABP7	FABP7	FABP7	chr6:123100645-123105218	HUES64	Endoderm	OK	28.4253	32.2288	0.181173	0.804084	0.3259	0.401793	no
FHOD3	FHOD3	FHOD3	chr18:33877701-34360018	HUES64	Endoderm	OK	6.6053	7.51285	0.185737	0.748739	0.29935	0.373754	no
GGNBP2	GGNBP2	GGNBP2	chr17:34900736-34946276	HUES64	Endoderm	OK	17.2965	19.7068	0.18821	0.81141	0.2712	0.343569	no
PROCA1	PROCA1	PROCA1	chr17:27030533-27038872	HUES64	Endoderm	OK	4.02838	4.59744	0.190628	0.56343	0.4696	0.546449	no
PLEKHA3	PLEKHA3	PLEKHA3	chr2:179059373-179672150	HUES64	Endoderm	OK	6.3153	7.22202	0.193551	0.303215	0.68315	0.742284	no
PCOLCE	PCOLCE	PCOLCE	chr7:100199881-100205798	HUES64	Endoderm	OK	11.0518	12.6426	0.194015	0.754366	0.32515	0.400994	no
PITX3	PITX3	PITX3	chr10:103989945-104001231	HUES64	Endoderm	NOTEST	0.178403	0.204351	0.195903	0	1	1	no
CAMKK1	CAMKK1	CAMKK1	chr17:3763616-3796337	HUES64	Endoderm	OK	2.32249	2.66085	0.196215	0.583418	0.40025	0.477973	no
KIF2C	KIF2C	KIF2C	chr1:45205489-45233438	HUES64	Endoderm	OK	23.9199	27.4564	0.198932	0.880755	0.2301	0.300266	no
CHST11	CHST11	CHST11	chr12:104850691-105155792	HUES64	Endoderm	OK	6.37115	7.31845	0.199984	0.788997	0.25735	0.328583	no
BTN3A2	BTN3A2	BTN3A2	chr6:26365397-26378548	HUES64	Endoderm	OK	0.642289	0.742454	0.209079	0.425202	0.51735	0.591858	no
DNAH17	DNAH17	DNAH17	chr17:76374734-76573476	HUES64	Endoderm	NOTEST	0.0907249	0.104986	0.210629	0	1	1	no
COMMD6	COMMD6	COMMD6	chr13:76099349-76111991	HUES64	Endoderm	OK	27.8203	32.3318	0.216815	0.876842	0.20395	0.271246	no
SDR39U1	SDR39U1	SDR39U1	chr14:24899140-24912007	HUES64	Endoderm	OK	29.1551	34.0371	0.223363	0.575041	0.41535	0.49306	no
HARBI1	HARBI1	HARBI1	chr11:46624855-46638777	HUES64	Endoderm	OK	2.48574	2.90286	0.2238	0.601243	0.4232	0.500928	no
TTC9C	TTC9C	TTC9C	chr11:62495951-62506108	HUES64	Endoderm	OK	13.1949	15.4384	0.226543	0.884097	0.2725	0.344977	no
C17orf85	C17orf85	C17orf85	chr17:3714459-3749540	HUES64	Endoderm	OK	15.2187	17.8236	0.227945	0.947418	0.1752	0.237893	no
BRD3	BRD3	BRD3	chr9:136890560-136933141	HUES64	Endoderm	OK	25.5234	29.9135	0.228972	0.924275	0.179	0.242365	no
MED13	MED13	MED13	chr17:60019965-60142643	HUES64	Endoderm	OK	10.248	12.06	0.234895	1.01899	0.15215	0.21068	no
SH3YL1	SH3YL1	SH3YL1	chr2:218135-264068	HUES64	Endoderm	OK	7.5618	8.93224	0.240292	0.798063	0.24755	0.318266	no
RNF214	RNF214	RNF214	chr11:117103403-117156404	HUES64	Endoderm	OK	12.8863	15.2361	0.241661	0.955648	0.16725	0.22857	no
CTXN1	CTXN1	CTXN1	chr19:7989380-7991051	HUES64	Endoderm	OK	48.2965	57.1498	0.24283	1.14371	0.1512	0.209539	no
DFNB59	DFNB59	DFNB59	chr2:179059373-179672150	HUES64	Endoderm	OK	0.593762	0.706417	0.250636	0.0959324	0.9127	0.932132	no
NKIRAS2	NKIRAS2	NKIRAS2	chr17:40118758-40177656	HUES64	Endoderm	OK	24.4017	29.0481	0.251463	0.56156	0.40925	0.486982	no
ZNF385D	ZNF385D	ZNF385D	chr3:21462489-21792816	HUES64	Endoderm	OK	1.70758	2.03922	0.256067	0.642125	0.39265	0.470322	no
NDRG2	NDRG2	NDRG2	chr14:21484921-21493935	HUES64	Endoderm	OK	7.48811	8.98123	0.262311	0.898432	0.19535	0.261394	no
MOSPD3	MOSPD3	MOSPD3	chr7:100209724-100213000	HUES64	Endoderm	OK	13.2672	15.9147	0.262493	0.877918	0.2067	0.27431	no
KCTD20	KCTD20	KCTD20	chr6:36358328-36458315	HUES64	Endoderm	OK	16.1096	19.3468	0.264177	1.1129	0.11115	0.160957	no
JOSD2	JOSD2	JOSD2	chr19:51009258-51014345	HUES64	Endoderm	OK	2.82796	3.40875	0.269481	0.672665	0.4231	0.50084	no
B4GALT2	B4GALT2	B4GALT2	chr1:44444865-44456840	HUES64	Endoderm	OK	36.4779	43.9979	0.270413	1.13294	0.1083	0.157351	no
UBE2R2	UBE2R2	UBE2R2	chr9:33817181-33920401	HUES64	Endoderm	OK	32.6253	39.4975	0.275767	1.23465	0.08385	0.125798	no
PRKACA	PRKACA	PRKACA	chr19:14202506-14228559	HUES64	Endoderm	OK	25.6955	31.2196	0.280936	1.17187	0.0952	0.140542	no
CCNI	CCNI	CCNI	chr4:77969176-77997125	HUES64	Endoderm	OK	144.757	176.02	0.282107	1.339	0.0784	0.118642	no
FEZ1	FEZ1	FEZ1	chr11:125315640-125366206	HUES64	Endoderm	OK	49.1327	59.9605	0.287329	1.22151	0.07845	0.118711	no
SLC7A6OS	SLC7A6OS	SLC7A6OS	chr16:68298422-68344868	HUES64	Endoderm	OK	11.5154	14.1464	0.296875	0.899339	0.19275	0.258351	no
NME5	NME5	NME5	chr5:137450860-137475132	HUES64	Endoderm	OK	1.83534	2.25559	0.297452	0.713304	0.35495	0.432001	no
CEACAM8	CEACAM8	CEACAM8	chr19:43084394-43099082	HUES64	Endoderm	NOTEST	0.0247612	0.030551	0.303136	0	1	1	no
HSPA1A	HSPA1A	HSPA1A	chr6_qbl_hap6:3076937-3079366	HUES64	Endoderm	OK	6.41737	7.98061	0.314517	1.16113	0.12025	0.172015	no
STX2	STX2	STX2	chr12:131274146-131323811	HUES64	Endoderm	OK	10.9551	13.6613	0.318489	1.26143	0.0711	0.108925	no
FKBP10	FKBP10	FKBP10	chr17:39968961-39979469	HUES64	Endoderm	OK	49.3321	61.5393	0.318981	1.45457	0.04965	0.0794983	no
RECK	RECK	RECK	chr9:36036909-36124452	HUES64	Endoderm	OK	2.97768	3.71569	0.319444	1.11165	0.1218	0.173917	no
C11orf30	C11orf30	C11orf30	chr11:76156068-76262589	HUES64	Endoderm	OK	9.4855	11.8583	0.322102	1.36365	0.05875	0.0921641	no
INCA1	INCA1	INCA1	chr17:4891424-4900905	HUES64	Endoderm	OK	0.546899	0.692792	0.341147	0.488319	0.4597	0.5368	no
ZHX3	ZHX3	ZHX3	chr20:39807088-39928739	HUES64	Endoderm	OK	0.725809	0.921026	0.343653	1.03425	0.1438	0.200727	no
LMO1	LMO1	LMO1	chr11:8245856-8285406	HUES64	Endoderm	OK	1.16612	1.48114	0.344996	0.710844	0.3607	0.437956	no
ZCCHC4	ZCCHC4	ZCCHC4	chr4:25314395-25372005	HUES64	Endoderm	OK	4.08659	5.19071	0.345037	1.18827	0.1079	0.156855	no
ALX3	ALX3	ALX3	chr1:110602996-110613322	HUES64	Endoderm	OK	1.10756	1.40907	0.347357	0.745725	0.32995	0.406058	no
LEMD2	LEMD2	LEMD2	chr6:33738989-33756906	HUES64	Endoderm	OK	18.1361	23.1131	0.349851	1.42191	0.0457	0.0738768	no
EPOR	EPOR	EPOR	chr19:11487880-11495018	HUES64	Endoderm	OK	2.69754	3.4393	0.350471	0.999953	0.1533	0.212068	no
IP6K3	IP6K3	IP6K3	chr6:33689442-33714762	HUES64	Endoderm	OK	0.728714	0.935552	0.360466	0.732031	0.28365	0.357022	no
CETN2	CETN2	CETN2	chrX:151995870-151999301	HUES64	Endoderm	OK	43.8822	56.7125	0.37003	1.74063	0.038	0.0628395	no
EEA1	EEA1	EEA1	chr12:93166284-93323107	HUES64	Endoderm	OK	5.30804	6.88933	0.376185	1.5445	0.03445	0.0576495	no
FOXR1	FOXR1	FOXR1	chr11:118842416-118851995	HUES64	Endoderm	NOTEST	0.0266633	0.0348657	0.386954	0	1	1	no
ERC2	ERC2	ERC2	chr3:55542335-56502391	HUES64	Endoderm	OK	1.72236	2.2543	0.388293	1.27915	0.07655	0.116203	no
STX5	STX5	STX5	chr11:62574368-62599560	HUES64	Endoderm	OK	15.566	20.4852	0.396182	1.65212	0.03335	0.0560367	no
TMCC3	TMCC3	TMCC3	chr12:94960899-95044324	HUES64	Endoderm	OK	1.10489	1.455	0.397114	1.17033	0.10485	0.152957	no
SMPDL3A	SMPDL3A	SMPDL3A	chr6:123109970-123130864	HUES64	Endoderm	OK	1.59964	2.14108	0.420587	1.09181	0.1456	0.202856	no
UNK	UNK	UNK	chr17:73780680-73821886	HUES64	Endoderm	OK	8.79919	11.9073	0.436406	1.798	0.01745	0.0315912	yes
SPEG	SPEG	SPEG	chr2:220299699-220358354	HUES64	Endoderm	OK	7.80637	10.5995	0.441266	1.19995	0.0865	0.129278	no
FER	FER	FER	chr5:108083522-108523373	HUES64	Endoderm	OK	4.14183	5.6376	0.444813	1.54905	0.03805	0.0629141	no
GNB2	GNB2	GNB2	chr7:100271362-100276792	HUES64	Endoderm	OK	68.7718	93.8501	0.448541	2.11665	0.00685	0.0137232	yes
SREBF2	SREBF2	SREBF2	chr22:42229105-42302375	HUES64	Endoderm	OK	80.1875	109.836	0.453901	1.97759	0.00575	0.0117396	yes
MSI2	MSI2	MSI2	chr17:55333930-55757299	HUES64	Endoderm	OK	24.865	34.7651	0.483522	1.93595	0.00755	0.0149725	yes
LRCH4	LRCH4	LRCH4	chr7:100171633-100183776	HUES64	Endoderm	OK	12.1055	16.9526	0.485847	2.03935	0.00765	0.0151472	yes
WHSC1L1	WHSC1L1	WHSC1L1	chr8:38132560-38239790	HUES64	Endoderm	OK	16.9938	23.8529	0.489161	2.02809	0.0053	0.0109163	yes
TMEM80	TMEM80	TMEM80	chr11:644224-704129	HUES64	Endoderm	OK	4.14201	5.83249	0.493779	0.724027	0.2904	0.364265	no
HMCN1	HMCN1	HMCN1	chr1:185703682-186446655	HUES64	Endoderm	OK	1.78991	2.52337	0.495469	0.684462	0.3264	0.402326	no
DCAF8	DCAF8	DCAF8	chr1:160185504-160232350	HUES64	Endoderm	OK	20.0994	28.3977	0.498622	2.01316	0.0048	0.00998999	yes
USP2	USP2	USP2	chr11:119225924-119252436	HUES64	Endoderm	OK	1.86995	2.64371	0.499566	1.43534	0.0432	0.0703405	no
FRA10AC1	FRA10AC1	FRA10AC1	chr10:95427639-95462329	HUES64	Endoderm	OK	4.41245	6.24741	0.501676	1.79979	0.01735	0.0314313	yes
GBF1	GBF1	GBF1	chr10:104005254-104142656	HUES64	Endoderm	OK	11.5157	16.3759	0.507976	2.15095	0.0029	0.00635618	yes
C10orf11	C10orf11	C10orf11	chr10:77542518-78317126	HUES64	Endoderm	NOTEST	0.253323	0.360417	0.508689	0	1	1	no
PDZD7	PDZD7	PDZD7	chr10:102756863-102790914	HUES64	Endoderm	OK	0.434608	0.618701	0.509527	0.702287	0.30155	0.376147	no
RERE	RERE	RERE	chr1:8412463-8877699	HUES64	Endoderm	OK	21.2039	30.3008	0.515023	2.20381	0.00195	0.0044442	yes
IGDCC3	IGDCC3	IGDCC3	chr15:65619464-65670378	HUES64	Endoderm	OK	54.8891	78.6979	0.519806	2.33293	0.00155	0.00361353	yes
CYB5R1	CYB5R1	CYB5R1	chr1:202931000-202936404	HUES64	Endoderm	OK	7.73085	11.106	0.522639	1.92277	0.01675	0.0304727	yes
EML3	EML3	EML3	chr11:62369690-62382592	HUES64	Endoderm	OK	4.88648	7.03827	0.526425	1.92043	0.0118	0.0223054	yes
TMEM151B	TMEM151B	TMEM151B	chr6:44238479-44247182	HUES64	Endoderm	OK	2.4046	3.46566	0.527336	1.79114	0.0171	0.0310293	yes
FBXO24	FBXO24	FBXO24	chr7:100183955-100198740	HUES64	Endoderm	NOTEST	0.120001	0.173493	0.531834	0	1	1	no
TSPAN18	TSPAN18	TSPAN18	chr11:44785975-44972608	HUES64	Endoderm	OK	3.49656	5.05604	0.532072	0.874702	0.2359	0.306326	no
TNFAIP2	TNFAIP2	TNFAIP2	chr14:103592663-103603776	HUES64	Endoderm	OK	11.915	17.2686	0.535369	2.27815	0.00265	0.00586212	yes
H2AFY2	H2AFY2	H2AFY2	chr10:71812356-71892690	HUES64	Endoderm	OK	34.9263	51.1329	0.54994	2.42386	0.0016	0.00371958	yes
CLIP1	CLIP1	CLIP1	chr12:122755980-122907116	HUES64	Endoderm	OK	8.04039	11.7968	0.553063	2.26057	0.0021	0.00475223	yes
C11orf45	C11orf45	C11orf45	chr11:128761312-128787951	HUES64	Endoderm	NOTEST	0.088291	0.129551	0.55318	0	1	1	no
C16orf58	C16orf58	C16orf58	chr16:31494438-31519706	HUES64	Endoderm	OK	15.7795	23.3456	0.565099	2.28445	0.00155	0.00361353	yes
PARP16	PARP16	PARP16	chr15:65550436-65579018	HUES64	Endoderm	OK	3.57898	5.30021	0.566501	1.88397	0.01685	0.0306303	yes
ATP1B1	ATP1B1	ATP1B1	chr1:169075946-169337186	HUES64	Endoderm	OK	23.6129	35.0524	0.569939	2.1309	0.0063	0.0127323	yes
CLASP1	CLASP1	CLASP1	chr2:122095351-122407052	HUES64	Endoderm	OK	14.974	22.2377	0.570549	2.45075	0.0007	0.0017546	yes
LYRM2	LYRM2	LYRM2	chr6:90142896-90348474	HUES64	Endoderm	OK	7.09271	10.5336	0.570588	2.1434	0.00325	0.00704058	yes
CCDC159	CCDC159	CCDC159	chr19:11457180-11465620	HUES64	Endoderm	OK	1.86518	2.77705	0.574235	1.3754	0.0923	0.13681	no
APAF1	APAF1	APAF1	chr12:99039077-100378432	HUES64	Endoderm	OK	3.20555	4.78732	0.578646	2.02434	0.0057	0.0116476	yes
COL6A6	COL6A6	COL6A6	chr3:130279177-130395888	HUES64	Endoderm	NOTEST	0.0632126	0.095454	0.594593	0	1	1	no
MEX3A	MEX3A	MEX3A	chr1:156041803-156051789	HUES64	Endoderm	OK	29.4445	44.5043	0.595948	2.6562	0.00025	0.000683971	yes
ST3GAL3	ST3GAL3	ST3GAL3	chr1:44173217-44396831	HUES64	Endoderm	OK	6.62818	10.0697	0.603342	2.09119	0.00475	0.00989671	yes
AHDC1	AHDC1	AHDC1	chr1:27860755-27930143	HUES64	Endoderm	OK	10.9847	16.7636	0.609834	2.62912	0.00045	0.00117295	yes
EDN2	EDN2	EDN2	chr1:41944445-41950344	HUES64	Endoderm	NOTEST	0.0368179	0.056416	0.615699	0	1	1	no
CACNA1A	CACNA1A	CACNA1A	chr19:13317255-13617274	HUES64	Endoderm	OK	1.74844	2.6805	0.616433	2.15555	0.00315	0.00684609	yes
KEL	KEL	KEL	chr7:142638200-142659503	HUES64	Endoderm	OK	2.32448	3.58861	0.626519	1.87668	0.01775	0.0320676	yes
PLCG1	PLCG1	PLCG1	chr20:39766160-39804357	HUES64	Endoderm	OK	45.461	70.3529	0.62998	2.76722	5e-05	0.000152439	yes
NKAIN1	NKAIN1	NKAIN1	chr1:31652591-31712734	HUES64	Endoderm	OK	22.311	35.1279	0.654861	2.89669	0.00015	0.000426423	yes
ZBTB22	ZBTB22	ZBTB22	chr6_qbl_hap6:4514427-4517966	HUES64	Endoderm	OK	6.5257	10.2793	0.655532	2.32456	0.00185	0.00423901	yes
CYBRD1	CYBRD1	CYBRD1	chr2:172378865-172414643	HUES64	Endoderm	OK	2.96189	4.66957	0.65677	2.23783	0.0031	0.00674813	yes
C5AR1	C5AR1	C5AR1	chr19:47813103-47825327	HUES64	Endoderm	NOTEST	0.073097	0.115395	0.658697	0	1	1	no
KCNN1	KCNN1	KCNN1	chr19:18062110-18109930	HUES64	Endoderm	OK	2.33822	3.69588	0.660511	1.99678	0.0118	0.0223054	yes
STK38	STK38	STK38	chr6:36461668-36515247	HUES64	Endoderm	OK	9.99759	15.8849	0.668007	2.77001	0.00045	0.00117295	yes
COPZ2	COPZ2	COPZ2	chr17:46103532-46115152	HUES64	Endoderm	NOTEST	0.23156	0.370099	0.676527	0	1	1	no
KDM4B	KDM4B	KDM4B	chr19:4969123-5153608	HUES64	Endoderm	OK	10.692	17.1662	0.683038	2.924	0.0002	0.000556784	yes
RND1	RND1	RND1	chr12:49250915-49259653	HUES64	Endoderm	OK	6.42756	10.3297	0.684454	2.43512	0.0028	0.00615746	yes
STOML1	STOML1	STOML1	chr15:74275559-74284635	HUES64	Endoderm	OK	1.67241	2.71971	0.701528	1.82895	0.0243	0.0423307	yes
MACROD1	MACROD1	MACROD1	chr11:63766029-63933585	HUES64	Endoderm	OK	5.6621	9.24558	0.707427	2.12093	0.0147	0.027145	yes
RERGL	RERGL	RERGL	chr12:18233802-18243114	HUES64	Endoderm	NOTEST	0.0409291	0.0668724	0.708285	0	1	1	no
KCNIP1	KCNIP1	KCNIP1	chr5:169780880-170163636	HUES64	Endoderm	OK	0.9454	1.5464	0.709917	1.29675	0.0736	0.11228	no
TYK2	TYK2	TYK2	chr19:10461203-10491248	HUES64	Endoderm	OK	4.6298	7.62362	0.719527	2.74125	0.0005	0.0012918	yes
B3GALT4	B3GALT4	B3GALT4	chr6_qbl_hap6:4477155-4478841	HUES64	Endoderm	OK	1.05684	1.75082	0.728274	1.62203	0.0465	0.0750146	no
FBXO15	FBXO15	FBXO15	chr18:71740587-71815100	HUES64	Endoderm	OK	1.19348	1.98081	0.730921	1.56154	0.03375	0.0566327	no
ERN1	ERN1	ERN1	chr17:62120389-62207502	HUES64	Endoderm	OK	0.791794	1.31506	0.731933	1.83814	0.0196	0.0350098	yes
GLIS2	GLIS2	GLIS2	chr16:4382224-4389598	HUES64	Endoderm	OK	0.592372	0.985644	0.734563	1.67407	0.02915	0.0497468	yes
MBNL3	MBNL3	MBNL3	chrX:131503342-131623996	HUES64	Endoderm	OK	2.21181	3.69311	0.739608	2.83451	0.0001	0.000292223	yes
FAM168A	FAM168A	FAM168A	chr11:73117027-73309228	HUES64	Endoderm	OK	5.19282	8.74256	0.751539	2.57795	0.0021	0.00475223	yes
MED13L	MED13L	MED13L	chr12:116396380-116714991	HUES64	Endoderm	OK	8.84462	14.946	0.756891	3.21336	5e-05	0.000152439	yes
HIVEP3	HIVEP3	HIVEP3	chr1:41975683-42384496	HUES64	Endoderm	NOTEST	0.17066	0.291399	0.771875	0	1	1	no
SIRT4	SIRT4	SIRT4	chr12:120740123-120751045	HUES64	Endoderm	OK	0.852411	1.45609	0.772483	1.49949	0.07125	0.109128	no
NYNRIN	NYNRIN	NYNRIN	chr14:24867991-24888494	HUES64	Endoderm	OK	8.10254	13.9081	0.77948	3.33044	5e-05	0.000152439	yes
LPPR2	LPPR2	LPPR2	chr19:11466061-11476374	HUES64	Endoderm	OK	3.71852	6.42368	0.788671	2.55786	0.001	0.00242807	yes
WDR86	WDR86	WDR86	chr7:151078206-151110132	HUES64	Endoderm	OK	2.7676	4.80551	0.796057	2.3057	0.0057	0.0116476	yes
NF1	NF1	NF1	chr17:29421944-29704695	HUES64	Endoderm	OK	7.8006	13.5523	0.796881	3.05792	5e-05	0.000152439	yes
CDK5RAP3	CDK5RAP3	CDK5RAP3	chr17:46048428-46059147	HUES64	Endoderm	OK	34.9928	60.9337	0.80018	3.64474	5e-05	0.000152439	yes
C11orf96	C11orf96	C11orf96	chr11:43964105-43965433	HUES64	Endoderm	OK	1.62964	2.86817	0.815581	1.96538	0.02125	0.0375983	yes
CHD2	CHD2	CHD2	chr15:93443550-93571237	HUES64	Endoderm	OK	8.89401	15.6591	0.816098	3.24986	5e-05	0.000152439	yes
CBLN3	CBLN3	CBLN3	chr14:24895739-24898731	HUES64	Endoderm	NOTEST	0.182439	0.322288	0.820934	0	1	1	no
CCDC42	CCDC42	CCDC42	chr17:8633245-8648154	HUES64	Endoderm	NOTEST	0.0265293	0.0476728	0.845578	0	1	1	no
CNTROB	CNTROB	CNTROB	chr17:7835472-7852896	HUES64	Endoderm	OK	9.35866	16.9179	0.854177	3.4107	5e-05	0.000152439	yes
ADCY6	ADCY6	ADCY6	chr12:49159974-49182820	HUES64	Endoderm	OK	6.78505	12.3179	0.860325	3.48571	5e-05	0.000152439	yes
FOXD3	FOXD3	FOXD3	chr1:63788729-63790797	HUES64	Endoderm	OK	7.05695	12.8802	0.868034	3.25069	5e-05	0.000152439	yes
KHNYN	KHNYN	KHNYN	chr14:24899140-24912007	HUES64	Endoderm	OK	5.66804	10.346	0.868147	2.65165	0.0007	0.0017546	yes
DOCK3	DOCK3	DOCK3	chr3:50712671-51421629	HUES64	Endoderm	OK	1.23164	2.25521	0.872679	2.94276	5e-05	0.000152439	yes
TMEM81	TMEM81	TMEM81	chr1:205052256-205053588	HUES64	Endoderm	OK	1.00187	1.83648	0.87425	1.84981	0.031	0.0525468	no
HOXD13	HOXD13	HOXD13	chr2:176957531-176960666	HUES64	Endoderm	NOTEST	0.0919873	0.169011	0.877606	0	1	1	no
PXT1	PXT1	PXT1	chr6:36358328-36458315	HUES64	Endoderm	NOTEST	0.0204976	0.0378168	0.883573	0	1	1	no
KIAA1328	KIAA1328	KIAA1328	chr18:34376033-34805288	HUES64	Endoderm	OK	1.35227	2.53189	0.904832	0.921044	0.17725	0.240326	no
VWA5B2	VWA5B2	VWA5B2	chr3:183948316-183967313	HUES64	Endoderm	NOTEST	0.0292751	0.0549663	0.908876	0	1	1	no
WSCD2	WSCD2	WSCD2	chr12:108523510-108644313	HUES64	Endoderm	OK	0.616325	1.16059	0.913098	2.23282	0.0047	0.00980351	yes
TAGLN	TAGLN	TAGLN	chr11:117070039-117075508	HUES64	Endoderm	OK	67.4949	128.185	0.925378	3.84109	5e-05	0.000152439	yes
SOBP	SOBP	SOBP	chr6:107811316-107982513	HUES64	Endoderm	OK	2.73023	5.30292	0.957764	3.54689	5e-05	0.000152439	yes
SLC25A47	SLC25A47	SLC25A47	chr14:100789678-100796715	HUES64	Endoderm	NOTEST	0.0126823	0.0246829	0.9607	0	1	1	no
SH3BP4	SH3BP4	SH3BP4	chr2:235860627-235964358	HUES64	Endoderm	OK	18.9801	37.1482	0.968806	4.27162	5e-05	0.000152439	yes
CAMTA2	CAMTA2	CAMTA2	chr17:4871286-4890960	HUES64	Endoderm	OK	1.74434	3.42846	0.974881	3.00059	0.00015	0.000426423	yes
CCDC151	CCDC151	CCDC151	chr19:11531271-11545980	HUES64	Endoderm	OK	0.341475	0.674301	0.981614	1.63884	0.0407	0.0667286	no
CD72	CD72	CD72	chr9:35605280-35618424	HUES64	Endoderm	OK	0.760083	1.50385	0.984436	0.925606	0.1759	0.238726	no
SIDT2	SIDT2	SIDT2	chr11:117049938-117068161	HUES64	Endoderm	OK	4.81612	9.61649	0.997638	3.83177	5e-05	0.000152439	yes
CADPS	CADPS	CADPS	chr3:62384020-62861064	HUES64	Endoderm	OK	2.13805	4.27261	0.998822	3.33827	0.0001	0.000292223	yes
LGI1	LGI1	LGI1	chr10:95517565-95557916	HUES64	Endoderm	OK	10.8036	22.2757	1.04396	4.21864	5e-05	0.000152439	yes
HABP4	HABP4	HABP4	chr9:99212413-99253618	HUES64	Endoderm	OK	4.67416	9.66984	1.04878	3.76371	5e-05	0.000152439	yes
ADAMTS13	ADAMTS13	ADAMTS13	chr9:136243283-136324508	HUES64	Endoderm	OK	1.31075	2.72029	1.05337	1.73255	0.023	0.0403255	yes
NOX4	NOX4	NOX4	chr11:89057521-89322779	HUES64	Endoderm	OK	0.531576	1.11414	1.06759	2.4223	0.0018	0.00413611	yes
SSPN	SSPN	SSPN	chr12:26348268-26387708	HUES64	Endoderm	NOTEST	0.0273624	0.0573723	1.06816	0	1	1	no
SEMA4G	SEMA4G	SEMA4G	chr10:102732285-102747272	HUES64	Endoderm	OK	0.921606	1.96967	1.09573	1.45544	0.06165	0.0961728	no
PRDM6	PRDM6	PRDM6	chr5:122424840-122523745	HUES64	Endoderm	NOTEST	0.0834751	0.180383	1.11165	0	1	1	no
SLC45A1	SLC45A1	SLC45A1	chr1:8384389-8404227	HUES64	Endoderm	OK	0.539387	1.167	1.11341	2.2665	0.00765	0.0151472	yes
VAMP2	VAMP2	VAMP2	chr17:8062464-8066293	HUES64	Endoderm	OK	11.0808	24.003	1.11515	4.53558	5e-05	0.000152439	yes
ELF4	ELF4	ELF4	chrX:129198894-129244688	HUES64	Endoderm	OK	0.439886	0.953429	1.116	2.3281	0.00335	0.00723417	yes
ATP1A2	ATP1A2	ATP1A2	chr1:160085519-160113374	HUES64	Endoderm	OK	23.4346	50.9791	1.12126	4.95273	5e-05	0.000152439	yes
CHN2	CHN2	CHN2	chr7:29234120-29553944	HUES64	Endoderm	OK	1.41882	3.09244	1.12405	3.02294	0.0003	0.000808821	yes
TMEM107	TMEM107	TMEM107	chr17:8076296-8079714	HUES64	Endoderm	OK	4.69827	10.4042	1.14696	3.54218	5e-05	0.000152439	yes
FKBP7	FKBP7	FKBP7	chr2:179059373-179672150	HUES64	Endoderm	OK	2.23998	4.98796	1.15496	1.25223	0.1049	0.153027	no
CDC42EP4	CDC42EP4	CDC42EP4	chr17:71279762-71308143	HUES64	Endoderm	OK	12.5638	28.2498	1.16897	4.9572	5e-05	0.000152439	yes
LETM2	LETM2	LETM2	chr8:38243958-38266062	HUES64	Endoderm	OK	0.407669	0.920636	1.17523	1.81502	0.0145	0.0268177	yes
NBPF14	NBPF14	NBPF14	chr1:148003641-148025848	HUES64	Endoderm	OK	2.01501	4.60343	1.19192	3.81891	5e-05	0.000152439	yes
PRKCE	PRKCE	PRKCE	chr2:45879042-46415129	HUES64	Endoderm	OK	0.44883	1.0368	1.2079	2.85554	0.0009	0.00220511	yes
DDAH2	DDAH2	DDAH2	chr6_ssto_hap7:3025633-3028856	HUES64	Endoderm	OK	55.8236	130.048	1.2201	5.79485	5e-05	0.000152439	yes
ENO3	ENO3	ENO3	chr17:4854383-4860426	HUES64	Endoderm	OK	7.17545	16.8748	1.23373	4.04354	5e-05	0.000152439	yes
GUCY2D	GUCY2D	GUCY2D	chr17:7905987-7923658	HUES64	Endoderm	NOTEST	0.0364318	0.086094	1.24071	0	1	1	no
CYP27A1	CYP27A1	CYP27A1	chr2:219646471-219680016	HUES64	Endoderm	OK	2.85773	6.89658	1.27101	3.99937	5e-05	0.000152439	yes
CACNB3	CACNB3	CACNB3	chr12:49212511-49222724	HUES64	Endoderm	OK	7.3449	17.8424	1.28049	5.05734	5e-05	0.000152439	yes
NBPF1	NBPF1	NBPF1	chr1:16890411-16939982	HUES64	Endoderm	OK	2.35604	5.76363	1.29061	4.41363	5e-05	0.000152439	yes
TGFB1I1	TGFB1I1	TGFB1I1	chr16:31483475-31489281	HUES64	Endoderm	OK	4.08337	10.0004	1.29223	3.92517	5e-05	0.000152439	yes
MN1	MN1	MN1	chr22:28144264-28197486	HUES64	Endoderm	OK	9.21036	22.7659	1.30555	5.61171	5e-05	0.000152439	yes
MFRP	MFRP	MFRP	chr11:119209651-119217383	HUES64	Endoderm	OK	0.328931	0.824545	1.32581	2.65429	0.0025	0.00556167	yes
PEA15	PEA15	PEA15	chr1:160175124-160185162	HUES64	Endoderm	OK	69.5033	174.662	1.32941	6.14453	5e-05	0.000152439	yes
CXCL14	CXCL14	CXCL14	chr5:134906370-134914969	HUES64	Endoderm	OK	1.21221	3.10452	1.35672	3.34763	0.00025	0.000683971	yes
RUSC2	RUSC2	RUSC2	chr9:35490006-35563896	HUES64	Endoderm	OK	3.24318	8.34187	1.36296	5.12166	5e-05	0.000152439	yes
SPNS2	SPNS2	SPNS2	chr17:4402128-4458681	HUES64	Endoderm	OK	0.328448	0.847404	1.36739	0.737436	0.25155	0.322432	no
FRS3	FRS3	FRS3	chr6:41737913-41747630	HUES64	Endoderm	OK	1.72797	4.48344	1.37553	3.80449	5e-05	0.000152439	yes
EFNB3	EFNB3	EFNB3	chr17:7608519-7614693	HUES64	Endoderm	OK	13.5068	35.4988	1.39409	5.94374	5e-05	0.000152439	yes
BCORL1	BCORL1	BCORL1	chrX:129139163-129192058	HUES64	Endoderm	OK	2.72687	7.25665	1.41206	5.33996	5e-05	0.000152439	yes
SRCIN1	SRCIN1	SRCIN1	chr17:36686258-36762183	HUES64	Endoderm	OK	1.26203	3.37597	1.41955	4.68468	5e-05	0.000152439	yes
PKNOX2	PKNOX2	PKNOX2	chr11:125034558-125303285	HUES64	Endoderm	OK	4.54918	12.3661	1.44271	5.46726	5e-05	0.000152439	yes
CACNA1C	CACNA1C	CACNA1C	chr12:2162415-2807115	HUES64	Endoderm	NOTEST	0.145806	0.401102	1.45992	0	1	1	no
FMOD	FMOD	FMOD	chr1:203309751-203320289	HUES64	Endoderm	OK	0.383221	1.07331	1.48582	2.92912	0.00125	0.0029748	yes
MSI1	MSI1	MSI1	chr12:120779132-120806958	HUES64	Endoderm	OK	20.9502	58.9533	1.49261	6.5948	5e-05	0.000152439	yes
WNT3	WNT3	WNT3	chr17:44841686-44896082	HUES64	Endoderm	OK	6.36397	18.0076	1.50061	5.40424	5e-05	0.000152439	yes
ANKS1B	ANKS1B	ANKS1B	chr12:99039077-100378432	HUES64	Endoderm	OK	1.35358	3.83785	1.50351	2.37391	0.00405	0.00857982	yes
OTX1	OTX1	OTX1	chr2:63277191-63284966	HUES64	Endoderm	OK	0.608579	1.76706	1.53783	3.21623	0.00025	0.000683971	yes
DNAH2	DNAH2	DNAH2	chr17:7623038-7737058	HUES64	Endoderm	NOTEST	0.0552973	0.161077	1.54247	0	1	1	no
SMAD6	SMAD6	SMAD6	chr15:66994673-67074337	HUES64	Endoderm	OK	3.00491	8.95838	1.57592	4.31282	5e-05	0.000152439	yes
SDK2	SDK2	SDK2	chr17:71330522-71640227	HUES64	Endoderm	OK	6.96297	21.1885	1.6055	6.82025	5e-05	0.000152439	yes
DRD2	DRD2	DRD2	chr11:113280316-113346001	HUES64	Endoderm	OK	0.437487	1.33133	1.60556	3.02582	0.0008	0.00198122	yes
FAM84A	FAM84A	FAM84A	chr2:14772809-14780168	HUES64	Endoderm	OK	0.371426	1.13738	1.61457	3.86528	5e-05	0.000152439	yes
SLC25A34	SLC25A34	SLC25A34	chr1:16062808-16067884	HUES64	Endoderm	NOTEST	0.0867668	0.269574	1.63547	0	1	1	no
PTPRH	PTPRH	PTPRH	chr19:55692614-55720874	HUES64	Endoderm	OK	0.188682	0.590756	1.6466	2.65748	0.0017	0.00392843	yes
ATP1A4	ATP1A4	ATP1A4	chr1:160121351-160156767	HUES64	Endoderm	NOTEST	0.102773	0.322123	1.64816	0	1	1	no
ST6GAL2	ST6GAL2	ST6GAL2	chr2:107418055-107503563	HUES64	Endoderm	OK	2.78521	8.87551	1.67204	5.82733	5e-05	0.000152439	yes
ANKRD6	ANKRD6	ANKRD6	chr6:90142896-90348474	HUES64	Endoderm	OK	0.833926	2.70348	1.69682	2.47999	0.00395	0.00838953	yes
MSH5	MSH5	MSH5	chr6_ssto_hap7:3038542-3061268	HUES64	Endoderm	OK	3.73899	12.2142	1.70783	5.69563	5e-05	0.000152439	yes
LOXL1	LOXL1	LOXL1	chr15:74218788-74244478	HUES64	Endoderm	OK	8.30966	27.8214	1.74333	6.90093	5e-05	0.000152439	yes
CBX8	CBX8	CBX8	chr17:77768175-77770915	HUES64	Endoderm	OK	2.19226	7.3554	1.74638	4.85302	5e-05	0.000152439	yes
CBX4	CBX4	CBX4	chr17:77806954-77813213	HUES64	Endoderm	OK	1.7615	6.22209	1.8206	5.35328	5e-05	0.000152439	yes
TNFRSF13C	TNFRSF13C	TNFRSF13C	chr22:42321035-42322821	HUES64	Endoderm	OK	0.547605	1.97093	1.84767	3.11534	0.00375	0.00800803	yes
LRRC4B	LRRC4B	LRRC4B	chr19:51020149-51071302	HUES64	Endoderm	OK	7.48571	27.1806	1.86036	7.37102	5e-05	0.000152439	yes
DNAI2	DNAI2	DNAI2	chr17:72270385-72311023	HUES64	Endoderm	NOTEST	0.0567447	0.208345	1.87642	0	1	1	no
CRX	CRX	CRX	chr19:48325098-48346586	HUES64	Endoderm	NOTEST	0.0416858	0.159748	1.93816	0	1	1	no
VEGFA	VEGFA	VEGFA	chr6:43737945-43754223	HUES64	Endoderm	OK	9.04349	35.7513	1.98305	7.90681	5e-05	0.000152439	yes
DKK1	DKK1	DKK1	chr10:54074040-54077417	HUES64	Endoderm	OK	7.6074	30.3909	1.99816	7.68874	5e-05	0.000152439	yes
PRICKLE4	PRICKLE4	PRICKLE4	chr6:41748499-41755110	HUES64	Endoderm	OK	1.00504	4.04744	2.00976	4.65408	5e-05	0.000152439	yes
BTG2	BTG2	BTG2	chr1:203274663-203278729	HUES64	Endoderm	OK	7.97849	32.3116	2.01787	8.09743	5e-05	0.000152439	yes
TTYH2	TTYH2	TTYH2	chr17:72209695-72258157	HUES64	Endoderm	OK	2.45618	10.0123	2.02729	6.44305	5e-05	0.000152439	yes
KIAA1324	KIAA1324	KIAA1324	chr1:109656584-109749403	HUES64	Endoderm	OK	0.107332	0.438721	2.03123	3.44421	0.0005	0.0012918	yes
WNT9B	WNT9B	WNT9B	chr17:44928967-44954437	HUES64	Endoderm	OK	0.183114	0.761285	2.0557	2.55827	0.0111	0.0211146	yes
TTN	TTN	TTN	chr2:179059373-179672150	HUES64	Endoderm	OK	0.190514	0.795825	2.06256	2.95605	0.0002	0.000556784	yes
SFXN3	SFXN3	SFXN3	chr10:102790995-102800998	HUES64	Endoderm	OK	0.342381	1.46589	2.0981	4.13007	5e-05	0.000152439	yes
AHNAK	AHNAK	AHNAK	chr11:62201015-62314332	HUES64	Endoderm	OK	2.3749	10.3409	2.12243	5.11187	5e-05	0.000152439	yes
TOM1L2	TOM1L2	TOM1L2	chr17:17746821-17875784	HUES64	Endoderm	OK	1.0899	4.78739	2.13504	6.43875	5e-05	0.000152439	yes
FLRT1	FLRT1	FLRT1	chr11:63766029-63933585	HUES64	Endoderm	OK	0.372385	1.70747	2.19699	2.35897	0.0063	0.0127323	yes
PLXNC1	PLXNC1	PLXNC1	chr12:94542498-94701451	HUES64	Endoderm	OK	0.61809	2.91038	2.23532	6.28601	5e-05	0.000152439	yes
KCNJ5	KCNJ5	KCNJ5	chr11:128761312-128787951	HUES64	Endoderm	OK	0.104271	0.500165	2.26207	2.44296	0.01685	0.0306303	yes
IRX5	IRX5	IRX5	chr16:54965110-54968395	HUES64	Endoderm	OK	1.57422	7.92853	2.33242	6.37718	5e-05	0.000152439	yes
RARB	RARB	RARB	chr3:25469753-25639422	HUES64	Endoderm	OK	0.826032	4.31266	2.38431	5.69123	5e-05	0.000152439	yes
FEZF2	FEZF2	FEZF2	chr3:62355346-62359190	HUES64	Endoderm	OK	0.265465	1.48228	2.48122	4.08593	0.00025	0.000683971	yes
SLC28A2	SLC28A2	SLC28A2	chr15:45544427-45568132	HUES64	Endoderm	NOTEST	0.0749416	0.421221	2.49074	0	1	1	no
HOXD8	HOXD8	HOXD8	chr2:176994421-176997423	HUES64	Endoderm	OK	0.2152	1.23067	2.51569	3.48832	0.00015	0.000426423	yes
HOXD9	HOXD9	HOXD9	chr2:176987412-176989645	HUES64	Endoderm	OK	0.365596	2.20622	2.59325	4.65444	5e-05	0.000152439	yes
CLIP4	CLIP4	CLIP4	chr2:29338307-29406679	HUES64	Endoderm	OK	0.276089	1.72483	2.64324	5.45134	5e-05	0.000152439	yes
ACTL6B	ACTL6B	ACTL6B	chr7:100240725-100254084	HUES64	Endoderm	OK	0.348373	2.27123	2.70477	4.49364	5e-05	0.000152439	yes
A2M	A2M	A2M	chr12:9217772-9268558	HUES64	Endoderm	OK	6.82983	45.6352	2.74023	10.3311	5e-05	0.000152439	yes
ALK	ALK	ALK	chr2:29415639-30144432	HUES64	Endoderm	OK	0.175549	1.20705	2.78154	5.58036	5e-05	0.000152439	yes
C6orf25	C6orf25	C6orf25	chr6_ssto_hap7:3021977-3023668	HUES64	Endoderm	NOTEST	0.0457884	0.325008	2.82742	0	1	1	no
C1orf228	C1orf228	C1orf228	chr1:45140393-45191263	HUES64	Endoderm	OK	0.104479	0.811001	2.95649	3.35435	0.0068	0.0136355	yes
DACH1	DACH1	DACH1	chr13:72012097-72441330	HUES64	Endoderm	OK	4.15102	32.5642	2.97175	11.2992	5e-05	0.000152439	yes
COL19A1	COL19A1	COL19A1	chr6:70576447-70922157	HUES64	Endoderm	NOTEST	0.013199	0.106969	3.0187	0	1	1	no
DSCAML1	DSCAML1	DSCAML1	chr11:117298488-117667976	HUES64	Endoderm	NOTEST	0.0345261	0.313592	3.18313	0	1	1	no
SYT5	SYT5	SYT5	chr19:55684468-55691720	HUES64	Endoderm	OK	0.199458	1.95214	3.2909	4.89485	0.00045	0.00117295	yes
LMX1B	LMX1B	LMX1B	chr9:129376721-129463311	HUES64	Endoderm	OK	0.671779	7.0283	3.38712	9.32363	5e-05	0.000152439	yes
SLC5A9	SLC5A9	SLC5A9	chr1:48688356-48714316	HUES64	Endoderm	OK	0.325705	3.56996	3.45427	6.60769	5e-05	0.000152439	yes
HNF4A	HNF4A	HNF4A	chr20:42984440-43060030	HUES64	Endoderm	OK	0.62745	7.25678	3.53176	5.93326	5e-05	0.000152439	yes
HOXD11	HOXD11	HOXD11	chr2:176972083-176974316	HUES64	Endoderm	OK	0.101692	1.22688	3.59271	3.5335	0.01045	0.0200081	yes
HOXD10	HOXD10	HOXD10	chr2:176981491-176984670	HUES64	Endoderm	OK	0.11306	1.57794	3.80288	4.43016	0.0014	0.00329456	yes
SRL	SRL	SRL	chr16:4239374-4292081	HUES64	Endoderm	OK	0.114652	1.69349	3.88467	5.80193	5e-05	0.000152439	yes
EVX2	EVX2	EVX2	chr2:176944834-176948690	HUES64	Endoderm	NOTEST	0.0181944	0.383316	4.39697	0	1	1	no
LY6G6C	LY6G6C	LY6G6C	chr6_ssto_hap7:3017241-3020327	HUES64	Endoderm	OK	0.0276625	0.617388	4.48018	1.814	0.24455	0.315467	no
CNTN2	CNTN2	CNTN2	chr1:205012339-205047171	HUES64	Endoderm	OK	1.11983	36.93	5.04345	17.0344	5e-05	0.000152439	yes
MYT1L	MYT1L	MYT1L	chr2:1792884-2335045	HUES64	Endoderm	OK	0.0247655	0.995236	5.32864	5.72055	0.00115	0.00275682	yes
WNT10A	WNT10A	WNT10A	chr2:219745254-219758651	HUES64	Endoderm	NOTEST	0.00900998	0.380151	5.39891	0	1	1	no
NEUROG1	NEUROG1	NEUROG1	chr5:134869971-134871639	HUES64	Endoderm	OK	0.057265	4.65166	6.34395	5.809	0.02925	0.0498943	yes
NEUROG2	NEUROG2	NEUROG2	chr4:113434671-113437328	HUES64	Endoderm	OK	0.0468031	4.00575	6.41932	5.71187	0.0188	0.0337428	yes
HMGB4	HMGB4	HMGB4	chr1:33979608-34631443	HUES64	Endoderm	NOTEST	0	0.0410235	inf	0	1	1	no
TEDDM1	TEDDM1	TEDDM1	chr1:182367251-182369751	HUES64	Endoderm	NOTEST	0	0.0231781	inf	0	1	1	no
TP53AIP1	TP53AIP1	TP53AIP1	chr11:128804626-128813294	HUES64	Endoderm	NOTEST	0	0.0174082	inf	0	1	1	no
NKX2-1	NKX2-1	NKX2-1	chr14:36985603-36989430	HUES64	Endoderm	NOTEST	0	0.0743867	inf	0	1	1	no
CPSF4L	CPSF4L	CPSF4L	chr17:71228775-71258019	HUES64	Endoderm	NOTEST	0	0.101479	inf	0	1	1	no
ENPP7	ENPP7	ENPP7	chr17:77704881-77716021	HUES64	Endoderm	NOTEST	0	0.00911106	inf	0	1	1	no
ASPDH	ASPDH	ASPDH	chr19:51014856-51017947	HUES64	Endoderm	NOTEST	0	0.252926	inf	0	1	1	no
HOXD12	HOXD12	HOXD12	chr2:176964529-176965488	HUES64	Endoderm	NOTEST	0	0.15835	inf	0	1	1	no
TCTE1	TCTE1	TCTE1	chr6:44247896-44265458	HUES64	Endoderm	NOTEST	0	0.156916	inf	0	1	1	no
C7orf34	C7orf34	C7orf34	chr7:142636602-142637957	HUES64	Endoderm	NOTEST	0	0.201598	inf	0	1	1	no
TRPV5	TRPV5	TRPV5	chr7:142605647-142630820	HUES64	Endoderm	NOTEST	0	0.0131987	inf	0	1	1	no
OR2A5	OR2A5	OR2A5	chr7:143747494-143748430	HUES64	Endoderm	NOTEST	0	0.0248961	inf	0	1	1	no
DYDC1	DYDC1	DYDC1	chr10:82095861-82116500	HUES64	Endoderm	NOTEST	0.0786255	0	#NAME?	0	1	1	no
ITGAD	ITGAD	ITGAD	chr16:31404632-31437826	HUES64	Endoderm	NOTEST	0.0141536	0	#NAME?	0	1	1	no
ALOX15B	ALOX15B	ALOX15B	chr17:7942357-7952451	HUES64	Endoderm	NOTEST	0.0227465	0	#NAME?	0	1	1	no
IKZF3	IKZF3	IKZF3	chr17:37921198-38020441	HUES64	Endoderm	NOTEST	0.0438438	0	#NAME?	0	1	1	no
CSH2	CSH2	CSH2	chr17:61949371-61951089	HUES64	Endoderm	NOTEST	0.0601538	0	#NAME?	0	1	1	no
GH2	GH2	GH2	chr17:61957571-61959223	HUES64	Endoderm	OK	0.466512	0	#NAME?	NA	5e-05	0.000152439	yes
PGC	PGC	PGC	chr6:41704448-41715139	HUES64	Endoderm	NOTEST	0.0328251	0	#NAME?	0	1	1	no
PRSS3	PRSS3	PRSS3	chr9:33750463-33799229	HUES64	Endoderm	NOTEST	0.0626163	0	#NAME?	0	1	1	no

## Sheet: Ecto vs HUES64
test_id	gene_id	gene	locus	sample_1	sample_2	status	value_1	value_2	log2.fold_change.	test_stat	p_value	q_value	significant
CDH1	CDH1	CDH1	chr16:68771194-68869444	HUES64	Ectoderm	OK	30.5361	0.450338	-6.08337	-19.2478	5e-05	0.000152439	yes
NR5A2	NR5A2	NR5A2	chr1:199996769-200146550	HUES64	Ectoderm	OK	4.74739	0.122659	-5.27441	-10.5298	5e-05	0.000152439	yes
LRRC8E	LRRC8E	LRRC8E	chr19:7953389-7966908	HUES64	Ectoderm	NOTEST	0.140936	0.00456118	-4.94948	0	1	1	no
RGL3	RGL3	RGL3	chr19:11504731-11530018	HUES64	Ectoderm	OK	3.61422	0.123006	-4.87689	-7.08423	5e-05	0.000152439	yes
FOXL2	FOXL2	FOXL2	chr3:138663065-138665982	HUES64	Ectoderm	OK	0.462657	0.0189913	-4.60653	-2.70042	0.07005	0.107527	no
PAX8	PAX8	PAX8	chr2:113917420-114253781	HUES64	Ectoderm	OK	8.95284	0.48471	-4.20715	-7.99534	5e-05	0.000152439	yes
KIAA0040	KIAA0040	KIAA0040	chr1:175126122-175162229	HUES64	Ectoderm	OK	2.72759	0.152891	-4.15705	-8.38437	5e-05	0.000152439	yes
SLC5A9	SLC5A9	SLC5A9	chr1:48688356-48714316	HUES64	Ectoderm	NOTEST	0.325705	0.0223908	-3.86259	0	1	1	no
HOXD9	HOXD9	HOXD9	chr2:176987412-176989645	HUES64	Ectoderm	NOTEST	0.365596	0.0272719	-3.74476	0	1	1	no
SULT2A1	SULT2A1	SULT2A1	chr19:48373722-48389654	HUES64	Ectoderm	NOTEST	0.0981583	0.00858423	-3.51535	0	1	1	no
HNF4A	HNF4A	HNF4A	chr20:42984440-43060030	HUES64	Ectoderm	OK	0.62745	0.0608427	-3.36634	-1.65731	0.0033	0.00713803	yes
TMEM82	TMEM82	TMEM82	chr1:16068916-16074477	HUES64	Ectoderm	NOTEST	0.317227	0.0308011	-3.36446	0	1	1	no
CDH3	CDH3	CDH3	chr16:68678150-68732957	HUES64	Ectoderm	OK	21.5122	2.14118	-3.32868	-13.5412	5e-05	0.000152439	yes
GH2	GH2	GH2	chr17:61957571-61959223	HUES64	Ectoderm	OK	0.466512	0.0511795	-3.18828	-0.851194	0.2314	0.301672	no
ESRP2	ESRP2	ESRP2	chr16:68119268-68270136	HUES64	Ectoderm	OK	9.15043	1.10175	-3.05405	-5.54478	5e-05	0.000152439	yes
GRB7	GRB7	GRB7	chr17:37894186-37903538	HUES64	Ectoderm	OK	8.9997	1.08521	-3.0519	-8.87714	5e-05	0.000152439	yes
CYP2S1	CYP2S1	CYP2S1	chr19:41699114-41713444	HUES64	Ectoderm	OK	63.4644	8.38948	-2.91929	-13.172	5e-05	0.000152439	yes
DNAI2	DNAI2	DNAI2	chr17:72270385-72311023	HUES64	Ectoderm	NOTEST	0.0567447	0.00753712	-2.9124	0	1	1	no
DCLK1	DCLK1	DCLK1	chr13:35516423-36705514	HUES64	Ectoderm	OK	13.902	1.88848	-2.87999	-6.46946	5e-05	0.000152439	yes
FAM150B	FAM150B	FAM150B	chr2:279560-288308	HUES64	Ectoderm	OK	2.03045	0.30835	-2.71916	-4.69927	5e-05	0.000152439	yes
FGR	FGR	FGR	chr1:27938800-27961727	HUES64	Ectoderm	NOTEST	0.117171	0.0184896	-2.66382	0	1	1	no
KEL	KEL	KEL	chr7:142638200-142659503	HUES64	Ectoderm	OK	2.32448	0.37061	-2.64893	-5.89829	5e-05	0.000152439	yes
CYP2F1	CYP2F1	CYP2F1	chr19:41620352-41634281	HUES64	Ectoderm	NOTEST	0.131429	0.0219889	-2.57943	0	1	1	no
PPP2R2C	PPP2R2C	PPP2R2C	chr4:6322304-6474326	HUES64	Ectoderm	OK	2.38024	0.403735	-2.55962	-6.55119	5e-05	0.000152439	yes
DES	DES	DES	chr2:220283098-220291461	HUES64	Ectoderm	OK	1.14848	0.198126	-2.53524	-4.30072	5e-05	0.000152439	yes
WT1	WT1	WT1	chr11:32409321-32457081	HUES64	Ectoderm	NOTEST	0.0518552	0.00924245	-2.48814	0	1	1	no
ITPR3	ITPR3	ITPR3	chr6:33589155-33664348	HUES64	Ectoderm	OK	8.62185	1.58236	-2.44592	-10.1287	5e-05	0.000152439	yes
TRIM22	TRIM22	TRIM22	chr11:5710816-5732093	HUES64	Ectoderm	OK	13.6335	2.5394	-2.4246	-8.98702	5e-05	0.000152439	yes
ATP8B3	ATP8B3	ATP8B3	chr19:1782073-1812270	HUES64	Ectoderm	OK	2.35356	0.453882	-2.37446	-6.53398	5e-05	0.000152439	yes
PRRG4	PRRG4	PRRG4	chr11:32851488-32876105	HUES64	Ectoderm	NOTEST	0.352731	0.0695468	-2.34251	0	1	1	no
PCDH1	PCDH1	PCDH1	chr5:141232672-141257944	HUES64	Ectoderm	OK	45.2931	9.08409	-2.31788	-10.0531	5e-05	0.000152439	yes
SLC28A2	SLC28A2	SLC28A2	chr15:45544427-45568132	HUES64	Ectoderm	NOTEST	0.0749416	0.0159161	-2.23528	0	1	1	no
CEACAM1	CEACAM1	CEACAM1	chr19:43011457-43032661	HUES64	Ectoderm	NOTEST	0.302766	0.0649184	-2.2215	0	1	1	no
KAL1	KAL1	KAL1	chrX:8496914-8700227	HUES64	Ectoderm	OK	25.7907	6.1471	-2.06887	-9.24224	5e-05	0.000152439	yes
ICAM2	ICAM2	ICAM2	chr17:62075710-62097994	HUES64	Ectoderm	OK	0.518823	0.128473	-2.01378	-1.24576	0.02245	0.0394805	yes
SIT1	SIT1	SIT1	chr9:35649296-35650947	HUES64	Ectoderm	OK	1.55367	0.403183	-1.94617	-3.40382	0.00055	0.00140925	yes
ARTN	ARTN	ARTN	chr1:44398991-44402912	HUES64	Ectoderm	OK	1.80473	0.475393	-1.92459	-3.641	5e-05	0.000152439	yes
NDRG2	NDRG2	NDRG2	chr14:21484921-21493935	HUES64	Ectoderm	OK	7.48811	2.01711	-1.89231	-5.80051	5e-05	0.000152439	yes
HOXD8	HOXD8	HOXD8	chr2:176994421-176997423	HUES64	Ectoderm	NOTEST	0.2152	0.0587019	-1.8742	0	1	1	no
TMEM151B	TMEM151B	TMEM151B	chr6:44238479-44247182	HUES64	Ectoderm	OK	2.4046	0.669838	-1.84391	-5.5146	5e-05	0.000152439	yes
TLCD1	TLCD1	TLCD1	chr17:27046999-27053949	HUES64	Ectoderm	OK	23.8366	6.70045	-1.83085	-0.977013	0.18505	0.249432	no
DGKK	DGKK	DGKK	chrX:50111896-50213737	HUES64	Ectoderm	OK	1.12556	0.340207	-1.72615	-3.92671	5e-05	0.000152439	yes
GRAP2	GRAP2	GRAP2	chr22:40297085-40367384	HUES64	Ectoderm	NOTEST	0.324088	0.101437	-1.6758	0	1	1	no
LDHD	LDHD	LDHD	chr16:75145757-75150670	HUES64	Ectoderm	OK	2.17701	0.68955	-1.65862	-3.64093	5e-05	0.000152439	yes
CASQ1	CASQ1	CASQ1	chr1:160160284-160171676	HUES64	Ectoderm	OK	0.705345	0.224079	-1.65432	-2.59896	0.00195	0.0044442	yes
EPS8L2	EPS8L2	EPS8L2	chr11:706119-727727	HUES64	Ectoderm	OK	5.94526	1.89253	-1.65142	-5.82832	5e-05	0.000152439	yes
BATF3	BATF3	BATF3	chr1:212859758-212873327	HUES64	Ectoderm	OK	1.21099	0.387878	-1.64252	-2.58974	0.0068	0.0136355	yes
CDC14B	CDC14B	CDC14B	chr9:99262394-99382112	HUES64	Ectoderm	OK	15.7418	5.05611	-1.6385	-6.87203	5e-05	0.000152439	yes
WNT3	WNT3	WNT3	chr17:44841686-44896082	HUES64	Ectoderm	OK	6.36397	2.05502	-1.63078	-5.04698	5e-05	0.000152439	yes
TBC1D8	TBC1D8	TBC1D8	chr2:101618690-101767846	HUES64	Ectoderm	OK	4.25799	1.3771	-1.62854	-0.731416	0.3199	0.395516	no
SEMA4A	SEMA4A	SEMA4A	chr1:156119734-156147542	HUES64	Ectoderm	OK	3.34183	1.09057	-1.61555	-4.73679	5e-05	0.000152439	yes
CA8	CA8	CA8	chr8:61101422-61193954	HUES64	Ectoderm	OK	1.69647	0.566054	-1.58353	-3.61262	5e-05	0.000152439	yes
DAB1	DAB1	DAB1	chr1:57463578-58716211	HUES64	Ectoderm	OK	8.73401	2.91448	-1.58341	-5.88563	5e-05	0.000152439	yes
MYBBP1A	MYBBP1A	MYBBP1A	chr17:4402128-4458681	HUES64	Ectoderm	OK	30.8253	10.3715	-1.57149	-6.7638	5e-05	0.000152439	yes
HIST1H4H	HIST1H4H	HIST1H4H	chr6:26285353-26285727	HUES64	Ectoderm	OK	632.554	214.743	-1.55857	-11.6838	5e-05	0.000152439	yes
DUOX1	DUOX1	DUOX1	chr15:45422191-45457774	HUES64	Ectoderm	NOTEST	0.0711741	0.0245843	-1.53361	0	1	1	no
TGFB1I1	TGFB1I1	TGFB1I1	chr16:31483475-31489281	HUES64	Ectoderm	OK	4.08337	1.42393	-1.51988	-3.97061	5e-05	0.000152439	yes
HBG2	HBG2	HBG2	chr11:5274420-5276011	HUES64	Ectoderm	NOTEST	0.14096	0.0492656	-1.51664	0	1	1	no
HIST1H2BI	HIST1H2BI	HIST1H2BI	chr6:26273203-26273640	HUES64	Ectoderm	OK	225.83	79.1991	-1.51168	-9.70184	5e-05	0.000152439	yes
JARID2	JARID2	JARID2	chr6:15246526-15522253	HUES64	Ectoderm	OK	63.6739	22.6975	-1.48817	-6.85389	5e-05	0.000152439	yes
HES7	HES7	HES7	chr17:8023907-8027410	HUES64	Ectoderm	OK	0.90827	0.324903	-1.48311	-2.23664	0.00195	0.0044442	yes
AIFM2	AIFM2	AIFM2	chr10:71812356-71892690	HUES64	Ectoderm	OK	2.00686	0.722663	-1.47355	-1.18118	0.10995	0.159447	no
MDN1	MDN1	MDN1	chr6:90353230-90529442	HUES64	Ectoderm	OK	14.3867	5.23809	-1.45762	-6.54122	5e-05	0.000152439	yes
FAM159B	FAM159B	FAM159B	chr5:63986134-64064496	HUES64	Ectoderm	OK	8.85458	3.24176	-1.44965	-1.80594	0.03895	0.0642266	no
SLC29A1	SLC29A1	SLC29A1	chr6:44187241-44201888	HUES64	Ectoderm	OK	89.3819	34.0869	-1.39077	-6.1587	5e-05	0.000152439	yes
RAB38	RAB38	RAB38	chr11:87846414-87908635	HUES64	Ectoderm	OK	9.34034	3.66085	-1.3513	-4.73452	5e-05	0.000152439	yes
EDN2	EDN2	EDN2	chr1:41944445-41950344	HUES64	Ectoderm	NOTEST	0.0368179	0.0144596	-1.34838	0	1	1	no
PXT1	PXT1	PXT1	chr6:36358328-36458315	HUES64	Ectoderm	NOTEST	0.0204976	0.00805625	-1.34728	0	1	1	no
ITGAD	ITGAD	ITGAD	chr16:31404632-31437826	HUES64	Ectoderm	NOTEST	0.0141536	0.00559042	-1.34014	0	1	1	no
PLS1	PLS1	PLS1	chr3:142315228-142432505	HUES64	Ectoderm	OK	10.956	4.44864	-1.30029	-5.17029	5e-05	0.000152439	yes
PKP2	PKP2	PKP2	chr12:32943679-33049780	HUES64	Ectoderm	OK	9.10908	3.7083	-1.29655	-5.08851	5e-05	0.000152439	yes
SLC6A4	SLC6A4	SLC6A4	chr17:28523377-28562954	HUES64	Ectoderm	NOTEST	0.0379885	0.0155701	-1.28678	0	1	1	no
NSDHL	NSDHL	NSDHL	chrX:151999510-152037907	HUES64	Ectoderm	OK	33.3154	13.7134	-1.2806	-5.18823	5e-05	0.000152439	yes
DPH2	DPH2	DPH2	chr1:44435652-44439043	HUES64	Ectoderm	OK	24.6153	10.1533	-1.27761	-5.24576	5e-05	0.000152439	yes
PFN1	PFN1	PFN1	chr17:4848946-4851825	HUES64	Ectoderm	OK	909.637	380.291	-1.25819	-7.00147	5e-05	0.000152439	yes
PIGW	PIGW	PIGW	chr17:34891402-34895150	HUES64	Ectoderm	OK	13.3963	5.66726	-1.24111	-4.9976	5e-05	0.000152439	yes
SREBF1	SREBF1	SREBF1	chr17:17584786-17740325	HUES64	Ectoderm	OK	20.8265	8.98296	-1.21316	-3.79893	5e-05	0.000152439	yes
CYP27A1	CYP27A1	CYP27A1	chr2:219646471-219680016	HUES64	Ectoderm	OK	2.85773	1.23702	-1.208	-3.37556	5e-05	0.000152439	yes
SLC5A2	SLC5A2	SLC5A2	chr16:31494438-31519706	HUES64	Ectoderm	NOTEST	0.06289	0.0272653	-1.20576	0	1	1	no
RAB34	RAB34	RAB34	chr17:27041298-27045286	HUES64	Ectoderm	OK	93.2585	40.6898	-1.19657	-5.15488	5e-05	0.000152439	yes
PPP2R5A	PPP2R5A	PPP2R5A	chr1:212458878-212535205	HUES64	Ectoderm	OK	15.012	6.58899	-1.18799	-4.74908	5e-05	0.000152439	yes
SCARF1	SCARF1	SCARF1	chr17:1537151-1549041	HUES64	Ectoderm	OK	0.658783	0.29909	-1.13922	-2.11792	0.00245	0.00546289	yes
KLF16	KLF16	KLF16	chr19:1852397-1863564	HUES64	Ectoderm	OK	15.8246	7.24581	-1.12695	-4.80026	5e-05	0.000152439	yes
SLC41A2	SLC41A2	SLC41A2	chr12:105197274-105322472	HUES64	Ectoderm	OK	0.734382	0.338993	-1.11527	-2.32718	0.00285	0.00625755	yes
TNFAIP2	TNFAIP2	TNFAIP2	chr14:103592663-103603776	HUES64	Ectoderm	OK	11.915	5.50923	-1.11286	-4.7251	5e-05	0.000152439	yes
CA9	CA9	CA9	chr9:35673914-35681154	HUES64	Ectoderm	NOTEST	0.290302	0.135021	-1.10437	0	1	1	no
ERBB2	ERBB2	ERBB2	chr17:37844392-37884915	HUES64	Ectoderm	OK	74.5166	35.0049	-1.09	-4.85549	5e-05	0.000152439	yes
ITGB4	ITGB4	ITGB4	chr17:73717515-73753899	HUES64	Ectoderm	OK	0.500576	0.235445	-1.0882	-2.2545	0.00215	0.00485397	yes
WNT8A	WNT8A	WNT8A	chr5:137419773-137427199	HUES64	Ectoderm	OK	2.68399	1.26252	-1.08807	-2.74092	0.00095	0.00231724	yes
SLC3A2	SLC3A2	SLC3A2	chr11:62623483-62656355	HUES64	Ectoderm	OK	118.163	55.9054	-1.07972	-4.77988	5e-05	0.000152439	yes
ACOT11	ACOT11	ACOT11	chr1:55013806-55100417	HUES64	Ectoderm	OK	1.32204	0.631022	-1.067	-2.53818	0.0008	0.00198122	yes
TRAF4	TRAF4	TRAF4	chr17:27071022-27077976	HUES64	Ectoderm	OK	58.0219	28.1426	-1.04384	-4.88992	5e-05	0.000152439	yes
USP32	USP32	USP32	chr17:58254690-58469586	HUES64	Ectoderm	OK	18.2734	9.02033	-1.01849	-4.47259	5e-05	0.000152439	yes
TALDO1	TALDO1	TALDO1	chr11:747431-765024	HUES64	Ectoderm	OK	139.257	69.2928	-1.00697	-5.09856	5e-05	0.000152439	yes
SLC7A1	SLC7A1	SLC7A1	chr13:30083550-30169825	HUES64	Ectoderm	OK	22.3108	11.116	-1.0051	-4.54602	5e-05	0.000152439	yes
WARS	WARS	WARS	chr14:100800124-100842680	HUES64	Ectoderm	OK	22.8794	11.4719	-0.995945	-4.15529	5e-05	0.000152439	yes
FABP7	FABP7	FABP7	chr6:123100645-123105218	HUES64	Ectoderm	OK	28.4253	14.4194	-0.97916	-4.30979	5e-05	0.000152439	yes
TEX14	TEX14	TEX14	chr17:56634038-56769416	HUES64	Ectoderm	NOTEST	0.300435	0.153674	-0.967177	0	1	1	no
WDR74	WDR74	WDR74	chr11:62600382-62607628	HUES64	Ectoderm	OK	35.6689	18.5791	-0.940983	-4.30803	5e-05	0.000152439	yes
PGC	PGC	PGC	chr6:41704448-41715139	HUES64	Ectoderm	NOTEST	0.0328251	0.0172338	-0.929564	0	1	1	no
SLC2A1	SLC2A1	SLC2A1	chr1:43391045-43449029	HUES64	Ectoderm	OK	103.283	54.3696	-0.925729	-4.32507	5e-05	0.000152439	yes
SLC25A5	SLC25A5	SLC25A5	chrX:118599995-118605359	HUES64	Ectoderm	OK	279.527	147.5	-0.92227	-4.13492	5e-05	0.000152439	yes
CLIC1	CLIC1	CLIC1	chr6_ssto_hap7:3029174-3035164	HUES64	Ectoderm	OK	197.494	104.713	-0.915365	-4.67831	5e-05	0.000152439	yes
AIMP2	AIMP2	AIMP2	chr7:6048881-6098860	HUES64	Ectoderm	OK	32.187	17.066	-0.915354	-1.6028	0.05075	0.0810652	no
ZBTB3	ZBTB3	ZBTB3	chr11:62518434-62521656	HUES64	Ectoderm	OK	7.72923	4.12949	-0.904361	-3.49736	5e-05	0.000152439	yes
CAMK2N2	CAMK2N2	CAMK2N2	chr3:183967444-184010819	HUES64	Ectoderm	OK	5.76661	3.08495	-0.902475	-2.29923	0.0047	0.00980351	yes
VARS	VARS	VARS	chr6_ssto_hap7:3076106-3093568	HUES64	Ectoderm	OK	54.4323	29.1302	-0.901947	-4.18134	5e-05	0.000152439	yes
NKAIN1	NKAIN1	NKAIN1	chr1:31652591-31712734	HUES64	Ectoderm	OK	22.311	11.9412	-0.90181	-4.02589	5e-05	0.000152439	yes
MSRA	MSRA	MSRA	chr8:9911829-10286401	HUES64	Ectoderm	OK	2.45542	1.3144	-0.901567	-1.97593	0.0049	0.0101739	yes
RRP1B	RRP1B	RRP1B	chr21:45079431-45115960	HUES64	Ectoderm	OK	40.5731	22.0458	-0.880018	-4.03251	5e-05	0.000152439	yes
GADL1	GADL1	GADL1	chr3:30767691-30936153	HUES64	Ectoderm	NOTEST	0.0799119	0.0434819	-0.877994	0	1	1	no
A2M	A2M	A2M	chr12:9217772-9268558	HUES64	Ectoderm	OK	6.82983	3.72158	-0.875936	-3.13236	5e-05	0.000152439	yes
EPAS1	EPAS1	EPAS1	chr2:46524540-46613842	HUES64	Ectoderm	OK	1.60709	0.876245	-0.875041	-2.63292	0.00055	0.00140925	yes
DDAH1	DDAH1	DDAH1	chr1:85784167-86044046	HUES64	Ectoderm	OK	11.5398	6.2999	-0.873212	-3.57473	5e-05	0.000152439	yes
WDR46	WDR46	WDR46	chr6_qbl_hap6:4479118-4489547	HUES64	Ectoderm	OK	32.2756	17.6204	-0.8732	-3.69283	5e-05	0.000152439	yes
MRPL4	MRPL4	MRPL4	chr19:10362639-10370736	HUES64	Ectoderm	OK	41.8321	22.969	-0.864923	-3.49805	5e-05	0.000152439	yes
TIMM44	TIMM44	TIMM44	chr19:7991602-8008708	HUES64	Ectoderm	OK	32.2062	17.8832	-0.848733	-3.84703	5e-05	0.000152439	yes
TP53	TP53	TP53	chr17:7571719-7606820	HUES64	Ectoderm	OK	87.3953	48.5496	-0.848095	-3.75676	5e-05	0.000152439	yes
RAB3D	RAB3D	RAB3D	chr19:11406823-11450344	HUES64	Ectoderm	OK	3.84138	2.14371	-0.841519	-2.90388	5e-05	0.000152439	yes
CBL	CBL	CBL	chr11:119076989-119178859	HUES64	Ectoderm	OK	13.0439	7.28103	-0.841162	-3.77684	5e-05	0.000152439	yes
ECE2	ECE2	ECE2	chr3:183967444-184010819	HUES64	Ectoderm	OK	9.72522	5.44187	-0.837628	-2.47152	0.004	0.00848521	yes
PXN	PXN	PXN	chr12:120648249-120703563	HUES64	Ectoderm	OK	28.7316	16.0834	-0.837066	-3.68609	5e-05	0.000152439	yes
LLPH	LLPH	LLPH	chr12:66516848-66524533	HUES64	Ectoderm	OK	29.1872	16.3516	-0.835906	-3.73758	5e-05	0.000152439	yes
SURF2	SURF2	SURF2	chr9:136223420-136228040	HUES64	Ectoderm	OK	30.3771	17.0469	-0.833476	-3.70847	5e-05	0.000152439	yes
KIF1C	KIF1C	KIF1C	chr17:4901242-4931694	HUES64	Ectoderm	OK	20.7241	11.7566	-0.81784	-3.70752	5e-05	0.000152439	yes
DNAJC7	DNAJC7	DNAJC7	chr17:40118758-40177656	HUES64	Ectoderm	OK	58.5757	33.6054	-0.801611	-2.33289	0.0021	0.00475223	yes
CSTB	CSTB	CSTB	chr21:45193830-45196259	HUES64	Ectoderm	OK	135.87	78.0516	-0.799731	-4.47349	5e-05	0.000152439	yes
FAM65B	FAM65B	FAM65B	chr6:24804512-24911195	HUES64	Ectoderm	OK	5.18896	2.98494	-0.797744	-2.59688	0.00025	0.000683971	yes
ATP6V0B	ATP6V0B	ATP6V0B	chr1:44440601-44443972	HUES64	Ectoderm	OK	81.9478	47.3047	-0.792721	-3.37672	5e-05	0.000152439	yes
MRPL47	MRPL47	MRPL47	chr3:179306254-179322434	HUES64	Ectoderm	OK	58.19	33.7056	-0.787784	-3.32383	5e-05	0.000152439	yes
CDR2	CDR2	CDR2	chr16:22357256-22385938	HUES64	Ectoderm	OK	13.5764	7.97659	-0.767252	-3.22778	5e-05	0.000152439	yes
C10orf2	C10orf2	C10orf2	chr10:102747292-102754158	HUES64	Ectoderm	OK	12.7462	7.5227	-0.760742	-2.85868	0.0003	0.000808821	yes
ALG3	ALG3	ALG3	chr3:183948316-183967313	HUES64	Ectoderm	OK	26.2452	15.5931	-0.751147	-2.96935	5e-05	0.000152439	yes
NAA50	NAA50	NAA50	chr3:113435306-113465120	HUES64	Ectoderm	OK	42.0309	24.9786	-0.750757	-3.4514	5e-05	0.000152439	yes
NT5DC3	NT5DC3	NT5DC3	chr12:104166080-104234975	HUES64	Ectoderm	OK	2.583	1.53808	-0.74792	-2.72251	0.0002	0.000556784	yes
UNC13D	UNC13D	UNC13D	chr17:73823307-73840798	HUES64	Ectoderm	OK	0.79483	0.47438	-0.744602	-1.76207	0.01795	0.0323884	yes
NFKBIE	NFKBIE	NFKBIE	chr6:44225902-44233525	HUES64	Ectoderm	OK	6.03781	3.60532	-0.7439	-2.70452	0.00035	0.000931237	yes
HSP90AB1	HSP90AB1	HSP90AB1	chr6:44214848-44221614	HUES64	Ectoderm	OK	1130.56	675.49	-0.743035	-3.40551	5e-05	0.000152439	yes
NEK8	NEK8	NEK8	chr17:27055831-27069784	HUES64	Ectoderm	OK	4.42104	2.64165	-0.742946	-2.56554	0.00115	0.00275682	yes
RAB7A	RAB7A	RAB7A	chr3:128444978-128533641	HUES64	Ectoderm	OK	73.4471	43.9692	-0.740214	-3.53463	5e-05	0.000152439	yes
PAXIP1	PAXIP1	PAXIP1	chr7:154720226-154794682	HUES64	Ectoderm	OK	20.511	12.4093	-0.72498	-3.09404	0.0001	0.000292223	yes
SMPDL3A	SMPDL3A	SMPDL3A	chr6:123109970-123130864	HUES64	Ectoderm	OK	1.59964	0.97248	-0.718011	-1.74403	0.02255	0.0396371	yes
RAN	RAN	RAN	chr12:131356616-131360826	HUES64	Ectoderm	OK	717.846	437.704	-0.713717	-3.74131	5e-05	0.000152439	yes
ALK	ALK	ALK	chr2:29415639-30144432	HUES64	Ectoderm	NOTEST	0.175549	0.107238	-0.711066	0	1	1	no
TMEM223	TMEM223	TMEM223	chr11:62554873-62559486	HUES64	Ectoderm	OK	22.8392	14.0084	-0.705225	-1.9823	0.00595	0.0121017	yes
PLBD1	PLBD1	PLBD1	chr12:14656596-14720791	HUES64	Ectoderm	OK	7.763	4.81402	-0.689371	-2.5319	0.00145	0.0034016	yes
PI4K2B	PI4K2B	PI4K2B	chr4:25235652-25280831	HUES64	Ectoderm	OK	7.80175	4.84413	-0.687558	-2.74903	0.0003	0.000808821	yes
QSER1	QSER1	QSER1	chr11:32914791-33001814	HUES64	Ectoderm	OK	33.2523	21.1284	-0.654271	-2.97984	0.0003	0.000808821	yes
ANXA7	ANXA7	ANXA7	chr10:75135188-75173841	HUES64	Ectoderm	OK	36.7689	23.6343	-0.637608	-2.73279	0.00015	0.000426423	yes
CENPM	CENPM	CENPM	chr22:42334740-42343148	HUES64	Ectoderm	OK	25.4035	16.333	-0.637237	-2.28345	0.0021	0.00475223	yes
PEA15	PEA15	PEA15	chr1:160175124-160185162	HUES64	Ectoderm	OK	69.5033	44.6929	-0.637036	-3.02636	0.00025	0.000683971	yes
SLC6A11	SLC6A11	SLC6A11	chr3:10857916-10980146	HUES64	Ectoderm	OK	0.692522	0.448662	-0.626232	-1.14734	0.13665	0.192004	no
KCNJ1	KCNJ1	KCNJ1	chr11:128707914-128737268	HUES64	Ectoderm	NOTEST	0.140717	0.0915316	-0.620454	0	1	1	no
MAPKAP1	MAPKAP1	MAPKAP1	chr9:128199672-128469513	HUES64	Ectoderm	OK	40.2183	26.3541	-0.609826	-2.57449	0.0004	0.00105274	yes
STIP1	STIP1	STIP1	chr11:63953586-63972020	HUES64	Ectoderm	OK	170.341	111.654	-0.609393	-2.94537	0.0004	0.00105274	yes
PSMC5	PSMC5	PSMC5	chr17:61896792-61909387	HUES64	Ectoderm	OK	126.866	84.06	-0.593819	-2.14429	0.00365	0.00781649	yes
LMNA	LMNA	LMNA	chr1:156084460-156109878	HUES64	Ectoderm	OK	20.6655	13.7113	-0.591864	-2.38884	0.00165	0.00382454	yes
CHST11	CHST11	CHST11	chr12:104850691-105155792	HUES64	Ectoderm	OK	6.37115	4.23076	-0.59064	-2.35395	0.00145	0.0034016	yes
SLC7A6	SLC7A6	SLC7A6	chr16:68298422-68344868	HUES64	Ectoderm	OK	1.82385	1.21391	-0.587328	-1.36449	0.0584	0.0916797	no
TRAPPC4	TRAPPC4	TRAPPC4	chr11:118889240-118894385	HUES64	Ectoderm	OK	50.7503	33.8258	-0.585292	-2.44726	0.0009	0.00220511	yes
RILP	RILP	RILP	chr17:1549444-1553392	HUES64	Ectoderm	OK	1.67285	1.11644	-0.583403	-1.39567	0.07525	0.114461	no
GMEB1	GMEB1	GMEB1	chr1:28995243-29041387	HUES64	Ectoderm	OK	9.55025	6.42245	-0.572415	-2.04926	0.00585	0.0119215	yes
ARHGEF40	ARHGEF40	ARHGEF40	chr14:21538526-21558036	HUES64	Ectoderm	OK	19.8658	13.3909	-0.569036	-2.56462	0.00075	0.00186778	yes
DHX15	DHX15	DHX15	chr4:24529087-24586184	HUES64	Ectoderm	OK	123.153	83.2634	-0.564697	-2.67309	0.0007	0.0017546	yes
POLR3E	POLR3E	POLR3E	chr16:22308740-22345343	HUES64	Ectoderm	OK	23.9478	16.2266	-0.561531	-2.52892	0.00145	0.0034016	yes
TOMM6	TOMM6	TOMM6	chr6:41755180-41757634	HUES64	Ectoderm	OK	123.811	83.9823	-0.559985	-2.97607	0.00115	0.00275682	yes
KCNJ5	KCNJ5	KCNJ5	chr11:128761312-128787951	HUES64	Ectoderm	NOTEST	0.104271	0.0707336	-0.559868	0	1	1	no
EEF2K	EEF2K	EEF2K	chr16:22217591-22300066	HUES64	Ectoderm	OK	3.89912	2.64663	-0.558991	-2.21402	0.00345	0.00742934	yes
TBC1D4	TBC1D4	TBC1D4	chr13:75858808-76056250	HUES64	Ectoderm	OK	10.6092	7.23993	-0.55127	-2.41815	0.00185	0.00423901	yes
YY1	YY1	YY1	chr14:100705101-100744804	HUES64	Ectoderm	OK	53.7283	36.7314	-0.548668	-2.57619	0.00095	0.00231724	yes
TFR2	TFR2	TFR2	chr7:100218038-100239173	HUES64	Ectoderm	OK	0.659825	0.451104	-0.548626	-1.10738	0.13795	0.193613	no
TMEM205	TMEM205	TMEM205	chr19:11453451-11456981	HUES64	Ectoderm	OK	38.6396	26.4277	-0.548026	-2.09022	0.0032	0.00694318	yes
PDSS2	PDSS2	PDSS2	chr6:107473760-107780779	HUES64	Ectoderm	OK	6.76352	4.62672	-0.547784	-2.15772	0.0045	0.00942862	yes
DDX42	DDX42	DDX42	chr17:61851566-61896677	HUES64	Ectoderm	OK	50.077	34.526	-0.536464	-2.40666	0.00115	0.00275682	yes
ALOX15B	ALOX15B	ALOX15B	chr17:7942357-7952451	HUES64	Ectoderm	NOTEST	0.0227465	0.015709	-0.53406	0	1	1	no
PFDN6	PFDN6	PFDN6	chr6_qbl_hap6:4489620-4490954	HUES64	Ectoderm	OK	64.3202	44.8149	-0.521292	-2.03075	0.00515	0.0106426	yes
NCOR2	NCOR2	NCOR2	chr12:124808960-125052010	HUES64	Ectoderm	OK	31.4586	21.9266	-0.520776	-2.33347	0.00165	0.00382454	yes
DAXX	DAXX	DAXX	chr6_qbl_hap6:4518582-4523042	HUES64	Ectoderm	OK	40.3338	28.177	-0.517471	-2.24795	0.00225	0.00505745	yes
RPIA	RPIA	RPIA	chr2:88991175-89050452	HUES64	Ectoderm	OK	14.1877	9.96221	-0.510102	-2.10997	0.0095	0.0183832	yes
FTSJ3	FTSJ3	FTSJ3	chr17:61896792-61909387	HUES64	Ectoderm	OK	23.1189	16.3142	-0.502946	-1.37878	0.06385	0.0991784	no
FAM178A	FAM178A	FAM178A	chr10:102672325-102724891	HUES64	Ectoderm	OK	10.1767	7.18285	-0.502636	-1.76548	0.0114	0.0216252	yes
PSMD2	PSMD2	PSMD2	chr3:184017021-184026840	HUES64	Ectoderm	OK	122.694	87.6773	-0.484787	-2.29933	0.003	0.00655247	yes
PDXK	PDXK	PDXK	chr21:45138977-45182188	HUES64	Ectoderm	OK	10.3556	7.43816	-0.477391	-2.09914	0.00525	0.0108259	yes
KIAA2018	KIAA2018	KIAA2018	chr3:113367232-113415493	HUES64	Ectoderm	OK	4.45099	3.2082	-0.472362	-2.02769	0.0056	0.0114648	yes
DNPEP	DNPEP	DNPEP	chr2:220238179-220252662	HUES64	Ectoderm	OK	15.557	11.2181	-0.47173	-2.02929	0.0097	0.0187268	yes
AURKB	AURKB	AURKB	chr17:8108048-8113883	HUES64	Ectoderm	OK	78.2234	56.7115	-0.463959	-2.30545	0.0057	0.0116476	yes
PAFAH1B2	PAFAH1B2	PAFAH1B2	chr11:117014999-117047592	HUES64	Ectoderm	OK	53.4988	38.8141	-0.462926	-2.04642	0.00455	0.00952276	yes
FKBP5	FKBP5	FKBP5	chr6:35541361-35704724	HUES64	Ectoderm	OK	25.7578	18.7929	-0.454818	-2.01555	0.0067	0.0134559	yes
BCL11B	BCL11B	BCL11B	chr14:99635624-99737822	HUES64	Ectoderm	OK	0.805691	0.588026	-0.454347	-1.27099	0.07095	0.108742	no
ELF4	ELF4	ELF4	chrX:129198894-129244688	HUES64	Ectoderm	OK	0.439886	0.322128	-0.449497	-0.844731	0.2198	0.28905	no
UHRF1	UHRF1	UHRF1	chr19:4909509-4962165	HUES64	Ectoderm	OK	23.5737	17.4946	-0.430269	-1.87493	0.00855	0.0167272	yes
SURF4	SURF4	SURF4	chr9:136228339-136242970	HUES64	Ectoderm	OK	71.4085	53.0173	-0.429633	-2.02882	0.00765	0.0151472	yes
JUP	JUP	JUP	chr17:39910858-39942964	HUES64	Ectoderm	OK	40.7646	30.3518	-0.425532	-1.87919	0.0102	0.0195825	yes
DYDC2	DYDC2	DYDC2	chr10:82116557-82127829	HUES64	Ectoderm	OK	1.85539	1.38419	-0.422679	-1.06628	0.16385	0.224686	no
SSPN	SSPN	SSPN	chr12:26348268-26387708	HUES64	Ectoderm	NOTEST	0.0273624	0.0206142	-0.408557	0	1	1	no
CEBPA	CEBPA	CEBPA	chr19:33790839-33793430	HUES64	Ectoderm	OK	0.735286	0.555765	-0.403832	-0.834903	0.2633	0.335076	no
HYOU1	HYOU1	HYOU1	chr11:118914895-118927925	HUES64	Ectoderm	OK	79.7293	60.3249	-0.402356	-1.81889	0.0108	0.0206066	yes
SRSF10	SRSF10	SRSF10	chr1_gl000191_random:36272-50281	HUES64	Ectoderm	OK	76.9096	58.2416	-0.401114	-1.75303	0.0149	0.0274647	yes
WDR5	WDR5	WDR5	chr9:137001209-137025094	HUES64	Ectoderm	OK	31.4338	23.8112	-0.400679	-1.7418	0.0152	0.0279585	yes
NSL1	NSL1	NSL1	chr1:212899494-212965139	HUES64	Ectoderm	OK	3.8695	2.93978	-0.396437	-1.67402	0.0195	0.0348549	yes
GULP1	GULP1	GULP1	chr2:189157389-189460652	HUES64	Ectoderm	OK	37.4419	28.5405	-0.391644	-1.72537	0.01505	0.0277116	yes
ANKS1B	ANKS1B	ANKS1B	chr12:99039077-100378432	HUES64	Ectoderm	OK	1.35358	1.0379	-0.383118	-0.470646	0.5017	0.577126	no
NFE2L1	NFE2L1	NFE2L1	chr17:46125685-46138907	HUES64	Ectoderm	OK	57.4752	44.1018	-0.382103	-1.77392	0.01425	0.0264002	yes
TTN	TTN	TTN	chr2:179059373-179672150	HUES64	Ectoderm	NOTEST	0.190514	0.146556	-0.37844	0	1	1	no
TRIM5	TRIM5	TRIM5	chr11:5617330-5706339	HUES64	Ectoderm	OK	13.0613	10.0497	-0.378155	-1.2301	0.0822	0.123641	no
ERGIC1	ERGIC1	ERGIC1	chr5:172261222-172379688	HUES64	Ectoderm	OK	41.5332	31.9759	-0.377279	-1.75208	0.02015	0.0358686	yes
PRMT7	PRMT7	PRMT7	chr16:68344876-68391169	HUES64	Ectoderm	OK	16.3483	12.6013	-0.37557	-1.51901	0.0314	0.0531499	no
SLC25A11	SLC25A11	SLC25A11	chr17:4840425-4843462	HUES64	Ectoderm	OK	36.2618	27.968	-0.374671	-1.59644	0.0249	0.0432572	yes
NEDD4L	NEDD4L	NEDD4L	chr18:55711618-56068772	HUES64	Ectoderm	OK	10.2942	8.01997	-0.360166	-1.57237	0.02545	0.0441032	yes
RPL26L1	RPL26L1	RPL26L1	chr5:172386438-172396774	HUES64	Ectoderm	OK	45.4591	35.5499	-0.354723	-1.74378	0.05625	0.0887159	no
IGSF1	IGSF1	IGSF1	chrX:130407482-130423403	HUES64	Ectoderm	OK	10.0998	7.91412	-0.351828	-1.23436	0.0823	0.123763	no
POLR2G	POLR2G	POLR2G	chr11:62529010-62534187	HUES64	Ectoderm	OK	79.1483	62.0643	-0.350794	-1.82001	0.0374	0.0619612	no
ATP6V0E1	ATP6V0E1	ATP6V0E1	chr5:172410762-172461900	HUES64	Ectoderm	OK	71.0424	55.8003	-0.348407	-1.77171	0.04	0.0657269	no
RNF167	RNF167	RNF167	chr17:4843629-4848517	HUES64	Ectoderm	OK	46.1889	36.3619	-0.345117	-1.634	0.0379	0.0626927	no
C17orf59	C17orf59	C17orf59	chr17:8091650-8093564	HUES64	Ectoderm	OK	2.8353	2.24363	-0.337663	-0.979861	0.19735	0.263716	no
TOP1	TOP1	TOP1	chr20:39657461-39753126	HUES64	Ectoderm	OK	35.5627	28.1467	-0.337398	-1.55651	0.0337	0.0565571	no
RPL23A	RPL23A	RPL23A	chr17:27046999-27053949	HUES64	Ectoderm	OK	931.105	739.749	-0.331907	-1.754	0.0367	0.0609481	no
SPEG	SPEG	SPEG	chr2:220299699-220358354	HUES64	Ectoderm	OK	7.80637	6.20208	-0.331901	-0.874617	0.20625	0.273817	no
ADIPOR1	ADIPOR1	ADIPOR1	chr1:202909960-202927700	HUES64	Ectoderm	OK	37.5801	30.0205	-0.324022	-1.39528	0.04765	0.0766647	no
HJURP	HJURP	HJURP	chr2:234745485-234763212	HUES64	Ectoderm	OK	26.5569	21.3037	-0.317984	-1.44609	0.0523	0.0832278	no
SAFB2	SAFB2	SAFB2	chr19:5587009-5622938	HUES64	Ectoderm	OK	16.3717	13.1423	-0.31699	-1.38671	0.05965	0.0934117	no
MYO19	MYO19	MYO19	chr17:34842472-34891305	HUES64	Ectoderm	OK	19.4286	15.6132	-0.315409	-1.07079	0.1279	0.181396	no
ATP6V1A	ATP6V1A	ATP6V1A	chr3:113465865-113530905	HUES64	Ectoderm	OK	24.2966	19.552	-0.313437	-1.42377	0.05105	0.0814858	no
CDC37	CDC37	CDC37	chr19:10501808-10514271	HUES64	Ectoderm	OK	101.437	81.8647	-0.309272	-1.37257	0.05255	0.0835786	no
ACTL6B	ACTL6B	ACTL6B	chr7:100240725-100254084	HUES64	Ectoderm	NOTEST	0.348373	0.282252	-0.303648	0	1	1	no
ABCF3	ABCF3	ABCF3	chr3:183903862-183911795	HUES64	Ectoderm	OK	14.8134	12.0242	-0.300965	-1.28623	0.0853	0.127696	no
ALKBH3	ALKBH3	ALKBH3	chr11:43902356-43941825	HUES64	Ectoderm	OK	5.20458	4.22469	-0.300939	-0.962287	0.21105	0.279202	no
THUMPD2	THUMPD2	THUMPD2	chr2:39963199-40006416	HUES64	Ectoderm	OK	8.13233	6.62276	-0.296238	-1.07752	0.1219	0.174033	no
DDX23	DDX23	DDX23	chr12:49223538-49245957	HUES64	Ectoderm	OK	37.2694	30.4105	-0.293419	-1.35498	0.06685	0.103227	no
DDI2	DDI2	DDI2	chr1:15943952-15988217	HUES64	Ectoderm	OK	10.8588	8.87336	-0.291311	-0.908995	0.1882	0.25312	no
ASF1B	ASF1B	ASF1B	chr19:14230320-14247440	HUES64	Ectoderm	OK	25.5901	21.0423	-0.282297	-1.27107	0.1002	0.147015	no
IPO13	IPO13	IPO13	chr1:44412477-44433694	HUES64	Ectoderm	OK	8.94296	7.38359	-0.27643	-1.15104	0.1151	0.16581	no
RSC1A1	RSC1A1	RSC1A1	chr1:15943952-15988217	HUES64	Ectoderm	OK	11.714	9.69409	-0.273062	-0.720953	0.29775	0.372035	no
SMARCD2	SMARCD2	SMARCD2	chr17:61909440-61920351	HUES64	Ectoderm	OK	29.3635	24.3184	-0.271976	-1.24526	0.09515	0.140478	no
REXO4	REXO4	REXO4	chr9:136243283-136324508	HUES64	Ectoderm	OK	13.1878	10.9533	-0.267839	-0.992164	0.1884	0.253344	no
MTA2	MTA2	MTA2	chr11:62360674-62369303	HUES64	Ectoderm	OK	62.5408	52.1142	-0.263119	-1.23881	0.0926	0.137191	no
TFAP4	TFAP4	TFAP4	chr16:4307186-4323001	HUES64	Ectoderm	OK	15.7603	13.2454	-0.250805	-1.07369	0.15815	0.217842	no
FGFR1	FGFR1	FGFR1	chr8:38268655-38326352	HUES64	Ectoderm	OK	90.0787	75.812	-0.24876	-1.10873	0.11645	0.167388	no
MRPL43	MRPL43	MRPL43	chr10:102732285-102747272	HUES64	Ectoderm	OK	44.3772	37.5139	-0.242394	-0.925969	0.18765	0.25249	no
REXO1	REXO1	REXO1	chr19:1815244-1848452	HUES64	Ectoderm	OK	13.0049	11.0035	-0.241094	-1.02347	0.13365	0.188408	no
WDR20	WDR20	WDR20	chr14:102606211-102690010	HUES64	Ectoderm	OK	9.94285	8.41832	-0.240127	-0.896372	0.2004	0.267168	no
PER1	PER1	PER1	chr17:8043787-8055753	HUES64	Ectoderm	OK	8.96206	7.64104	-0.230062	-0.976064	0.17475	0.237367	no
WFS1	WFS1	WFS1	chr4:6271576-6304992	HUES64	Ectoderm	OK	13.7104	11.7354	-0.224405	-0.941128	0.1712	0.233218	no
CTNNA1	CTNNA1	CTNNA1	chr5:138089106-138270723	HUES64	Ectoderm	OK	127.949	109.542	-0.224086	-1.04865	0.15075	0.209011	no
SMAD2	SMAD2	SMAD2	chr18:45359465-45457515	HUES64	Ectoderm	OK	9.28736	7.95212	-0.223929	-0.979656	0.16315	0.223851	no
NPAS2	NPAS2	NPAS2	chr2:101436612-101613287	HUES64	Ectoderm	NOTEST	0.229981	0.197657	-0.218514	0	1	1	no
EPOR	EPOR	EPOR	chr19:11487880-11495018	HUES64	Ectoderm	OK	2.69754	2.31868	-0.218345	-0.626352	0.35665	0.433745	no
PBX1	PBX1	PBX1	chr1:164528801-164821045	HUES64	Ectoderm	OK	41.1404	35.5417	-0.211043	-0.970913	0.1657	0.226879	no
INCA1	INCA1	INCA1	chr17:4891424-4900905	HUES64	Ectoderm	OK	0.546899	0.473627	-0.207524	-0.28504	0.6703	0.731066	no
MBNL3	MBNL3	MBNL3	chrX:131503342-131623996	HUES64	Ectoderm	OK	2.21181	1.92018	-0.20399	-0.78716	0.2544	0.325433	no
DNMT1	DNMT1	DNMT1	chr19:10244021-10305755	HUES64	Ectoderm	OK	49.4533	42.9492	-0.203436	-0.927719	0.1843	0.248575	no
LIN28A	LIN28A	LIN28A	chr1:26737268-26756219	HUES64	Ectoderm	OK	336.168	295.522	-0.185917	-0.854666	0.2393	0.309959	no
CCDC124	CCDC124	CCDC124	chr19:18043823-18054794	HUES64	Ectoderm	OK	63.2338	55.6885	-0.183317	-0.774434	0.2568	0.328008	no
WRAP53	WRAP53	WRAP53	chr17:7571719-7606820	HUES64	Ectoderm	OK	17.3481	15.2799	-0.183143	-0.312202	0.6388	0.703108	no
RPL38	RPL38	RPL38	chr17:72199794-72206019	HUES64	Ectoderm	OK	2187.41	1935.25	-0.176703	-0.786164	0.2464	0.317163	no
ARMC5	ARMC5	ARMC5	chr16:31470316-31478488	HUES64	Ectoderm	OK	3.67039	3.25242	-0.17442	-0.60038	0.3812	0.458788	no
ZNRF1	ZNRF1	ZNRF1	chr16:75032914-75144892	HUES64	Ectoderm	OK	8.03869	7.13156	-0.172744	-0.725777	0.31215	0.38736	no
EIF2B5	EIF2B5	EIF2B5	chr3:183852809-183863099	HUES64	Ectoderm	OK	15.1094	13.406	-0.172573	-0.750994	0.30855	0.383553	no
ZNHIT3	ZNHIT3	ZNHIT3	chr17:34842472-34891305	HUES64	Ectoderm	OK	37.3705	33.2447	-0.168776	-0.466899	0.569	0.639925	no
DHDDS	DHDDS	DHDDS	chr1:26758801-26797795	HUES64	Ectoderm	OK	11.8702	10.5643	-0.16814	-0.690328	0.3212	0.396835	no
CLPB	CLPB	CLPB	chr11:72003469-72145568	HUES64	Ectoderm	OK	7.14218	6.36322	-0.166606	-0.659021	0.3639	0.441248	no
TAF6L	TAF6L	TAF6L	chr11:62538874-62554813	HUES64	Ectoderm	OK	4.23893	3.78393	-0.163813	-0.542396	0.45715	0.534318	no
C3orf14	C3orf14	C3orf14	chr3:62305395-62319320	HUES64	Ectoderm	OK	15.0772	13.5093	-0.158413	-0.630043	0.4554	0.53263	no
GLMN	GLMN	GLMN	chr1:92711954-92853732	HUES64	Ectoderm	OK	17.734	15.911	-0.156494	-0.547855	0.46245	0.539502	no
NFATC3	NFATC3	NFATC3	chr16:68119268-68270136	HUES64	Ectoderm	OK	11.8428	10.6522	-0.152866	-0.549645	0.4232	0.500928	no
CDC42EP4	CDC42EP4	CDC42EP4	chr17:71279762-71308143	HUES64	Ectoderm	OK	12.5638	11.3067	-0.15209	-0.652093	0.3742	0.451704	no
CCDC9	CCDC9	CCDC9	chr19:47759730-47775210	HUES64	Ectoderm	OK	10.3504	9.31992	-0.151293	-0.609527	0.4055	0.483249	no
TMEM53	TMEM53	TMEM53	chr1:45119500-45140099	HUES64	Ectoderm	OK	3.11614	2.81132	-0.148515	-0.431803	0.5634	0.634719	no
AP2M1	AP2M1	AP2M1	chr3:183892633-183901879	HUES64	Ectoderm	OK	201.872	182.261	-0.147436	-0.6589	0.33705	0.413472	no
DHX34	DHX34	DHX34	chr19:47852537-47885961	HUES64	Ectoderm	OK	9.03321	8.15873	-0.146894	-0.620368	0.3902	0.467843	no
TFEB	TFEB	TFEB	chr6:41651715-41703997	HUES64	Ectoderm	OK	0.671327	0.606402	-0.146742	-0.268039	0.69525	0.752697	no
SREBF2	SREBF2	SREBF2	chr22:42229105-42302375	HUES64	Ectoderm	OK	80.1875	72.4726	-0.145942	-0.65636	0.33465	0.410966	no
PIK3R4	PIK3R4	PIK3R4	chr3:130397777-130465696	HUES64	Ectoderm	OK	13.2279	12.0325	-0.136648	-0.605678	0.39685	0.474561	no
EIF2AK1	EIF2AK1	EIF2AK1	chr7:6048881-6098860	HUES64	Ectoderm	OK	45.1798	41.3318	-0.128426	-0.534345	0.43715	0.514712	no
SURF1	SURF1	SURF1	chr9:136218665-136223361	HUES64	Ectoderm	OK	22.1183	20.2823	-0.125021	-0.5466	0.5016	0.577036	no
BLMH	BLMH	BLMH	chr17:28575222-28619074	HUES64	Ectoderm	OK	39.6913	36.4337	-0.123551	-0.576985	0.4297	0.507408	no
SPAG7	SPAG7	SPAG7	chr17:4862520-4871132	HUES64	Ectoderm	OK	60.0057	55.1381	-0.122049	-0.609256	0.4507	0.52801	no
SAMD1	SAMD1	SAMD1	chr19:14199228-14201232	HUES64	Ectoderm	OK	27.4742	25.2604	-0.121201	-0.550448	0.4832	0.559505	no
ACP1	ACP1	ACP1	chr2:264868-278282	HUES64	Ectoderm	OK	97.0052	89.4873	-0.11638	-0.511609	0.4592	0.536314	no
RPAP2	RPAP2	RPAP2	chr1:92711954-92853732	HUES64	Ectoderm	OK	7.86363	7.26753	-0.113729	-0.308187	0.6567	0.718942	no
SLC35B2	SLC35B2	SLC35B2	chr6:44221837-44225283	HUES64	Ectoderm	OK	25.2578	23.3691	-0.112131	-0.509311	0.489	0.565037	no
LPPR2	LPPR2	LPPR2	chr19:11466061-11476374	HUES64	Ectoderm	OK	3.71852	3.44141	-0.111729	-0.361115	0.5956	0.664203	no
LSM2	LSM2	LSM2	chr6_qbl_hap6:3058818-3068380	HUES64	Ectoderm	OK	83.1572	76.992	-0.111133	-0.579975	0.48985	0.565875	no
LPHN1	LPHN1	LPHN1	chr19:14258548-14316997	HUES64	Ectoderm	OK	26.5197	24.5841	-0.109338	-0.494254	0.4732	0.549906	no
B3GALT4	B3GALT4	B3GALT4	chr6_qbl_hap6:4477155-4478841	HUES64	Ectoderm	OK	1.05684	0.98033	-0.108421	-0.230447	0.76315	0.81074	no
NDUFB5	NDUFB5	NDUFB5	chr3:179322574-179342288	HUES64	Ectoderm	OK	56.622	52.5832	-0.106761	-0.451827	0.5107	0.585567	no
MYO10	MYO10	MYO10	chr5:16662015-16936385	HUES64	Ectoderm	OK	22.1356	20.6373	-0.101115	-0.460461	0.50775	0.582835	no
SARS	SARS	SARS	chr1:109756514-109780804	HUES64	Ectoderm	OK	62.9476	58.7205	-0.100286	-0.439289	0.5243	0.598412	no
VEGFA	VEGFA	VEGFA	chr6:43737945-43754223	HUES64	Ectoderm	OK	9.04349	8.43658	-0.100222	-0.398173	0.5581	0.629906	no
TAF12	TAF12	TAF12	chr1:28929608-28969604	HUES64	Ectoderm	OK	21.8809	20.4388	-0.0983632	-0.368865	0.5785	0.648656	no
PML	PML	PML	chr15:74287013-74340155	HUES64	Ectoderm	OK	12.3031	11.5307	-0.0935328	-0.348482	0.6097	0.676966	no
CYBRD1	CYBRD1	CYBRD1	chr2:172378865-172414643	HUES64	Ectoderm	OK	2.96189	2.77839	-0.0922729	-0.314814	0.641	0.704984	no
CYB5R1	CYB5R1	CYB5R1	chr1:202931000-202936404	HUES64	Ectoderm	OK	7.73085	7.27327	-0.088022	-0.326851	0.66535	0.726683	no
MAP2K7	MAP2K7	MAP2K7	chr19:7968764-7979363	HUES64	Ectoderm	OK	16.9119	15.9992	-0.0800389	-0.354911	0.62055	0.686767	no
STOML1	STOML1	STOML1	chr15:74275559-74284635	HUES64	Ectoderm	OK	1.67241	1.58764	-0.0750402	-0.190888	0.78895	0.832259	no
AMBRA1	AMBRA1	AMBRA1	chr11:46417963-46612914	HUES64	Ectoderm	OK	9.02807	8.60701	-0.0689058	-0.286465	0.66825	0.729258	no
KIF2C	KIF2C	KIF2C	chr1:45205489-45233438	HUES64	Ectoderm	OK	23.9199	22.8356	-0.0669282	-0.304671	0.6731	0.733535	no
CAMTA1	CAMTA1	CAMTA1	chr1:6845383-7829766	HUES64	Ectoderm	OK	61.6801	58.9805	-0.064569	-0.234169	0.73105	0.783505	no
FAM151A	FAM151A	FAM151A	chr1:55013806-55100417	HUES64	Ectoderm	NOTEST	0.0510449	0.0488542	-0.0632854	0	1	1	no
ELAVL1	ELAVL1	ELAVL1	chr19:8023456-8070529	HUES64	Ectoderm	OK	29.8196	28.5754	-0.0614859	-0.282279	0.68555	0.74435	no
ACAD9	ACAD9	ACAD9	chr3:128598332-128631957	HUES64	Ectoderm	OK	10.4535	10.0325	-0.059296	-0.231146	0.73515	0.787082	no
MGRN1	MGRN1	MGRN1	chr16:4674825-4740975	HUES64	Ectoderm	OK	21.6099	20.8931	-0.0486671	-0.210446	0.7632	0.810761	no
SIPA1L3	SIPA1L3	SIPA1L3	chr19:38397867-38699008	HUES64	Ectoderm	OK	7.36082	7.12048	-0.0478918	-0.208043	0.7628	0.810439	no
PRPF8	PRPF8	PRPF8	chr17:1553922-1588176	HUES64	Ectoderm	OK	87.1138	84.5391	-0.0432826	-0.198254	0.7807	0.825424	no
LEMD2	LEMD2	LEMD2	chr6:33738989-33756906	HUES64	Ectoderm	OK	18.1361	17.6201	-0.0416407	-0.173646	0.7944	0.836849	no
PVRL1	PVRL1	PVRL1	chr11:119508807-119599435	HUES64	Ectoderm	OK	35.5876	34.6068	-0.0403185	-0.166177	0.8084	0.848448	no
RPA1	RPA1	RPA1	chr17:1733272-1802848	HUES64	Ectoderm	OK	51.1502	49.8099	-0.038309	-0.17796	0.8006	0.841942	no
CCDC66	CCDC66	CCDC66	chr3:56591183-56717135	HUES64	Ectoderm	OK	5.81528	5.69203	-0.0309036	-0.0515748	0.9443	0.956965	no
WDR86	WDR86	WDR86	chr7:151078206-151110132	HUES64	Ectoderm	OK	2.7676	2.71034	-0.0301595	-0.0873146	0.90265	0.92424	no
SLC25A43	SLC25A43	SLC25A43	chrX:118533257-118588437	HUES64	Ectoderm	OK	2.26234	2.21621	-0.0297168	-0.0878431	0.90255	0.924176	no
CADPS	CADPS	CADPS	chr3:62384020-62861064	HUES64	Ectoderm	OK	2.13805	2.1003	-0.0257013	-0.0856648	0.9007	0.922725	no
TMEM179B	TMEM179B	TMEM179B	chr11:62554873-62559486	HUES64	Ectoderm	OK	14.6522	14.4147	-0.0235763	-0.0715947	0.92685	0.94318	no
RBBP5	RBBP5	RBBP5	chr1:205055269-205091150	HUES64	Ectoderm	OK	9.43477	9.29887	-0.0209311	-0.0862385	0.89615	0.919197	no
FIP1L1	FIP1L1	FIP1L1	chr4:54243819-54326103	HUES64	Ectoderm	OK	23.1936	22.8913	-0.018927	-0.0793515	0.90655	0.927195	no
ZNF423	ZNF423	ZNF423	chr16:49524520-49860918	HUES64	Ectoderm	OK	26.2809	25.9544	-0.0180384	-0.08231	0.90855	0.928769	no
CAMKK1	CAMKK1	CAMKK1	chr17:3763616-3796337	HUES64	Ectoderm	OK	2.32249	2.30156	-0.013058	-0.0398903	0.9529	0.963729	no
PPM1D	PPM1D	PPM1D	chr17:58677543-58743640	HUES64	Ectoderm	OK	5.95728	5.91042	-0.0113929	-0.046132	0.94645	0.958631	no
NKIRAS2	NKIRAS2	NKIRAS2	chr17:40118758-40177656	HUES64	Ectoderm	OK	24.4017	24.2271	-0.0103569	-0.0226383	0.97335	0.979288	no
PPP3CB	PPP3CB	PPP3CB	chr10:75196562-75255782	HUES64	Ectoderm	OK	17.4827	17.4294	-0.00440316	-0.018559	0.97965	0.984148	no
PAQR9	PAQR9	PAQR9	chr3:142680073-142682178	HUES64	Ectoderm	OK	1.41697	1.41282	-0.00423139	-0.0105148	0.98495	0.988046	no
CNR2	CNR2	CNR2	chr1:24200459-24239817	HUES64	Ectoderm	NOTEST	0	0	0	0	1	1	no
PPIAL4C	PPIAL4C	PPIAL4C	chr1:149553002-149553787	HUES64	Ectoderm	NOTEST	0	0	0	0	1	1	no
RGSL1	RGSL1	RGSL1	chr1:182419255-182529732	HUES64	Ectoderm	NOTEST	0	0	0	0	1	1	no
TRIM6-TRIM34	TRIM6-TRIM34	TRIM6-TRIM34	chr11:5617330-5706339	HUES64	Ectoderm	NOTEST	0	0	0	0	1	1	no
TP53AIP1	TP53AIP1	TP53AIP1	chr11:128804626-128813294	HUES64	Ectoderm	NOTEST	0	0	0	0	1	1	no
LACRT	LACRT	LACRT	chr12:55024622-55028663	HUES64	Ectoderm	NOTEST	0	0	0	0	1	1	no
DCD	DCD	DCD	chr12:55038374-55042149	HUES64	Ectoderm	NOTEST	0	0	0	0	1	1	no
RNASE8	RNASE8	RNASE8	chr14:21526051-21526516	HUES64	Ectoderm	NOTEST	0	0	0	0	1	1	no
NKX2-1	NKX2-1	NKX2-1	chr14:36985603-36989430	HUES64	Ectoderm	NOTEST	0	0	0	0	1	1	no
COX6A2	COX6A2	COX6A2	chr16:31439054-31439721	HUES64	Ectoderm	NOTEST	0	0	0	0	1	1	no
TBC1D29	TBC1D29	TBC1D29	chr17:28886583-28890509	HUES64	Ectoderm	NOTEST	0	0	0	0	1	1	no
CCL3	CCL3	CCL3	chr17:34415602-34417506	HUES64	Ectoderm	NOTEST	0	0	0	0	1	1	no
TBC1D3B	TBC1D3B	TBC1D3B	chr17:34493060-34503988	HUES64	Ectoderm	NOTEST	0	0	0	0	1	1	no
CSH1	CSH1	CSH1	chr17:61972272-61973987	HUES64	Ectoderm	NOTEST	0	0	0	0	1	1	no
ENPP7	ENPP7	ENPP7	chr17:77704881-77716021	HUES64	Ectoderm	NOTEST	0	0	0	0	1	1	no
HOXD12	HOXD12	HOXD12	chr2:176964529-176965488	HUES64	Ectoderm	NOTEST	0	0	0	0	1	1	no
ENTHD1	ENTHD1	ENTHD1	chr22:40139048-40289794	HUES64	Ectoderm	NOTEST	0	0	0	0	1	1	no
C7orf34	C7orf34	C7orf34	chr7:142636602-142637957	HUES64	Ectoderm	NOTEST	0	0	0	0	1	1	no
OR2A5	OR2A5	OR2A5	chr7:143747494-143748430	HUES64	Ectoderm	NOTEST	0	0	0	0	1	1	no
OR2A25	OR2A25	OR2A25	chr7:143771312-143772245	HUES64	Ectoderm	NOTEST	0	0	0	0	1	1	no
OR2A12	OR2A12	OR2A12	chr7:143792200-143793133	HUES64	Ectoderm	NOTEST	0	0	0	0	1	1	no
OR2A2	OR2A2	OR2A2	chr7:143806675-143807632	HUES64	Ectoderm	NOTEST	0	0	0	0	1	1	no
OR2A14	OR2A14	OR2A14	chr7:143826205-143827138	HUES64	Ectoderm	NOTEST	0	0	0	0	1	1	no
FCN1	FCN1	FCN1	chr9:137801430-137809806	HUES64	Ectoderm	NOTEST	0	0	0	0	1	1	no
FAM9A	FAM9A	FAM9A	chrX:8758836-8769424	HUES64	Ectoderm	NOTEST	0	0	0	0	1	1	no
BMP15	BMP15	BMP15	chrX:50653734-50659641	HUES64	Ectoderm	NOTEST	0	0	0	0	1	1	no
H3F3A	H3F3A	H3F3A	chr1:226250420-226259703	HUES64	Ectoderm	OK	444.383	445.384	0.00324581	0.0146016	0.9837	0.987151	no
RERE	RERE	RERE	chr1:8412463-8877699	HUES64	Ectoderm	OK	21.2039	21.2968	0.00630847	0.0277947	0.967	0.974534	no
SH3BP4	SH3BP4	SH3BP4	chr2:235860627-235964358	HUES64	Ectoderm	OK	18.9801	19.0922	0.00849619	0.0384095	0.95635	0.96628	no
SUPT6H	SUPT6H	SUPT6H	chr17:26989301-27029249	HUES64	Ectoderm	OK	24.5782	24.8428	0.0154473	0.0702157	0.92005	0.937922	no
CXADR	CXADR	CXADR	chr21:18885329-18939266	HUES64	Ectoderm	OK	59.7297	60.7946	0.025494	0.120712	0.87025	0.898652	no
RNF26	RNF26	RNF26	chr11:119205236-119208022	HUES64	Ectoderm	OK	19.7582	20.1405	0.0276417	0.123777	0.8699	0.898393	no
RPS18	RPS18	RPS18	chr6_ssto_hap7:4720053-4720706	HUES64	Ectoderm	OK	2686.2	2741.11	0.0291926	0.182806	0.85125	0.88342	no
TAPBP	TAPBP	TAPBP	chr6_qbl_hap6:4499711-4514410	HUES64	Ectoderm	OK	8.56634	8.76721	0.0334391	0.131642	0.84665	0.879673	no
ERC2	ERC2	ERC2	chr3:55542335-56502391	HUES64	Ectoderm	OK	1.72236	1.76294	0.0335938	0.112995	0.8728	0.900738	no
PLA2G15	PLA2G15	PLA2G15	chr16:68279246-68294961	HUES64	Ectoderm	OK	2.26576	2.32519	0.037352	0.113585	0.87415	0.90179	no
CPVL	CPVL	CPVL	chr7:29035246-29186153	HUES64	Ectoderm	OK	21.1683	21.7297	0.0377601	0.15228	0.82515	0.862253	no
KCTD20	KCTD20	KCTD20	chr6:36358328-36458315	HUES64	Ectoderm	OK	16.1096	16.5432	0.0383182	0.165944	0.80785	0.847985	no
PLEKHM2	PLEKHM2	PLEKHM2	chr1:16010826-16061264	HUES64	Ectoderm	OK	7.21912	7.42353	0.040282	0.165816	0.81355	0.852656	no
H3F3B	H3F3B	H3F3B	chr17:73772514-73775860	HUES64	Ectoderm	OK	173.711	179.399	0.0464836	0.222106	0.7626	0.810246	no
EEA1	EEA1	EEA1	chr12:93166284-93323107	HUES64	Ectoderm	OK	5.30804	5.49715	0.0505043	0.21308	0.75855	0.806762	no
TLN1	TLN1	TLN1	chr9:35697333-35749225	HUES64	Ectoderm	OK	26.6369	27.6136	0.0519494	0.192092	0.7791	0.824105	no
WNT6	WNT6	WNT6	chr2:219724545-219738954	HUES64	Ectoderm	NOTEST	0.163803	0.169819	0.0520357	0	1	1	no
CETN2	CETN2	CETN2	chrX:151995870-151999301	HUES64	Ectoderm	OK	43.8822	45.5184	0.0528126	0.255085	0.7482	0.798067	no
TAGLN	TAGLN	TAGLN	chr11:117070039-117075508	HUES64	Ectoderm	OK	67.4949	70.3331	0.0594249	0.253543	0.70995	0.765463	no
EHBP1	EHBP1	EHBP1	chr2:62900985-63275656	HUES64	Ectoderm	OK	11.2789	11.7565	0.0598279	0.218301	0.75795	0.806254	no
SLC23A2	SLC23A2	SLC23A2	chr20:4833001-4990939	HUES64	Ectoderm	OK	5.98881	6.24281	0.0599262	0.247552	0.7089	0.764539	no
HSPA1L	HSPA1L	HSPA1L	chr6_qbl_hap6:3071043-3076482	HUES64	Ectoderm	OK	0.740806	0.773122	0.0616008	0.13269	0.85335	0.885114	no
EYA3	EYA3	EYA3	chr1:28300818-28415131	HUES64	Ectoderm	OK	11.6937	12.2232	0.0638996	0.263893	0.7126	0.767769	no
GALK1	GALK1	GALK1	chr17:73754017-73761280	HUES64	Ectoderm	OK	10.1413	10.6187	0.0663661	0.255861	0.7391	0.790405	no
VPS52	VPS52	VPS52	chr6_ssto_hap7:4698273-4719864	HUES64	Ectoderm	OK	19.323	20.2329	0.0663809	0.297945	0.68405	0.743062	no
MLN	MLN	MLN	chr6:33762448-33771793	HUES64	Ectoderm	NOTEST	0.0507972	0.0532529	0.0681109	0	1	1	no
SH3YL1	SH3YL1	SH3YL1	chr2:218135-264068	HUES64	Ectoderm	OK	7.5618	7.93665	0.069801	0.239128	0.722	0.775876	no
SLC25A47	SLC25A47	SLC25A47	chr14:100789678-100796715	HUES64	Ectoderm	NOTEST	0.0126823	0.0133193	0.0707018	0	1	1	no
GGT6	GGT6	GGT6	chr17:4460221-4463876	HUES64	Ectoderm	NOTEST	0.0168121	0.0176602	0.0710038	0	1	1	no
USP13	USP13	USP13	chr3:179370932-179507189	HUES64	Ectoderm	OK	7.20608	7.59869	0.0765376	0.333011	0.63335	0.698292	no
AHCYL1	AHCYL1	AHCYL1	chr1:110527307-110566364	HUES64	Ectoderm	OK	49.2147	51.9196	0.0771902	0.35956	0.61335	0.680279	no
FER	FER	FER	chr5:108083522-108523373	HUES64	Ectoderm	OK	4.14183	4.37136	0.0778133	0.276513	0.6907	0.74875	no
RPS25	RPS25	RPS25	chr11:118868851-118889057	HUES64	Ectoderm	OK	1565.31	1657.88	0.0828906	0.369143	0.59235	0.661328	no
B4GALT2	B4GALT2	B4GALT2	chr1:44444865-44456840	HUES64	Ectoderm	OK	36.4779	38.7761	0.0881467	0.379179	0.5887	0.658032	no
GGNBP2	GGNBP2	GGNBP2	chr17:34900736-34946276	HUES64	Ectoderm	OK	17.2965	18.4773	0.0952702	0.422763	0.5645	0.635755	no
XKR6	XKR6	XKR6	chr8:10753656-11058875	HUES64	Ectoderm	OK	1.28744	1.37744	0.0974848	0.262174	0.6914	0.749311	no
PTPN1	PTPN1	PTPN1	chr20:49126890-49201086	HUES64	Ectoderm	OK	21.8166	23.3524	0.0981481	0.444335	0.5404	0.613411	no
GOSR1	GOSR1	GOSR1	chr17:28804425-28853832	HUES64	Ectoderm	OK	10.5703	11.3444	0.101955	0.432143	0.52915	0.60292	no
TMEM107	TMEM107	TMEM107	chr17:8076296-8079714	HUES64	Ectoderm	OK	4.69827	5.05748	0.106288	0.324448	0.6259	0.691528	no
GLI2	GLI2	GLI2	chr2:121554866-121750229	HUES64	Ectoderm	OK	11.0143	11.8617	0.106934	0.472919	0.49755	0.573134	no
GLIS2	GLIS2	GLIS2	chr16:4382224-4389598	HUES64	Ectoderm	OK	0.592372	0.638438	0.108041	0.241359	0.7315	0.783911	no
TMBIM4	TMBIM4	TMBIM4	chr12:66530716-66563807	HUES64	Ectoderm	OK	12.7863	13.862	0.116541	0.483969	0.5135	0.588173	no
PGS1	PGS1	PGS1	chr17:76374734-76573476	HUES64	Ectoderm	OK	8.8661	9.62652	0.118716	0.460498	0.5267	0.600629	no
GNB2	GNB2	GNB2	chr7:100271362-100276792	HUES64	Ectoderm	OK	68.7718	74.9288	0.123703	0.600812	0.4295	0.50721	no
LZTS2	LZTS2	LZTS2	chr10:102756863-102790914	HUES64	Ectoderm	OK	2.38786	2.60471	0.125405	0.366213	0.6079	0.675373	no
KLHL10	KLHL10	KLHL10	chr17:39994042-40004599	HUES64	Ectoderm	NOTEST	0.0467192	0.0509679	0.125574	0	1	1	no
MOSPD3	MOSPD3	MOSPD3	chr7:100209724-100213000	HUES64	Ectoderm	OK	13.2672	14.5209	0.130265	0.448111	0.50695	0.582061	no
HIVEP3	HIVEP3	HIVEP3	chr1:41975683-42384496	HUES64	Ectoderm	NOTEST	0.17066	0.186895	0.13111	0	1	1	no
SREK1IP1	SREK1IP1	SREK1IP1	chr5:63986134-64064496	HUES64	Ectoderm	OK	9.11923	10.0176	0.135555	0.559998	0.4111	0.488844	no
TTPAL	TTPAL	TTPAL	chr20:43104546-43123244	HUES64	Ectoderm	OK	5.07733	5.5839	0.137204	0.550186	0.4221	0.499855	no
CCDC107	CCDC107	CCDC107	chr9:35658286-35665278	HUES64	Ectoderm	OK	3.98265	4.38804	0.139848	0.231721	0.76245	0.810123	no
RPL31	RPL31	RPL31	chr2:101618690-101767846	HUES64	Ectoderm	OK	2427.7	2676.02	0.1405	0.897658	0.35725	0.43438	no
SYT5	SYT5	SYT5	chr19:55684468-55691720	HUES64	Ectoderm	NOTEST	0.199458	0.220021	0.14156	0	1	1	no
SNAPC2	SNAPC2	SNAPC2	chr19:7985193-7988136	HUES64	Ectoderm	OK	13.9361	15.3918	0.143335	0.535715	0.436	0.513591	no
HARBI1	HARBI1	HARBI1	chr11:46624855-46638777	HUES64	Ectoderm	OK	2.48574	2.74553	0.143409	0.394169	0.59905	0.667333	no
DEAF1	DEAF1	DEAF1	chr11:644224-704129	HUES64	Ectoderm	OK	19.8155	21.9564	0.148009	0.613314	0.40675	0.484505	no
PNRC2	PNRC2	PNRC2	chr1:24286300-24289949	HUES64	Ectoderm	OK	70.0947	77.8551	0.151487	0.723325	0.33055	0.406672	no
DPP6	DPP6	DPP6	chr7:153584418-154685995	HUES64	Ectoderm	OK	1.78297	1.98461	0.154571	0.477002	0.48275	0.559076	no
ITGAE	ITGAE	ITGAE	chr17:3617918-3704537	HUES64	Ectoderm	OK	2.93984	3.27979	0.157867	0.39157	0.5783	0.648472	no
ATF7IP	ATF7IP	ATF7IP	chr12:14518610-14651697	HUES64	Ectoderm	OK	37.9016	42.3015	0.158448	0.732914	0.30515	0.379951	no
C5AR1	C5AR1	C5AR1	chr19:47813103-47825327	HUES64	Ectoderm	NOTEST	0.073097	0.081607	0.158881	0	1	1	no
NXF1	NXF1	NXF1	chr11:62559597-62572964	HUES64	Ectoderm	OK	25.7827	28.7853	0.158925	0.656583	0.3392	0.415704	no
AARS2	AARS2	AARS2	chr6:44266462-44281063	HUES64	Ectoderm	OK	7.21594	8.07429	0.162147	0.678744	0.33785	0.414304	no
JOSD2	JOSD2	JOSD2	chr19:51009258-51014345	HUES64	Ectoderm	OK	2.82796	3.16662	0.163182	0.410281	0.6215	0.687623	no
RABIF	RABIF	RABIF	chr1:202848085-202858263	HUES64	Ectoderm	OK	5.81527	6.56711	0.175413	0.65276	0.3695	0.446963	no
USP2	USP2	USP2	chr11:119225924-119252436	HUES64	Ectoderm	OK	1.86995	2.11338	0.176549	0.516866	0.4376	0.515166	no
NUP210	NUP210	NUP210	chr3:13357736-13461809	HUES64	Ectoderm	OK	21.612	24.467	0.179006	0.81576	0.2541	0.325113	no
ZBTB8A	ZBTB8A	ZBTB8A	chr1:33004771-33071542	HUES64	Ectoderm	OK	1.39142	1.58494	0.187873	0.630681	0.3557	0.432778	no
SLC37A4	SLC37A4	SLC37A4	chr11:118895060-118901616	HUES64	Ectoderm	OK	23.6724	27.0597	0.192935	0.805612	0.24155	0.312362	no
ERN1	ERN1	ERN1	chr17:62120389-62207502	HUES64	Ectoderm	OK	0.791794	0.906166	0.19465	0.485899	0.48135	0.55774	no
ZNF367	ZNF367	ZNF367	chr9:99148224-99180669	HUES64	Ectoderm	OK	5.57974	6.38652	0.194833	0.764567	0.2841	0.357496	no
LRCH4	LRCH4	LRCH4	chr7:100171633-100183776	HUES64	Ectoderm	OK	12.1055	13.8938	0.198782	0.856203	0.2379	0.308498	no
SLC43A2	SLC43A2	SLC43A2	chr17:1477695-1532130	HUES64	Ectoderm	OK	6.73872	7.7459	0.200958	0.793692	0.27595	0.348732	no
PLEKHA3	PLEKHA3	PLEKHA3	chr2:179059373-179672150	HUES64	Ectoderm	OK	6.3153	7.26041	0.2012	0.341123	0.6416	0.70553	no
CNOT4	CNOT4	CNOT4	chr7:135046546-135194875	HUES64	Ectoderm	OK	9.1168	10.5342	0.208488	0.822813	0.23015	0.300324	no
ATP1B1	ATP1B1	ATP1B1	chr1:169075946-169337186	HUES64	Ectoderm	OK	23.6129	27.3071	0.209703	0.800823	0.283	0.356348	no
ZMYM4	ZMYM4	ZMYM4	chr1:35734567-35887545	HUES64	Ectoderm	OK	22.947	26.5688	0.211425	0.964322	0.1798	0.243327	no
COL19A1	COL19A1	COL19A1	chr6:70576447-70922157	HUES64	Ectoderm	NOTEST	0.013199	0.01529	0.212164	0	1	1	no
SMYD4	SMYD4	SMYD4	chr17:1682828-1733175	HUES64	Ectoderm	OK	6.76336	7.83652	0.212472	0.876881	0.22545	0.295282	no
PDE4A	PDE4A	PDE4A	chr19:10531332-10580307	HUES64	Ectoderm	OK	1.47433	1.71211	0.215716	0.636688	0.34275	0.419448	no
TUT1	TUT1	TUT1	chr11:62342516-62359109	HUES64	Ectoderm	OK	8.68012	10.0918	0.217403	0.887379	0.22235	0.291848	no
RGL2	RGL2	RGL2	chr6_qbl_hap6:4491673-4499416	HUES64	Ectoderm	OK	14.5294	16.9247	0.220158	0.922955	0.18315	0.247242	no
SLC7A6OS	SLC7A6OS	SLC7A6OS	chr16:68298422-68344868	HUES64	Ectoderm	OK	11.5154	13.4283	0.221718	0.690847	0.3089	0.383907	no
RNF214	RNF214	RNF214	chr11:117103403-117156404	HUES64	Ectoderm	OK	12.8863	15.0369	0.222676	0.906158	0.18455	0.248858	no
PRKRA	PRKRA	PRKRA	chr2:179059373-179672150	HUES64	Ectoderm	OK	33.0397	38.7391	0.229589	0.77469	0.31515	0.390537	no
PPP1R12C	PPP1R12C	PPP1R12C	chr19:55602280-55628927	HUES64	Ectoderm	OK	15.8198	18.6422	0.23684	1.04301	0.15255	0.211164	no
SDR39U1	SDR39U1	SDR39U1	chr14:24899140-24912007	HUES64	Ectoderm	OK	29.1551	34.3884	0.238176	0.63687	0.3587	0.435899	no
PLA2G1B	PLA2G1B	PLA2G1B	chr12:120759913-120765592	HUES64	Ectoderm	NOTEST	0.0650097	0.0768559	0.241502	0	1	1	no
FOXR1	FOXR1	FOXR1	chr11:118842416-118851995	HUES64	Ectoderm	NOTEST	0.0266633	0.0315297	0.241859	0	1	1	no
CCDC42	CCDC42	CCDC42	chr17:8633245-8648154	HUES64	Ectoderm	NOTEST	0.0265293	0.0313715	0.241868	0	1	1	no
PCOLCE	PCOLCE	PCOLCE	chr7:100199881-100205798	HUES64	Ectoderm	OK	11.0518	13.1314	0.248744	1.00308	0.19185	0.257312	no
CD72	CD72	CD72	chr9:35605280-35618424	HUES64	Ectoderm	OK	0.760083	0.908173	0.25681	0.236076	0.71225	0.767456	no
ZBTB8B	ZBTB8B	ZBTB8B	chr1:32930657-32953459	HUES64	Ectoderm	OK	1.93641	2.31652	0.258574	0.831003	0.2397	0.310412	no
CSMD2	CSMD2	CSMD2	chr1:33979608-34631443	HUES64	Ectoderm	OK	1.57334	1.88338	0.259499	0.985196	0.1546	0.213611	no
MGMT	MGMT	MGMT	chr10:131265453-131565783	HUES64	Ectoderm	OK	13.7948	16.5633	0.263866	1.08366	0.1715	0.233566	no
MED13	MED13	MED13	chr17:60019965-60142643	HUES64	Ectoderm	OK	10.248	12.3254	0.266301	1.19007	0.0947	0.139919	no
TTYH2	TTYH2	TTYH2	chr17:72209695-72258157	HUES64	Ectoderm	OK	2.45618	2.96035	0.269349	0.832896	0.21755	0.286576	no
HMGN2	HMGN2	HMGN2	chr1:26798901-26803133	HUES64	Ectoderm	OK	242.377	292.344	0.27041	1.32057	0.0827	0.124282	no
TTC9C	TTC9C	TTC9C	chr11:62495951-62506108	HUES64	Ectoderm	OK	13.1949	15.9267	0.271461	1.09986	0.1701	0.231909	no
SEMA4G	SEMA4G	SEMA4G	chr10:102732285-102747272	HUES64	Ectoderm	OK	0.921606	1.1146	0.274298	0.353173	0.5919	0.660906	no
KLHL12	KLHL12	KLHL12	chr1:202860229-202896371	HUES64	Ectoderm	OK	14.7552	17.8495	0.274668	1.21302	0.09525	0.140604	no
ZNF219	ZNF219	ZNF219	chr14:21558204-21572863	HUES64	Ectoderm	OK	28.949	35.2815	0.285398	1.29543	0.07995	0.120657	no
PCSK7	PCSK7	PCSK7	chr11:117075787-117102811	HUES64	Ectoderm	OK	11.0711	13.4957	0.285691	1.2272	0.09415	0.139203	no
TNNI3	TNNI3	TNNI3	chr19:55663135-55669100	HUES64	Ectoderm	OK	6.36711	7.79668	0.292221	0.954034	0.2522	0.323075	no
VPS11	VPS11	VPS11	chr11:118938492-118952688	HUES64	Ectoderm	OK	8.69886	10.6821	0.296302	1.22891	0.0931	0.137837	no
PRKACA	PRKACA	PRKACA	chr19:14202506-14228559	HUES64	Ectoderm	OK	25.6955	31.586	0.297767	1.27677	0.0699	0.107329	no
FAM13B	FAM13B	FAM13B	chr5:137225124-137368802	HUES64	Ectoderm	OK	8.06287	9.93123	0.300679	1.24787	0.07525	0.114461	no
C16orf58	C16orf58	C16orf58	chr16:31494438-31519706	HUES64	Ectoderm	OK	15.7795	19.4545	0.302057	1.25286	0.0743	0.113186	no
KCNN1	KCNN1	KCNN1	chr19:18062110-18109930	HUES64	Ectoderm	OK	2.33822	2.89422	0.307767	0.944018	0.1912	0.256581	no
CREB1	CREB1	CREB1	chr2:208394615-208470284	HUES64	Ectoderm	OK	5.3801	6.66051	0.307999	1.30278	0.0645	0.100045	no
CLASP1	CLASP1	CLASP1	chr2:122095351-122407052	HUES64	Ectoderm	OK	14.974	18.5896	0.312036	1.36685	0.05345	0.0848136	no
DCAF8	DCAF8	DCAF8	chr1:160185504-160232350	HUES64	Ectoderm	OK	20.0994	25.0427	0.317235	1.30226	0.064	0.0993709	no
CYR61	CYR61	CYR61	chr1:86046443-86049648	HUES64	Ectoderm	OK	24.5805	30.7497	0.323058	1.47274	0.05185	0.0825944	no
SFXN3	SFXN3	SFXN3	chr10:102790995-102800998	HUES64	Ectoderm	NOTEST	0.342381	0.428913	0.325083	0	1	1	no
PGAP3	PGAP3	PGAP3	chr17:37827374-37844310	HUES64	Ectoderm	OK	5.53773	7.01794	0.341751	1.28441	0.084	0.126003	no
ATG13	ATG13	ATG13	chr11:46638825-46696368	HUES64	Ectoderm	OK	19.0274	24.1157	0.3419	1.48605	0.03675	0.0610209	no
S1PR2	S1PR2	S1PR2	chr19:10332108-10341948	HUES64	Ectoderm	OK	5.49037	6.96239	0.342678	1.28309	0.0701	0.107598	no
CCDC159	CCDC159	CCDC159	chr19:11457180-11465620	HUES64	Ectoderm	OK	1.86518	2.37124	0.346327	0.831401	0.29155	0.365467	no
IGDCC3	IGDCC3	IGDCC3	chr15:65619464-65670378	HUES64	Ectoderm	OK	54.8891	69.9565	0.34994	1.62099	0.0264	0.0455529	yes
ZCCHC4	ZCCHC4	ZCCHC4	chr4:25314395-25372005	HUES64	Ectoderm	OK	4.08659	5.2108	0.35061	1.25136	0.09045	0.134404	no
FAM168A	FAM168A	FAM168A	chr11:73117027-73309228	HUES64	Ectoderm	OK	5.19282	6.62256	0.350872	1.22515	0.10965	0.159066	no
PRKRIR	PRKRIR	PRKRIR	chr11:76061003-76091880	HUES64	Ectoderm	OK	23.3144	29.7582	0.352065	1.60095	0.03395	0.0569165	no
SLC25A29	SLC25A29	SLC25A29	chr14:100757452-100772860	HUES64	Ectoderm	OK	2.74468	3.50429	0.352487	1.10579	0.13845	0.194237	no
UNK	UNK	UNK	chr17:73780680-73821886	HUES64	Ectoderm	OK	8.79919	11.2443	0.353754	1.49806	0.04345	0.0706984	no
PMS2	PMS2	PMS2	chr7:6012869-6048737	HUES64	Ectoderm	OK	5.48435	7.01206	0.354516	1.26685	0.07275	0.111138	no
SLC5A5	SLC5A5	SLC5A5	chr19:17982781-18005983	HUES64	Ectoderm	NOTEST	0.247021	0.315894	0.354804	0	1	1	no
KDM4B	KDM4B	KDM4B	chr19:4969123-5153608	HUES64	Ectoderm	OK	10.692	13.7192	0.359663	1.581	0.02975	0.0506599	no
APAF1	APAF1	APAF1	chr12:99039077-100378432	HUES64	Ectoderm	OK	3.20555	4.13397	0.366955	1.36409	0.0601	0.0940413	no
NF1	NF1	NF1	chr17:29421944-29704695	HUES64	Ectoderm	OK	7.8006	10.0926	0.371647	1.47935	0.0387	0.0638632	no
TRPC1	TRPC1	TRPC1	chr3:142443265-142526729	HUES64	Ectoderm	OK	4.71101	6.10255	0.373375	1.4532	0.0509	0.0812756	no
SMAD6	SMAD6	SMAD6	chr15:66994673-67074337	HUES64	Ectoderm	OK	3.00491	3.90285	0.377209	1.02787	0.13575	0.19089	no
HSPA1A	HSPA1A	HSPA1A	chr6_qbl_hap6:3076937-3079366	HUES64	Ectoderm	OK	6.41737	8.33584	0.377344	1.44146	0.0593	0.0929264	no
TULP1	TULP1	TULP1	chr6:35465650-35480647	HUES64	Ectoderm	NOTEST	0.230263	0.300291	0.383078	0	1	1	no
GIGYF1	GIGYF1	GIGYF1	chr7:100277129-100286870	HUES64	Ectoderm	OK	24.3601	31.7994	0.38448	1.75667	0.01785	0.0322293	yes
PCOLCE2	PCOLCE2	PCOLCE2	chr3:142536701-142608045	HUES64	Ectoderm	OK	4.76219	6.2193	0.385126	1.35358	0.0752	0.114397	no
NUB1	NUB1	NUB1	chr7:151038857-151075532	HUES64	Ectoderm	OK	9.05063	11.8234	0.385556	1.60503	0.03185	0.0538158	no
MCAM	MCAM	MCAM	chr11:119179233-119187840	HUES64	Ectoderm	OK	8.45788	11.0712	0.38845	1.61632	0.0324	0.0546221	no
C17orf85	C17orf85	C17orf85	chr17:3714459-3749540	HUES64	Ectoderm	OK	15.2187	20.0095	0.394848	1.69698	0.0173	0.0313522	yes
CCDC84	CCDC84	CCDC84	chr11:118868851-118889057	HUES64	Ectoderm	OK	7.84263	10.3218	0.396285	0.259168	0.7465	0.796632	no
CHD2	CHD2	CHD2	chr15:93443550-93571237	HUES64	Ectoderm	OK	8.89401	11.7883	0.406451	1.65721	0.0195	0.0348549	yes
COMMD6	COMMD6	COMMD6	chr13:76099349-76111991	HUES64	Ectoderm	OK	27.8203	36.9286	0.408602	1.70498	0.01715	0.0311104	yes
FRMD6	FRMD6	FRMD6	chr14:51955854-52197444	HUES64	Ectoderm	OK	5.73551	7.6234	0.410513	1.61973	0.02355	0.0411738	yes
BRD3	BRD3	BRD3	chr9:136890560-136933141	HUES64	Ectoderm	OK	25.5234	34.053	0.415957	1.72454	0.0141	0.0261488	yes
NOX4	NOX4	NOX4	chr11:89057521-89322779	HUES64	Ectoderm	OK	0.531576	0.710888	0.419347	0.934282	0.16445	0.2254	no
EEF1G	EEF1G	EEF1G	chr11:62327072-62341460	HUES64	Ectoderm	OK	978.64	1311.31	0.422162	2.07438	0.00895	0.0174216	yes
SHF	SHF	SHF	chr15:45459411-45493373	HUES64	Ectoderm	OK	7.96092	10.7106	0.428032	1.71544	0.02635	0.0454796	yes
CTXN1	CTXN1	CTXN1	chr19:7989380-7991051	HUES64	Ectoderm	OK	48.2965	65.097	0.430674	2.09703	0.01035	0.0198397	yes
C10orf11	C10orf11	C10orf11	chr10:77542518-78317126	HUES64	Ectoderm	NOTEST	0.253323	0.342434	0.434849	0	1	1	no
TNNT1	TNNT1	TNNT1	chr19:55644160-55660606	HUES64	Ectoderm	OK	51.2652	69.5396	0.439854	1.83147	0.0122	0.0229825	yes
FRA10AC1	FRA10AC1	FRA10AC1	chr10:95427639-95462329	HUES64	Ectoderm	OK	4.41245	6.05459	0.456448	1.68846	0.0266	0.0458653	yes
CCNI	CCNI	CCNI	chr4:77969176-77997125	HUES64	Ectoderm	OK	144.757	198.742	0.457266	2.24161	0.0047	0.00980351	yes
WHSC1L1	WHSC1L1	WHSC1L1	chr8:38132560-38239790	HUES64	Ectoderm	OK	16.9938	23.3689	0.459584	1.9596	0.0071	0.0141712	yes
HABP4	HABP4	HABP4	chr9:99212413-99253618	HUES64	Ectoderm	OK	4.67416	6.4377	0.461837	1.67763	0.0288	0.0492189	yes
SPNS2	SPNS2	SPNS2	chr17:4402128-4458681	HUES64	Ectoderm	OK	0.328448	0.452692	0.462867	0.240706	0.6806	0.740053	no
FEZ1	FEZ1	FEZ1	chr11:125315640-125366206	HUES64	Ectoderm	OK	49.1327	67.9215	0.467186	2.05046	0.0043	0.00905297	yes
EML3	EML3	EML3	chr11:62369690-62382592	HUES64	Ectoderm	OK	4.88648	6.78651	0.473873	1.78164	0.0208	0.0369013	yes
RECK	RECK	RECK	chr9:36036909-36124452	HUES64	Ectoderm	OK	2.97768	4.16857	0.485367	1.75436	0.02225	0.0391686	yes
FKBP10	FKBP10	FKBP10	chr17:39968961-39979469	HUES64	Ectoderm	OK	49.3321	69.1723	0.487668	2.29316	0.0028	0.00615746	yes
CBX2	CBX2	CBX2	chr17:77751976-77761449	HUES64	Ectoderm	OK	41.747	59.2669	0.505554	2.13452	0.0021	0.00475223	yes
CCDC151	CCDC151	CCDC151	chr19:11531271-11545980	HUES64	Ectoderm	OK	0.341475	0.486398	0.510357	0.829081	0.2602	0.331689	no
UBE2R2	UBE2R2	UBE2R2	chr9:33817181-33920401	HUES64	Ectoderm	OK	32.6253	46.4801	0.510621	2.35705	0.0017	0.00392843	yes
TMEM81	TMEM81	TMEM81	chr1:205052256-205053588	HUES64	Ectoderm	OK	1.00187	1.44107	0.524441	1.09865	0.16245	0.22302	no
CBLN3	CBLN3	CBLN3	chr14:24895739-24898731	HUES64	Ectoderm	NOTEST	0.182439	0.263621	0.531051	0	1	1	no
ST3GAL3	ST3GAL3	ST3GAL3	chr1:44173217-44396831	HUES64	Ectoderm	OK	6.62818	9.58816	0.532642	1.90145	0.00995	0.0191561	yes
ZNF843	ZNF843	ZNF843	chr16:31446884-31454348	HUES64	Ectoderm	NOTEST	0.29009	0.420873	0.536887	0	1	1	no
PRKG1	PRKG1	PRKG1	chr10:52750944-54055274	HUES64	Ectoderm	OK	1.94757	2.83383	0.541079	0.743395	0.29575	0.369882	no
ALX3	ALX3	ALX3	chr1:110602996-110613322	HUES64	Ectoderm	OK	1.10756	1.61464	0.54383	1.20117	0.13215	0.18656	no
MEX3A	MEX3A	MEX3A	chr1:156041803-156051789	HUES64	Ectoderm	OK	29.4445	42.9494	0.544641	2.50315	0.0008	0.00198122	yes
MACROD1	MACROD1	MACROD1	chr11:63766029-63933585	HUES64	Ectoderm	OK	5.6621	8.26583	0.545822	1.71746	0.04445	0.0721244	no
PARP16	PARP16	PARP16	chr15:65550436-65579018	HUES64	Ectoderm	OK	3.57898	5.22489	0.545854	1.87496	0.0197	0.0351648	yes
CNTROB	CNTROB	CNTROB	chr17:7835472-7852896	HUES64	Ectoderm	OK	9.35866	13.7113	0.550988	2.25306	0.0026	0.00576311	yes
WNT9B	WNT9B	WNT9B	chr17:44928967-44954437	HUES64	Ectoderm	NOTEST	0.183114	0.268637	0.552919	0	1	1	no
CACNA1C	CACNA1C	CACNA1C	chr12:2162415-2807115	HUES64	Ectoderm	NOTEST	0.145806	0.214075	0.55407	0	1	1	no
STX5	STX5	STX5	chr11:62574368-62599560	HUES64	Ectoderm	OK	15.566	22.9458	0.559834	2.41306	0.00335	0.00723417	yes
FMOD	FMOD	FMOD	chr1:203309751-203320289	HUES64	Ectoderm	OK	0.383221	0.565133	0.560415	1.06329	0.153	0.211706	no
DRD2	DRD2	DRD2	chr11:113280316-113346001	HUES64	Ectoderm	OK	0.437487	0.646471	0.563346	1.01227	0.14665	0.204087	no
PLCG1	PLCG1	PLCG1	chr20:39766160-39804357	HUES64	Ectoderm	OK	45.461	67.3795	0.567679	2.57573	0.0003	0.000808821	yes
STX2	STX2	STX2	chr12:131274146-131323811	HUES64	Ectoderm	OK	10.9551	16.2939	0.572729	2.33415	0.00165	0.00382454	yes
HMCN1	HMCN1	HMCN1	chr1:185703682-186446655	HUES64	Ectoderm	OK	1.78991	2.66373	0.573566	0.779938	0.267	0.338986	no
FAM65C	FAM65C	FAM65C	chr20:49202646-49253426	HUES64	Ectoderm	OK	0.498397	0.743841	0.577698	1.31874	0.0766	0.116272	no
TIAM1	TIAM1	TIAM1	chr21:32490735-32931290	HUES64	Ectoderm	OK	10.7454	16.1938	0.591723	2.62562	0.0003	0.000808821	yes
TNN	TNN	TNN	chr1:175036993-175117202	HUES64	Ectoderm	NOTEST	0.111044	0.167534	0.593321	0	1	1	no
LYRM2	LYRM2	LYRM2	chr6:90142896-90348474	HUES64	Ectoderm	OK	7.09271	10.7129	0.594947	2.21975	0.00205	0.00464967	yes
RUSC2	RUSC2	RUSC2	chr9:35490006-35563896	HUES64	Ectoderm	OK	3.24318	4.90171	0.595877	2.26171	0.00345	0.00742934	yes
TYK2	TYK2	TYK2	chr19:10461203-10491248	HUES64	Ectoderm	OK	4.6298	7.01154	0.598784	2.34086	0.00305	0.00665013	yes
STK38	STK38	STK38	chr6:36461668-36515247	HUES64	Ectoderm	OK	9.99759	15.1883	0.603307	2.57123	0.001	0.00242807	yes
FBXO24	FBXO24	FBXO24	chr7:100183955-100198740	HUES64	Ectoderm	NOTEST	0.120001	0.182515	0.604971	0	1	1	no
LOXL1	LOXL1	LOXL1	chr15:74218788-74244478	HUES64	Ectoderm	OK	8.30966	12.6734	0.608939	2.42999	0.0034	0.00733298	yes
TPM2	TPM2	TPM2	chr9:35681989-35690053	HUES64	Ectoderm	OK	129.348	198.555	0.618284	2.75681	5e-05	0.000152439	yes
PDZD7	PDZD7	PDZD7	chr10:102756863-102790914	HUES64	Ectoderm	OK	0.434608	0.669573	0.623526	0.920882	0.1697	0.231434	no
DNAH17	DNAH17	DNAH17	chr17:76374734-76573476	HUES64	Ectoderm	NOTEST	0.0907249	0.142234	0.648692	0	1	1	no
MSI1	MSI1	MSI1	chr12:120779132-120806958	HUES64	Ectoderm	OK	20.9502	32.9946	0.655263	2.96866	0.00025	0.000683971	yes
BTN3A2	BTN3A2	BTN3A2	chr6:26365397-26378548	HUES64	Ectoderm	OK	0.642289	1.0185	0.665151	1.39759	0.05135	0.0818968	no
TSPAN18	TSPAN18	TSPAN18	chr11:44785975-44972608	HUES64	Ectoderm	OK	3.49656	5.56577	0.670647	1.13286	0.12675	0.179992	no
PTPRH	PTPRH	PTPRH	chr19:55692614-55720874	HUES64	Ectoderm	NOTEST	0.188682	0.302533	0.681132	0	1	1	no
ZBTB22	ZBTB22	ZBTB22	chr6_qbl_hap6:4514427-4517966	HUES64	Ectoderm	OK	6.5257	10.4799	0.683419	2.48913	0.00125	0.0029748	yes
FLRT1	FLRT1	FLRT1	chr11:63766029-63933585	HUES64	Ectoderm	OK	0.372385	0.603975	0.697694	0.716776	0.2457	0.316673	no
MSI2	MSI2	MSI2	chr17:55333930-55757299	HUES64	Ectoderm	OK	24.865	40.3303	0.697748	2.87491	0.0001	0.000292223	yes
LETM2	LETM2	LETM2	chr8:38243958-38266062	HUES64	Ectoderm	OK	0.407669	0.668445	0.71341	1.08303	0.1067	0.155318	no
TRIM34	TRIM34	TRIM34	chr11:5617330-5706339	HUES64	Ectoderm	OK	0.893934	1.48736	0.734517	0.627877	0.34345	0.420168	no
H2AFY2	H2AFY2	H2AFY2	chr10:71812356-71892690	HUES64	Ectoderm	OK	34.9263	58.2734	0.738526	3.35218	5e-05	0.000152439	yes
PROCA1	PROCA1	PROCA1	chr17:27030533-27038872	HUES64	Ectoderm	OK	4.02838	6.73191	0.740815	2.32051	0.0085	0.0166382	yes
CHN2	CHN2	CHN2	chr7:29234120-29553944	HUES64	Ectoderm	OK	1.41882	2.38074	0.746717	2.03942	0.00895	0.0174216	yes
KHNYN	KHNYN	KHNYN	chr14:24899140-24912007	HUES64	Ectoderm	OK	5.66804	9.57721	0.756755	2.3531	0.0025	0.00556167	yes
DSTYK	DSTYK	DSTYK	chr1:205111630-205180727	HUES64	Ectoderm	OK	3.32491	5.63	0.759821	3.02764	0.0001	0.000292223	yes
PRKCB	PRKCB	PRKCB	chr16:23847299-24231932	HUES64	Ectoderm	OK	3.97471	6.76617	0.76749	2.45181	0.0017	0.00392843	yes
DFNB59	DFNB59	DFNB59	chr2:179059373-179672150	HUES64	Ectoderm	OK	0.593762	1.0124	0.769818	0.338347	0.673	0.733445	no
DDAH2	DDAH2	DDAH2	chr6_ssto_hap7:3025633-3028856	HUES64	Ectoderm	OK	55.8236	95.252	0.770875	3.76239	5e-05	0.000152439	yes
PRDM6	PRDM6	PRDM6	chr5:122424840-122523745	HUES64	Ectoderm	NOTEST	0.0834751	0.142474	0.771277	0	1	1	no
ZHX3	ZHX3	ZHX3	chr20:39807088-39928739	HUES64	Ectoderm	OK	0.725809	1.2424	0.775463	2.45436	0.0023	0.00515945	yes
GBF1	GBF1	GBF1	chr10:104005254-104142656	HUES64	Ectoderm	OK	11.5157	19.7977	0.781734	3.40657	5e-05	0.000152439	yes
NYNRIN	NYNRIN	NYNRIN	chr14:24867991-24888494	HUES64	Ectoderm	OK	8.10254	14.1843	0.807852	3.55071	5e-05	0.000152439	yes
COPZ2	COPZ2	COPZ2	chr17:46103532-46115152	HUES64	Ectoderm	NOTEST	0.23156	0.40736	0.81492	0	1	1	no
CLIP1	CLIP1	CLIP1	chr12:122755980-122907116	HUES64	Ectoderm	OK	8.04039	14.2437	0.824992	3.48519	5e-05	0.000152439	yes
ZNF385D	ZNF385D	ZNF385D	chr3:21462489-21792816	HUES64	Ectoderm	OK	1.70758	3.02779	0.826315	2.19392	0.0123	0.0231529	yes
CRX	CRX	CRX	chr19:48325098-48346586	HUES64	Ectoderm	NOTEST	0.0416858	0.074217	0.832192	0	1	1	no
CDK5RAP3	CDK5RAP3	CDK5RAP3	chr17:46048428-46059147	HUES64	Ectoderm	OK	34.9928	62.7601	0.842786	3.95611	5e-05	0.000152439	yes
DNAH2	DNAH2	DNAH2	chr17:7623038-7737058	HUES64	Ectoderm	NOTEST	0.0552973	0.100562	0.862806	0	1	1	no
VAMP2	VAMP2	VAMP2	chr17:8062464-8066293	HUES64	Ectoderm	OK	11.0808	20.4692	0.885394	3.68612	5e-05	0.000152439	yes
LGI1	LGI1	LGI1	chr10:95517565-95557916	HUES64	Ectoderm	OK	10.8036	20.1404	0.89858	3.72612	5e-05	0.000152439	yes
MN1	MN1	MN1	chr22:28144264-28197486	HUES64	Ectoderm	OK	9.21036	17.2222	0.902941	3.98744	5e-05	0.000152439	yes
KIAA1328	KIAA1328	KIAA1328	chr18:34376033-34805288	HUES64	Ectoderm	OK	1.35227	2.57428	0.928786	0.933263	0.1737	0.236148	no
MYT1L	MYT1L	MYT1L	chr2:1792884-2335045	HUES64	Ectoderm	NOTEST	0.0247655	0.0473379	0.934667	0	1	1	no
CAMTA2	CAMTA2	CAMTA2	chr17:4871286-4890960	HUES64	Ectoderm	OK	1.74434	3.37907	0.953946	3.03298	0.0002	0.000556784	yes
C6orf25	C6orf25	C6orf25	chr6_ssto_hap7:3021977-3023668	HUES64	Ectoderm	NOTEST	0.0457884	0.0920458	1.00737	0	1	1	no
SOBP	SOBP	SOBP	chr6:107811316-107982513	HUES64	Ectoderm	OK	2.73023	5.63415	1.04517	3.98262	5e-05	0.000152439	yes
C11orf96	C11orf96	C11orf96	chr11:43964105-43965433	HUES64	Ectoderm	OK	1.62964	3.39721	1.0598	2.63928	0.0039	0.00829393	yes
SIDT2	SIDT2	SIDT2	chr11:117049938-117068161	HUES64	Ectoderm	OK	4.81612	10.0495	1.06117	4.18931	5e-05	0.000152439	yes
ST6GAL2	ST6GAL2	ST6GAL2	chr2:107418055-107503563	HUES64	Ectoderm	OK	2.78521	5.87821	1.07759	3.86609	5e-05	0.000152439	yes
C11orf30	C11orf30	C11orf30	chr11:76156068-76262589	HUES64	Ectoderm	OK	9.4855	20.0825	1.08214	4.74653	5e-05	0.000152439	yes
GUCY2D	GUCY2D	GUCY2D	chr17:7905987-7923658	HUES64	Ectoderm	NOTEST	0.0364318	0.0771766	1.08297	0	1	1	no
SLC25A34	SLC25A34	SLC25A34	chr1:16062808-16067884	HUES64	Ectoderm	NOTEST	0.0867668	0.189046	1.12352	0	1	1	no
ELOVL3	ELOVL3	ELOVL3	chr10:103986142-103989344	HUES64	Ectoderm	NOTEST	0.0863694	0.190652	1.14235	0	1	1	no
ZNF185	ZNF185	ZNF185	chrX:152082985-152142025	HUES64	Ectoderm	OK	5.18807	11.5572	1.15552	4.47503	5e-05	0.000152439	yes
SLC45A1	SLC45A1	SLC45A1	chr1:8384389-8404227	HUES64	Ectoderm	OK	0.539387	1.20321	1.15749	2.39392	0.0061	0.0123752	yes
FBXO15	FBXO15	FBXO15	chr18:71740587-71815100	HUES64	Ectoderm	OK	1.19348	2.66695	1.16002	2.57852	0.0019	0.00434156	yes
MSH5	MSH5	MSH5	chr6_ssto_hap7:3038542-3061268	HUES64	Ectoderm	OK	3.73899	8.36279	1.16133	3.93003	5e-05	0.000152439	yes
FRS3	FRS3	FRS3	chr6:41737913-41747630	HUES64	Ectoderm	OK	1.72797	3.87441	1.1649	3.28072	0.00035	0.000931237	yes
CBX8	CBX8	CBX8	chr17:77768175-77770915	HUES64	Ectoderm	OK	2.19226	4.9289	1.16885	3.26187	0.00045	0.00117295	yes
ADAMTS13	ADAMTS13	ADAMTS13	chr9:136243283-136324508	HUES64	Ectoderm	OK	1.31075	2.99348	1.19143	1.97246	0.01215	0.0228959	yes
C11orf45	C11orf45	C11orf45	chr11:128761312-128787951	HUES64	Ectoderm	NOTEST	0.088291	0.202676	1.19884	0	1	1	no
MED13L	MED13L	MED13L	chr12:116396380-116714991	HUES64	Ectoderm	OK	8.84462	20.4763	1.21109	5.29936	5e-05	0.000152439	yes
AHDC1	AHDC1	AHDC1	chr1:27860755-27930143	HUES64	Ectoderm	OK	10.9847	25.9026	1.2376	5.50767	5e-05	0.000152439	yes
KCNIP1	KCNIP1	KCNIP1	chr5:169780880-170163636	HUES64	Ectoderm	OK	0.9454	2.24698	1.24899	2.42315	0.00425	0.00895923	yes
KIAA1324	KIAA1324	KIAA1324	chr1:109656584-109749403	HUES64	Ectoderm	NOTEST	0.107332	0.257005	1.25972	0	1	1	no
BTG2	BTG2	BTG2	chr1:203274663-203278729	HUES64	Ectoderm	OK	7.97849	19.2335	1.26943	5.18852	5e-05	0.000152439	yes
NME5	NME5	NME5	chr5:137450860-137475132	HUES64	Ectoderm	OK	1.83534	4.46075	1.28123	3.30753	0.001	0.00242807	yes
TNFRSF13C	TNFRSF13C	TNFRSF13C	chr22:42321035-42322821	HUES64	Ectoderm	OK	0.547605	1.33567	1.28636	2.11379	0.02625	0.0453275	yes
CBX4	CBX4	CBX4	chr17:77806954-77813213	HUES64	Ectoderm	OK	1.7615	4.31315	1.29194	3.83832	5e-05	0.000152439	yes
MFRP	MFRP	MFRP	chr11:119209651-119217383	HUES64	Ectoderm	OK	0.328931	0.842062	1.35614	2.7595	0.0021	0.00475223	yes
SRCIN1	SRCIN1	SRCIN1	chr17:36686258-36762183	HUES64	Ectoderm	OK	1.26203	3.23283	1.35705	4.58563	5e-05	0.000152439	yes
NBPF14	NBPF14	NBPF14	chr1:148003641-148025848	HUES64	Ectoderm	OK	2.01501	5.16866	1.359	4.48708	5e-05	0.000152439	yes
USP49	USP49	USP49	chr6:41765382-41863099	HUES64	Ectoderm	OK	3.25148	8.55482	1.39564	4.98757	5e-05	0.000152439	yes
RND1	RND1	RND1	chr12:49250915-49259653	HUES64	Ectoderm	OK	6.42756	16.9936	1.40265	5.24562	5e-05	0.000152439	yes
EFNB3	EFNB3	EFNB3	chr17:7608519-7614693	HUES64	Ectoderm	OK	13.5068	35.7155	1.40287	6.14189	5e-05	0.000152439	yes
PRKCE	PRKCE	PRKCE	chr2:45879042-46415129	HUES64	Ectoderm	OK	0.44883	1.19265	1.40993	3.42989	0.00015	0.000426423	yes
NBPF1	NBPF1	NBPF1	chr1:16890411-16939982	HUES64	Ectoderm	OK	2.35604	6.28366	1.41524	4.97733	5e-05	0.000152439	yes
FKBP7	FKBP7	FKBP7	chr2:179059373-179672150	HUES64	Ectoderm	OK	2.23998	5.97455	1.41535	1.64641	0.05145	0.0820395	no
TMCC3	TMCC3	TMCC3	chr12:94960899-95044324	HUES64	Ectoderm	OK	1.10489	2.96265	1.42299	4.48778	5e-05	0.000152439	yes
SIRT4	SIRT4	SIRT4	chr12:120740123-120751045	HUES64	Ectoderm	OK	0.852411	2.31431	1.44096	2.94448	0.00265	0.00586212	yes
HS3ST3B1	HS3ST3B1	HS3ST3B1	chr17:14204505-14249492	HUES64	Ectoderm	OK	2.9873	8.13602	1.44548	4.06929	5e-05	0.000152439	yes
ADCY6	ADCY6	ADCY6	chr12:49159974-49182820	HUES64	Ectoderm	OK	6.78505	18.5515	1.45111	6.08002	5e-05	0.000152439	yes
VWA5B2	VWA5B2	VWA5B2	chr3:183948316-183967313	HUES64	Ectoderm	NOTEST	0.0292751	0.0800532	1.45129	0	1	1	no
FHOD3	FHOD3	FHOD3	chr18:33877701-34360018	HUES64	Ectoderm	OK	6.6053	18.5182	1.48724	6.26769	5e-05	0.000152439	yes
PITX3	PITX3	PITX3	chr10:103989945-104001231	HUES64	Ectoderm	OK	0.178403	0.506639	1.50581	1.84608	0.04455	0.0722678	no
DSCAML1	DSCAML1	DSCAML1	chr11:117298488-117667976	HUES64	Ectoderm	NOTEST	0.0345261	0.0987864	1.51663	0	1	1	no
SMTNL2	SMTNL2	SMTNL2	chr17:4487275-4511614	HUES64	Ectoderm	OK	1.13548	3.26849	1.52533	3.51336	5e-05	0.000152439	yes
CXCL14	CXCL14	CXCL14	chr5:134906370-134914969	HUES64	Ectoderm	OK	1.21221	3.49273	1.52671	3.87436	0.00015	0.000426423	yes
CLIP4	CLIP4	CLIP4	chr2:29338307-29406679	HUES64	Ectoderm	OK	0.276089	0.802939	1.54015	3.10434	0.0009	0.00220511	yes
FOXD3	FOXD3	FOXD3	chr1:63788729-63790797	HUES64	Ectoderm	OK	7.05695	20.9831	1.57211	6.13224	5e-05	0.000152439	yes
TMEM80	TMEM80	TMEM80	chr11:644224-704129	HUES64	Ectoderm	OK	4.14201	12.4143	1.5836	2.48367	0.0034	0.00733298	yes
CACNA1A	CACNA1A	CACNA1A	chr19:13317255-13617274	HUES64	Ectoderm	OK	1.74844	5.26943	1.59158	5.83761	5e-05	0.000152439	yes
TOM1L2	TOM1L2	TOM1L2	chr17:17746821-17875784	HUES64	Ectoderm	OK	1.0899	3.30583	1.60082	4.8758	5e-05	0.000152439	yes
ENO3	ENO3	ENO3	chr17:4854383-4860426	HUES64	Ectoderm	OK	7.17545	22.5879	1.65441	5.61748	5e-05	0.000152439	yes
ATP1A2	ATP1A2	ATP1A2	chr1:160085519-160113374	HUES64	Ectoderm	OK	23.4346	74.5881	1.6703	7.6088	5e-05	0.000152439	yes
LRRC4B	LRRC4B	LRRC4B	chr19:51020149-51071302	HUES64	Ectoderm	OK	7.48571	24.0137	1.68164	6.82141	5e-05	0.000152439	yes
COL6A6	COL6A6	COL6A6	chr3:130279177-130395888	HUES64	Ectoderm	NOTEST	0.0632126	0.204314	1.6925	0	1	1	no
CACNB3	CACNB3	CACNB3	chr12:49212511-49222724	HUES64	Ectoderm	OK	7.3449	24.2521	1.7233	7.01489	5e-05	0.000152439	yes
DKK1	DKK1	DKK1	chr10:54074040-54077417	HUES64	Ectoderm	OK	7.6074	26.2778	1.78837	7.02309	5e-05	0.000152439	yes
IP6K3	IP6K3	IP6K3	chr6:33689442-33714762	HUES64	Ectoderm	OK	0.728714	2.60466	1.83767	4.11582	5e-05	0.000152439	yes
PLXNC1	PLXNC1	PLXNC1	chr12:94542498-94701451	HUES64	Ectoderm	OK	0.61809	2.22296	1.84659	5.25937	5e-05	0.000152439	yes
PRICKLE4	PRICKLE4	PRICKLE4	chr6:41748499-41755110	HUES64	Ectoderm	OK	1.00504	3.75906	1.90312	4.46896	5e-05	0.000152439	yes
IL1RAPL1	IL1RAPL1	IL1RAPL1	chrX:28605680-29974017	HUES64	Ectoderm	OK	0.358556	1.35943	1.92273	3.70151	0.00015	0.000426423	yes
DACH1	DACH1	DACH1	chr13:72012097-72441330	HUES64	Ectoderm	OK	4.15102	15.7889	1.92738	7.46711	5e-05	0.000152439	yes
PKNOX2	PKNOX2	PKNOX2	chr11:125034558-125303285	HUES64	Ectoderm	OK	4.54918	17.4656	1.94084	7.57591	5e-05	0.000152439	yes
DOCK3	DOCK3	DOCK3	chr3:50712671-51421629	HUES64	Ectoderm	OK	1.23164	4.76914	1.95315	6.90888	5e-05	0.000152439	yes
BCORL1	BCORL1	BCORL1	chrX:129139163-129192058	HUES64	Ectoderm	OK	2.72687	10.9441	2.00483	7.80367	5e-05	0.000152439	yes
ATP1A4	ATP1A4	ATP1A4	chr1:160121351-160156767	HUES64	Ectoderm	OK	0.102773	0.468888	2.18979	2.01159	0.0027	0.00596188	yes
SRL	SRL	SRL	chr16:4239374-4292081	HUES64	Ectoderm	OK	0.114652	0.528425	2.20444	3.19375	0.0015	0.00350699	yes
RARB	RARB	RARB	chr3:25469753-25639422	HUES64	Ectoderm	OK	0.826032	4.27448	2.37148	5.76464	5e-05	0.000152439	yes
WSCD2	WSCD2	WSCD2	chr12:108523510-108644313	HUES64	Ectoderm	OK	0.616325	3.21832	2.38454	6.27249	5e-05	0.000152439	yes
AHNAK	AHNAK	AHNAK	chr11:62201015-62314332	HUES64	Ectoderm	OK	2.3749	13.15	2.46912	6.19231	5e-05	0.000152439	yes
FAM84A	FAM84A	FAM84A	chr2:14772809-14780168	HUES64	Ectoderm	OK	0.371426	2.18477	2.55633	6.40709	5e-05	0.000152439	yes
SDK2	SDK2	SDK2	chr17:71330522-71640227	HUES64	Ectoderm	OK	6.96297	41.2953	2.5682	11.2235	5e-05	0.000152439	yes
IRX5	IRX5	IRX5	chr16:54965110-54968395	HUES64	Ectoderm	OK	1.57422	9.36235	2.57223	7.21649	5e-05	0.000152439	yes
ANKRD6	ANKRD6	ANKRD6	chr6:90142896-90348474	HUES64	Ectoderm	OK	0.833926	5.11154	2.61577	4.02489	5e-05	0.000152439	yes
LMX1B	LMX1B	LMX1B	chr9:129376721-129463311	HUES64	Ectoderm	OK	0.671779	4.11996	2.61657	7.23378	5e-05	0.000152439	yes
LMO1	LMO1	LMO1	chr11:8245856-8285406	HUES64	Ectoderm	OK	1.16612	10.694	3.19701	7.43591	5e-05	0.000152439	yes
C1orf228	C1orf228	C1orf228	chr1:45140393-45191263	HUES64	Ectoderm	OK	0.104479	0.974244	3.22107	3.69641	0.0038	0.00810248	yes
LY6G6C	LY6G6C	LY6G6C	chr6_ssto_hap7:3017241-3020327	HUES64	Ectoderm	NOTEST	0.0276625	0.449339	4.0218	0	1	1	no
NEUROG2	NEUROG2	NEUROG2	chr4:113434671-113437328	HUES64	Ectoderm	OK	0.0468031	0.829378	4.14735	3.63644	0.0188	0.0337428	yes
CNTN2	CNTN2	CNTN2	chr1:205012339-205047171	HUES64	Ectoderm	OK	1.11983	20.3879	4.18637	14.3822	5e-05	0.000152439	yes
FEZF2	FEZF2	FEZF2	chr3:62355346-62359190	HUES64	Ectoderm	OK	0.265465	4.91227	4.2098	7.2473	5e-05	0.000152439	yes
WNT10A	WNT10A	WNT10A	chr2:219745254-219758651	HUES64	Ectoderm	NOTEST	0.00900998	0.191427	4.40913	0	1	1	no
NEUROG1	NEUROG1	NEUROG1	chr5:134869971-134871639	HUES64	Ectoderm	OK	0.057265	1.34602	4.5549	4.12581	0.02925	0.0498943	yes
OTX1	OTX1	OTX1	chr2:63277191-63284966	HUES64	Ectoderm	OK	0.608579	33.5073	5.78289	13.0955	5e-05	0.000152439	yes
HMGB4	HMGB4	HMGB4	chr1:33979608-34631443	HUES64	Ectoderm	NOTEST	0	0.00718691	inf	0	1	1	no
TEDDM1	TEDDM1	TEDDM1	chr1:182367251-182369751	HUES64	Ectoderm	NOTEST	0	0.00670554	inf	0	1	1	no
RNASE7	RNASE7	RNASE7	chr14:21510384-21512392	HUES64	Ectoderm	NOTEST	0	0.0156532	inf	0	1	1	no
SFTA3	SFTA3	SFTA3	chr14:36942493-36982990	HUES64	Ectoderm	NOTEST	0	0.0118178	inf	0	1	1	no
CPSF4L	CPSF4L	CPSF4L	chr17:71228775-71258019	HUES64	Ectoderm	NOTEST	0	0.0320105	inf	0	1	1	no
TPRX1	TPRX1	TPRX1	chr19:48304499-48306861	HUES64	Ectoderm	NOTEST	0	0.00933911	inf	0	1	1	no
ASPDH	ASPDH	ASPDH	chr19:51014856-51017947	HUES64	Ectoderm	NOTEST	0	0.254161	inf	0	1	1	no
PRKAG3	PRKAG3	PRKAG3	chr2:219687105-219696512	HUES64	Ectoderm	NOTEST	0	0.00733447	inf	0	1	1	no
TCTE1	TCTE1	TCTE1	chr6:44247896-44265458	HUES64	Ectoderm	NOTEST	0	0.0892704	inf	0	1	1	no
TRPV5	TRPV5	TRPV5	chr7:142605647-142630820	HUES64	Ectoderm	NOTEST	0	0.0202375	inf	0	1	1	no
PPIAL4G	PPIAL4G	PPIAL4G	chr1:143767143-143767881	HUES64	Ectoderm	NOTEST	0.0688665	0	#NAME?	0	1	1	no
DYDC1	DYDC1	DYDC1	chr10:82095861-82116500	HUES64	Ectoderm	NOTEST	0.0786255	0	#NAME?	0	1	1	no
PZP	PZP	PZP	chr12:9301435-9360966	HUES64	Ectoderm	NOTEST	0.0253962	0	#NAME?	0	1	1	no
RERGL	RERGL	RERGL	chr12:18233802-18243114	HUES64	Ectoderm	NOTEST	0.0409291	0	#NAME?	0	1	1	no
PIK3C2G	PIK3C2G	PIK3C2G	chr12:18414473-18801352	HUES64	Ectoderm	NOTEST	0.00852575	0	#NAME?	0	1	1	no
CCL4	CCL4	CCL4	chr17:34431219-34433014	HUES64	Ectoderm	NOTEST	0.0520294	0	#NAME?	0	1	1	no
IKZF3	IKZF3	IKZF3	chr17:37921198-38020441	HUES64	Ectoderm	NOTEST	0.0438438	0	#NAME?	0	1	1	no
CSH2	CSH2	CSH2	chr17:61949371-61951089	HUES64	Ectoderm	NOTEST	0.0601538	0	#NAME?	0	1	1	no
CYP2A13	CYP2A13	CYP2A13	chr19:41594367-41602099	HUES64	Ectoderm	NOTEST	0.25507	0	#NAME?	0	1	1	no
CEACAM8	CEACAM8	CEACAM8	chr19:43084394-43099082	HUES64	Ectoderm	NOTEST	0.0247612	0	#NAME?	0	1	1	no
HOXD11	HOXD11	HOXD11	chr2:176972083-176974316	HUES64	Ectoderm	NOTEST	0.101692	0	#NAME?	0	1	1	no
EVX2	EVX2	EVX2	chr2:176944834-176948690	HUES64	Ectoderm	NOTEST	0.0181944	0	#NAME?	0	1	1	no
HOXD13	HOXD13	HOXD13	chr2:176957531-176960666	HUES64	Ectoderm	NOTEST	0.0919873	0	#NAME?	0	1	1	no
HOXD10	HOXD10	HOXD10	chr2:176981491-176984670	HUES64	Ectoderm	NOTEST	0.11306	0	#NAME?	0	1	1	no
PRSS3	PRSS3	PRSS3	chr9:33750463-33799229	HUES64	Ectoderm	NOTEST	0.0626163	0	#NAME?	0	1	1	no

## Sheet: Meso vs HUES64
test_id	gene_id	gene	locus	sample_1	sample_2	status	value_1	value_2	log2.fold_change.	test_stat	p_value	q_value	significant
WNT8A	WNT8A	WNT8A	chr5:137419773-137427199	HUES64	Mesoderm	OK	2.68399	0.0348685	-6.26631	-3.83872	0.11595	0.166824	no
OTX1	OTX1	OTX1	chr2:63277191-63284966	HUES64	Mesoderm	OK	0.608579	0.00912266	-6.05985	-1.74537	0.2065	0.274095	no
CDH1	CDH1	CDH1	chr16:68771194-68869444	HUES64	Mesoderm	OK	30.5361	1.12158	-4.76691	-15.4141	5e-05	0.000152439	yes
PPP2R2C	PPP2R2C	PPP2R2C	chr4:6322304-6474326	HUES64	Mesoderm	OK	2.38024	0.0921427	-4.69109	-6.70639	5e-05	0.000152439	yes
FEZF2	FEZF2	FEZF2	chr3:62355346-62359190	HUES64	Mesoderm	NOTEST	0.265465	0.012753	-4.37961	0	1	1	no
TRIM22	TRIM22	TRIM22	chr11:5710816-5732093	HUES64	Mesoderm	OK	13.6335	0.77238	-4.1417	-10.962	5e-05	0.000152439	yes
TMEM82	TMEM82	TMEM82	chr1:16068916-16074477	HUES64	Mesoderm	NOTEST	0.317227	0.018026	-4.13736	0	1	1	no
ARTN	ARTN	ARTN	chr1:44398991-44402912	HUES64	Mesoderm	OK	1.80473	0.105551	-4.09577	-4.00626	0.00025	0.000683971	yes
GRB7	GRB7	GRB7	chr17:37894186-37903538	HUES64	Mesoderm	OK	8.9997	0.635513	-3.82388	-8.72602	5e-05	0.000152439	yes
SLC6A11	SLC6A11	SLC6A11	chr3:10857916-10980146	HUES64	Mesoderm	OK	0.692522	0.053646	-3.69032	-3.1157	0.0178	0.0321489	yes
SIT1	SIT1	SIT1	chr9:35649296-35650947	HUES64	Mesoderm	OK	1.55367	0.125552	-3.62932	-3.91659	0.0046	0.00961631	yes
GH2	GH2	GH2	chr17:61957571-61959223	HUES64	Mesoderm	OK	0.466512	0.0394818	-3.56265	-0.77059	0.2397	0.310412	no
NUP210	NUP210	NUP210	chr3:13357736-13461809	HUES64	Mesoderm	OK	21.612	1.91783	-3.49428	-12.7491	5e-05	0.000152439	yes
FAM159B	FAM159B	FAM159B	chr5:63986134-64064496	HUES64	Mesoderm	OK	8.85458	0.787927	-3.49029	-2.30257	0.0552	0.0872584	no
PAX8	PAX8	PAX8	chr2:113917420-114253781	HUES64	Mesoderm	OK	8.95284	0.804418	-3.47633	-5.6021	5e-05	0.000152439	yes
SLC5A9	SLC5A9	SLC5A9	chr1:48688356-48714316	HUES64	Mesoderm	NOTEST	0.325705	0.0315814	-3.36642	0	1	1	no
ESRP2	ESRP2	ESRP2	chr16:68119268-68270136	HUES64	Mesoderm	OK	9.15043	0.895846	-3.35252	-4.65576	5e-05	0.000152439	yes
TNNI3	TNNI3	TNNI3	chr19:55663135-55669100	HUES64	Mesoderm	OK	6.36711	0.671732	-3.24468	-6.18698	5e-05	0.000152439	yes
LDHD	LDHD	LDHD	chr16:75145757-75150670	HUES64	Mesoderm	OK	2.17701	0.231174	-3.2353	-4.90525	5e-05	0.000152439	yes
SLC5A5	SLC5A5	SLC5A5	chr19:17982781-18005983	HUES64	Mesoderm	NOTEST	0.247021	0.0281089	-3.13554	0	1	1	no
DCLK1	DCLK1	DCLK1	chr13:35516423-36705514	HUES64	Mesoderm	OK	13.902	1.69069	-3.0396	-6.63247	5e-05	0.000152439	yes
NKAIN1	NKAIN1	NKAIN1	chr1:31652591-31712734	HUES64	Mesoderm	OK	22.311	2.74656	-3.02206	-10.4956	5e-05	0.000152439	yes
CYP2S1	CYP2S1	CYP2S1	chr19:41699114-41713444	HUES64	Mesoderm	OK	63.4644	8.10247	-2.96951	-11.5958	5e-05	0.000152439	yes
FAM150B	FAM150B	FAM150B	chr2:279560-288308	HUES64	Mesoderm	OK	2.03045	0.265598	-2.93448	-4.42746	0.00015	0.000426423	yes
FHOD3	FHOD3	FHOD3	chr18:33877701-34360018	HUES64	Mesoderm	OK	6.6053	0.908111	-2.86268	-8.75239	5e-05	0.000152439	yes
CAMK2N2	CAMK2N2	CAMK2N2	chr3:183967444-184010819	HUES64	Mesoderm	OK	5.76661	0.802206	-2.84568	-4.01412	0.0003	0.000808821	yes
FABP7	FABP7	FABP7	chr6:123100645-123105218	HUES64	Mesoderm	OK	28.4253	4.30938	-2.72162	-9.08261	5e-05	0.000152439	yes
KCNJ1	KCNJ1	KCNJ1	chr11:128707914-128737268	HUES64	Mesoderm	NOTEST	0.140717	0.0215035	-2.71015	0	1	1	no
SLC29A1	SLC29A1	SLC29A1	chr6:44187241-44201888	HUES64	Mesoderm	OK	89.3819	13.7508	-2.70047	-10.0596	5e-05	0.000152439	yes
DAB1	DAB1	DAB1	chr1:57463578-58716211	HUES64	Mesoderm	OK	8.73401	1.3774	-2.66469	-7.76792	5e-05	0.000152439	yes
HNF4A	HNF4A	HNF4A	chr20:42984440-43060030	HUES64	Mesoderm	OK	0.62745	0.103378	-2.60157	-1.59014	0.00155	0.00361353	yes
KAL1	KAL1	KAL1	chrX:8496914-8700227	HUES64	Mesoderm	OK	25.7907	4.27889	-2.59154	-9.93259	5e-05	0.000152439	yes
SLC5A2	SLC5A2	SLC5A2	chr16:31494438-31519706	HUES64	Mesoderm	NOTEST	0.06289	0.010491	-2.58368	0	1	1	no
TLCD1	TLCD1	TLCD1	chr17:27046999-27053949	HUES64	Mesoderm	OK	23.8366	4.15597	-2.51992	-0.886529	0.2188	0.287941	no
NR5A2	NR5A2	NR5A2	chr1:199996769-200146550	HUES64	Mesoderm	OK	4.74739	0.832496	-2.51162	-7.25737	5e-05	0.000152439	yes
IGSF1	IGSF1	IGSF1	chrX:130407482-130423403	HUES64	Mesoderm	OK	10.0998	1.87357	-2.43046	-6.65193	5e-05	0.000152439	yes
DYDC2	DYDC2	DYDC2	chr10:82116557-82127829	HUES64	Mesoderm	OK	1.85539	0.358112	-2.37324	-4.21589	5e-05	0.000152439	yes
HIST1H2BI	HIST1H2BI	HIST1H2BI	chr6:26273203-26273640	HUES64	Mesoderm	OK	225.83	43.8641	-2.36412	-12.7153	5e-05	0.000152439	yes
CEBPA	CEBPA	CEBPA	chr19:33790839-33793430	HUES64	Mesoderm	OK	0.735286	0.152884	-2.26587	-3.27567	0.0006	0.00152511	yes
ATP1A2	ATP1A2	ATP1A2	chr1:160085519-160113374	HUES64	Mesoderm	OK	23.4346	4.91155	-2.25439	-8.65131	5e-05	0.000152439	yes
AIFM2	AIFM2	AIFM2	chr10:71812356-71892690	HUES64	Mesoderm	OK	2.00686	0.424266	-2.2419	-1.45167	0.0725	0.110803	no
CYP2F1	CYP2F1	CYP2F1	chr19:41620352-41634281	HUES64	Mesoderm	NOTEST	0.131429	0.0280313	-2.22917	0	1	1	no
RGL3	RGL3	RGL3	chr19:11504731-11530018	HUES64	Mesoderm	OK	3.61422	0.77452	-2.22231	-5.17721	5e-05	0.000152439	yes
TEX14	TEX14	TEX14	chr17:56634038-56769416	HUES64	Mesoderm	NOTEST	0.300435	0.0647009	-2.2152	0	1	1	no
SEMA4A	SEMA4A	SEMA4A	chr1:156119734-156147542	HUES64	Mesoderm	OK	3.34183	0.720787	-2.21299	-5.37428	5e-05	0.000152439	yes
TMEM151B	TMEM151B	TMEM151B	chr6:44238479-44247182	HUES64	Mesoderm	OK	2.4046	0.524074	-2.19795	-5.4417	5e-05	0.000152439	yes
PIGW	PIGW	PIGW	chr17:34891402-34895150	HUES64	Mesoderm	OK	13.3963	2.94282	-2.18656	-7.25181	5e-05	0.000152439	yes
PLS1	PLS1	PLS1	chr3:142315228-142432505	HUES64	Mesoderm	OK	10.956	2.59609	-2.07731	-6.9073	5e-05	0.000152439	yes
DPH2	DPH2	DPH2	chr1:44435652-44439043	HUES64	Mesoderm	OK	24.6153	6.23238	-1.9817	-6.89378	5e-05	0.000152439	yes
CXADR	CXADR	CXADR	chr21:18885329-18939266	HUES64	Mesoderm	OK	59.7297	15.1386	-1.98022	-8.01264	5e-05	0.000152439	yes
DOCK3	DOCK3	DOCK3	chr3:50712671-51421629	HUES64	Mesoderm	OK	1.23164	0.314738	-1.96836	-5.07871	5e-05	0.000152439	yes
RAB38	RAB38	RAB38	chr11:87846414-87908635	HUES64	Mesoderm	OK	9.34034	2.4096	-1.95468	-5.74394	5e-05	0.000152439	yes
CRX	CRX	CRX	chr19:48325098-48346586	HUES64	Mesoderm	NOTEST	0.0416858	0.0108722	-1.93892	0	1	1	no
BCL11B	BCL11B	BCL11B	chr14:99635624-99737822	HUES64	Mesoderm	OK	0.805691	0.211134	-1.93207	-4.25788	5e-05	0.000152439	yes
DPP6	DPP6	DPP6	chr7:153584418-154685995	HUES64	Mesoderm	OK	1.78297	0.470402	-1.92232	-4.46573	5e-05	0.000152439	yes
TULP1	TULP1	TULP1	chr6:35465650-35480647	HUES64	Mesoderm	NOTEST	0.230263	0.0610212	-1.9159	0	1	1	no
FGR	FGR	FGR	chr1:27938800-27961727	HUES64	Mesoderm	NOTEST	0.117171	0.0313134	-1.90376	0	1	1	no
PVRL1	PVRL1	PVRL1	chr11:119508807-119599435	HUES64	Mesoderm	OK	35.5876	9.5418	-1.89904	-6.48658	5e-05	0.000152439	yes
MDN1	MDN1	MDN1	chr6:90353230-90529442	HUES64	Mesoderm	OK	14.3867	3.9044	-1.88156	-7.46252	5e-05	0.000152439	yes
HIST1H4H	HIST1H4H	HIST1H4H	chr6:26285353-26285727	HUES64	Mesoderm	OK	632.554	175.32	-1.8512	-12.0499	5e-05	0.000152439	yes
PCDH1	PCDH1	PCDH1	chr5:141232672-141257944	HUES64	Mesoderm	OK	45.2931	12.5834	-1.84777	-7.08672	5e-05	0.000152439	yes
MYBBP1A	MYBBP1A	MYBBP1A	chr17:4402128-4458681	HUES64	Mesoderm	OK	30.8253	8.66102	-1.83151	-6.468	5e-05	0.000152439	yes
ERBB2	ERBB2	ERBB2	chr17:37844392-37884915	HUES64	Mesoderm	OK	74.5166	21.5096	-1.79258	-7.08611	5e-05	0.000152439	yes
FOXD3	FOXD3	FOXD3	chr1:63788729-63790797	HUES64	Mesoderm	OK	7.05695	2.04008	-1.79042	-5.27369	5e-05	0.000152439	yes
JARID2	JARID2	JARID2	chr6:15246526-15522253	HUES64	Mesoderm	OK	63.6739	18.5648	-1.77813	-7.30084	5e-05	0.000152439	yes
ZBTB3	ZBTB3	ZBTB3	chr11:62518434-62521656	HUES64	Mesoderm	OK	7.72923	2.28894	-1.75564	-5.65847	5e-05	0.000152439	yes
LMO1	LMO1	LMO1	chr11:8245856-8285406	HUES64	Mesoderm	OK	1.16612	0.352452	-1.72621	-2.59799	0.0045	0.00942862	yes
LIN28A	LIN28A	LIN28A	chr1:26737268-26756219	HUES64	Mesoderm	OK	336.168	102.93	-1.70752	-7.14425	5e-05	0.000152439	yes
TNNT1	TNNT1	TNNT1	chr19:55644160-55660606	HUES64	Mesoderm	OK	51.2652	16.0992	-1.67099	-5.73885	5e-05	0.000152439	yes
ZNF219	ZNF219	ZNF219	chr14:21558204-21572863	HUES64	Mesoderm	OK	28.949	9.13572	-1.66393	-6.39136	5e-05	0.000152439	yes
ITGB4	ITGB4	ITGB4	chr17:73717515-73753899	HUES64	Mesoderm	OK	0.500576	0.164093	-1.60908	-2.8854	0.0002	0.000556784	yes
HES7	HES7	HES7	chr17:8023907-8027410	HUES64	Mesoderm	OK	0.90827	0.301399	-1.59145	-2.24287	0.00415	0.00876778	yes
CBX2	CBX2	CBX2	chr17:77751976-77761449	HUES64	Mesoderm	OK	41.747	14.1748	-1.55834	-5.73561	5e-05	0.000152439	yes
TBC1D8	TBC1D8	TBC1D8	chr2:101618690-101767846	HUES64	Mesoderm	OK	4.25799	1.44676	-1.55735	-0.638005	0.36985	0.447294	no
TFAP4	TFAP4	TFAP4	chr16:4307186-4323001	HUES64	Mesoderm	OK	15.7603	5.42029	-1.53985	-5.50079	5e-05	0.000152439	yes
SURF2	SURF2	SURF2	chr9:136223420-136228040	HUES64	Mesoderm	OK	30.3771	10.5887	-1.52046	-5.71894	5e-05	0.000152439	yes
CENPM	CENPM	CENPM	chr22:42334740-42343148	HUES64	Mesoderm	OK	25.4035	9.18423	-1.4678	-4.42594	5e-05	0.000152439	yes
NEDD4L	NEDD4L	NEDD4L	chr18:55711618-56068772	HUES64	Mesoderm	OK	10.2942	3.73147	-1.46402	-5.51258	5e-05	0.000152439	yes
CASQ1	CASQ1	CASQ1	chr1:160160284-160171676	HUES64	Mesoderm	OK	0.705345	0.25981	-1.44087	-2.17354	0.00785	0.0154996	yes
HBG2	HBG2	HBG2	chr11:5274420-5276011	HUES64	Mesoderm	NOTEST	0.14096	0.0519826	-1.43919	0	1	1	no
MBNL3	MBNL3	MBNL3	chrX:131503342-131623996	HUES64	Mesoderm	OK	2.21181	0.816146	-1.43833	-4.62642	5e-05	0.000152439	yes
ZNF367	ZNF367	ZNF367	chr9:99148224-99180669	HUES64	Mesoderm	OK	5.57974	2.07157	-1.42947	-4.58029	5e-05	0.000152439	yes
ZNF423	ZNF423	ZNF423	chr16:49524520-49860918	HUES64	Mesoderm	OK	26.2809	9.96317	-1.39934	-5.56805	5e-05	0.000152439	yes
SLC41A2	SLC41A2	SLC41A2	chr12:105197274-105322472	HUES64	Mesoderm	OK	0.734382	0.278721	-1.39771	-2.57143	0.0011	0.00264798	yes
ITPR3	ITPR3	ITPR3	chr6:33589155-33664348	HUES64	Mesoderm	OK	8.62185	3.32067	-1.37652	-5.20098	5e-05	0.000152439	yes
RRP1B	RRP1B	RRP1B	chr21:45079431-45115960	HUES64	Mesoderm	OK	40.5731	15.6714	-1.37239	-5.59662	5e-05	0.000152439	yes
NEK8	NEK8	NEK8	chr17:27055831-27069784	HUES64	Mesoderm	OK	4.42104	1.72178	-1.36049	-3.98277	5e-05	0.000152439	yes
SLC2A1	SLC2A1	SLC2A1	chr1:43391045-43449029	HUES64	Mesoderm	OK	103.283	40.3998	-1.35418	-5.68229	5e-05	0.000152439	yes
C10orf2	C10orf2	C10orf2	chr10:102747292-102754158	HUES64	Mesoderm	OK	12.7462	5.00928	-1.34739	-4.35045	5e-05	0.000152439	yes
UHRF1	UHRF1	UHRF1	chr19:4909509-4962165	HUES64	Mesoderm	OK	23.5737	9.31719	-1.33921	-5.04721	5e-05	0.000152439	yes
AIMP2	AIMP2	AIMP2	chr7:6048881-6098860	HUES64	Mesoderm	OK	32.187	12.7566	-1.33524	-1.91124	0.0245	0.0426402	yes
SLC25A29	SLC25A29	SLC25A29	chr14:100757452-100772860	HUES64	Mesoderm	OK	2.74468	1.0912	-1.33072	-3.34079	5e-05	0.000152439	yes
ZNF385D	ZNF385D	ZNF385D	chr3:21462489-21792816	HUES64	Mesoderm	OK	1.70758	0.694731	-1.29742	-2.64232	0.001	0.00242807	yes
NT5DC3	NT5DC3	NT5DC3	chr12:104166080-104234975	HUES64	Mesoderm	OK	2.583	1.08631	-1.24961	-3.91349	5e-05	0.000152439	yes
SLC28A2	SLC28A2	SLC28A2	chr15:45544427-45568132	HUES64	Mesoderm	NOTEST	0.0749416	0.0320202	-1.22678	0	1	1	no
USP2	USP2	USP2	chr11:119225924-119252436	HUES64	Mesoderm	OK	1.86995	0.808127	-1.21035	-2.88567	0.00025	0.000683971	yes
FKBP5	FKBP5	FKBP5	chr6:35541361-35704724	HUES64	Mesoderm	OK	25.7578	11.1888	-1.20296	-4.71505	5e-05	0.000152439	yes
NAA50	NAA50	NAA50	chr3:113435306-113465120	HUES64	Mesoderm	OK	42.0309	18.3724	-1.19391	-4.8968	5e-05	0.000152439	yes
LPHN1	LPHN1	LPHN1	chr19:14258548-14316997	HUES64	Mesoderm	OK	26.5197	11.7625	-1.17287	-4.68303	5e-05	0.000152439	yes
RND1	RND1	RND1	chr12:49250915-49259653	HUES64	Mesoderm	OK	6.42756	2.86144	-1.16753	-3.45962	5e-05	0.000152439	yes
WDR5	WDR5	WDR5	chr9:137001209-137025094	HUES64	Mesoderm	OK	31.4338	14.1063	-1.15598	-4.40317	5e-05	0.000152439	yes
KEL	KEL	KEL	chr7:142638200-142659503	HUES64	Mesoderm	OK	2.32448	1.04766	-1.14974	-2.85363	0.00045	0.00117295	yes
ECE2	ECE2	ECE2	chr3:183967444-184010819	HUES64	Mesoderm	OK	9.72522	4.4047	-1.14269	-3.08282	0.0002	0.000556784	yes
ANKS1B	ANKS1B	ANKS1B	chr12:99039077-100378432	HUES64	Mesoderm	OK	1.35358	0.616683	-1.13418	-0.79349	0.22265	0.292172	no
RAN	RAN	RAN	chr12:131356616-131360826	HUES64	Mesoderm	OK	717.846	327.259	-1.13324	-5.37385	5e-05	0.000152439	yes
THUMPD2	THUMPD2	THUMPD2	chr2:39963199-40006416	HUES64	Mesoderm	OK	8.13233	3.71033	-1.13212	-3.45887	5e-05	0.000152439	yes
HMGN2	HMGN2	HMGN2	chr1:26798901-26803133	HUES64	Mesoderm	OK	242.377	110.591	-1.13202	-4.96723	5e-05	0.000152439	yes
ALOX15B	ALOX15B	ALOX15B	chr17:7942357-7952451	HUES64	Mesoderm	NOTEST	0.0227465	0.0105352	-1.11043	0	1	1	no
PAXIP1	PAXIP1	PAXIP1	chr7:154720226-154794682	HUES64	Mesoderm	OK	20.511	9.52269	-1.10696	-4.14117	5e-05	0.000152439	yes
C3orf14	C3orf14	C3orf14	chr3:62305395-62319320	HUES64	Mesoderm	OK	15.0772	7.01114	-1.10465	-3.68616	5e-05	0.000152439	yes
POLR3E	POLR3E	POLR3E	chr16:22308740-22345343	HUES64	Mesoderm	OK	23.9478	11.2655	-1.08797	-4.23779	5e-05	0.000152439	yes
SREBF1	SREBF1	SREBF1	chr17:17584786-17740325	HUES64	Mesoderm	OK	20.8265	9.85722	-1.07917	-2.74382	0.0002	0.000556784	yes
CDH3	CDH3	CDH3	chr16:68678150-68732957	HUES64	Mesoderm	OK	21.5122	10.2306	-1.07227	-4.22825	5e-05	0.000152439	yes
UNC13D	UNC13D	UNC13D	chr17:73823307-73840798	HUES64	Mesoderm	OK	0.79483	0.379714	-1.06573	-2.24285	0.00265	0.00586212	yes
CPVL	CPVL	CPVL	chr7:29035246-29186153	HUES64	Mesoderm	OK	21.1683	10.1567	-1.05947	-3.61462	5e-05	0.000152439	yes
TP53	TP53	TP53	chr17:7571719-7606820	HUES64	Mesoderm	OK	87.3953	42.0241	-1.05634	-4.17	5e-05	0.000152439	yes
TFR2	TFR2	TFR2	chr7:100218038-100239173	HUES64	Mesoderm	OK	0.659825	0.31779	-1.05401	-1.83251	0.01855	0.0333524	yes
CSMD2	CSMD2	CSMD2	chr1:33979608-34631443	HUES64	Mesoderm	OK	1.57334	0.758989	-1.05167	-3.32464	5e-05	0.000152439	yes
PLBD1	PLBD1	PLBD1	chr12:14656596-14720791	HUES64	Mesoderm	OK	7.763	3.81251	-1.02587	-3.27901	0.00015	0.000426423	yes
KCNN1	KCNN1	KCNN1	chr19:18062110-18109930	HUES64	Mesoderm	OK	2.33822	1.15839	-1.01329	-2.56492	0.00075	0.00186778	yes
WDR74	WDR74	WDR74	chr11:62600382-62607628	HUES64	Mesoderm	OK	35.6689	17.8242	-1.00083	-4.01699	5e-05	0.000152439	yes
SRSF10	SRSF10	SRSF10	chr1_gl000191_random:36272-50281	HUES64	Mesoderm	OK	76.9096	38.5374	-0.996905	-3.83426	5e-05	0.000152439	yes
MN1	MN1	MN1	chr22:28144264-28197486	HUES64	Mesoderm	OK	9.21036	4.62307	-0.994405	-3.78113	5e-05	0.000152439	yes
ZBTB8B	ZBTB8B	ZBTB8B	chr1:32930657-32953459	HUES64	Mesoderm	OK	1.93641	0.980288	-0.982108	-2.60634	0.00065	0.00164063	yes
TMEM223	TMEM223	TMEM223	chr11:62554873-62559486	HUES64	Mesoderm	OK	22.8392	11.6588	-0.970095	-2.07158	0.0052	0.010733	yes
SIPA1L3	SIPA1L3	SIPA1L3	chr19:38397867-38699008	HUES64	Mesoderm	OK	7.36082	3.75785	-0.969958	-3.64199	5e-05	0.000152439	yes
TIMM44	TIMM44	TIMM44	chr19:7991602-8008708	HUES64	Mesoderm	OK	32.2062	16.4505	-0.969204	-3.86359	5e-05	0.000152439	yes
DGKK	DGKK	DGKK	chrX:50111896-50213737	HUES64	Mesoderm	OK	1.12556	0.580269	-0.955845	-2.18522	0.0035	0.00752755	yes
TALDO1	TALDO1	TALDO1	chr11:747431-765024	HUES64	Mesoderm	OK	139.257	72.7327	-0.937072	-4.24053	5e-05	0.000152439	yes
FAM151A	FAM151A	FAM151A	chr1:55013806-55100417	HUES64	Mesoderm	NOTEST	0.0510449	0.0269696	-0.920434	0	1	1	no
USP49	USP49	USP49	chr6:41765382-41863099	HUES64	Mesoderm	OK	3.25148	1.7361	-0.905252	-2.62773	0.0002	0.000556784	yes
MSI1	MSI1	MSI1	chr12:120779132-120806958	HUES64	Mesoderm	OK	20.9502	11.1984	-0.903676	-3.52634	5e-05	0.000152439	yes
IKZF3	IKZF3	IKZF3	chr17:37921198-38020441	HUES64	Mesoderm	NOTEST	0.0438438	0.0234653	-0.901842	0	1	1	no
DHX34	DHX34	DHX34	chr19:47852537-47885961	HUES64	Mesoderm	OK	9.03321	4.85387	-0.896104	-3.26599	5e-05	0.000152439	yes
DAXX	DAXX	DAXX	chr6_qbl_hap6:4518582-4523042	HUES64	Mesoderm	OK	40.3338	21.7284	-0.89241	-3.4227	5e-05	0.000152439	yes
SRCIN1	SRCIN1	SRCIN1	chr17:36686258-36762183	HUES64	Mesoderm	OK	1.26203	0.680279	-0.891551	-2.442	0.0004	0.00105274	yes
CTXN1	CTXN1	CTXN1	chr19:7989380-7991051	HUES64	Mesoderm	OK	48.2965	26.0751	-0.889248	-3.72014	5e-05	0.000152439	yes
SRL	SRL	SRL	chr16:4239374-4292081	HUES64	Mesoderm	NOTEST	0.114652	0.0620075	-0.886741	0	1	1	no
DHX15	DHX15	DHX15	chr4:24529087-24586184	HUES64	Mesoderm	OK	123.153	66.6073	-0.886698	-3.77219	5e-05	0.000152439	yes
PBX1	PBX1	PBX1	chr1:164528801-164821045	HUES64	Mesoderm	OK	41.1404	22.3803	-0.87833	-3.62269	5e-05	0.000152439	yes
FAM65B	FAM65B	FAM65B	chr6:24804512-24911195	HUES64	Mesoderm	OK	5.18896	2.82702	-0.876163	-2.51273	0.0004	0.00105274	yes
SLC37A4	SLC37A4	SLC37A4	chr11:118895060-118901616	HUES64	Mesoderm	OK	23.6724	12.9855	-0.866307	-3.13358	5e-05	0.000152439	yes
TBC1D4	TBC1D4	TBC1D4	chr13:75858808-76056250	HUES64	Mesoderm	OK	10.6092	5.82833	-0.864162	-3.32052	5e-05	0.000152439	yes
GLMN	GLMN	GLMN	chr1:92711954-92853732	HUES64	Mesoderm	OK	17.734	9.74726	-0.863446	-2.4678	0.00155	0.00361353	yes
PRRG4	PRRG4	PRRG4	chr11:32851488-32876105	HUES64	Mesoderm	NOTEST	0.352731	0.194661	-0.857605	0	1	1	no
PAQR9	PAQR9	PAQR9	chr3:142680073-142682178	HUES64	Mesoderm	OK	1.41697	0.782637	-0.856397	-1.81648	0.0192	0.0343814	yes
NME5	NME5	NME5	chr5:137450860-137475132	HUES64	Mesoderm	OK	1.83534	1.01854	-0.849544	-1.71029	0.03725	0.0617442	no
PRMT7	PRMT7	PRMT7	chr16:68344876-68391169	HUES64	Mesoderm	OK	16.3483	9.08144	-0.848147	-3.00053	5e-05	0.000152439	yes
FTSJ3	FTSJ3	FTSJ3	chr17:61896792-61909387	HUES64	Mesoderm	OK	23.1189	12.9404	-0.837192	-1.9993	0.00655	0.0131885	yes
ASF1B	ASF1B	ASF1B	chr19:14230320-14247440	HUES64	Mesoderm	OK	25.5901	14.3559	-0.833945	-3.26169	5e-05	0.000152439	yes
CDC14B	CDC14B	CDC14B	chr9:99262394-99382112	HUES64	Mesoderm	OK	15.7418	8.97703	-0.81029	-3.07016	5e-05	0.000152439	yes
CA9	CA9	CA9	chr9:35673914-35681154	HUES64	Mesoderm	NOTEST	0.290302	0.165669	-0.809252	0	1	1	no
QSER1	QSER1	QSER1	chr11:32914791-33001814	HUES64	Mesoderm	OK	33.2523	18.9815	-0.808861	-3.31252	5e-05	0.000152439	yes
MYO19	MYO19	MYO19	chr17:34842472-34891305	HUES64	Mesoderm	OK	19.4286	11.1934	-0.795533	-2.40817	0.00055	0.00140925	yes
SOBP	SOBP	SOBP	chr6:107811316-107982513	HUES64	Mesoderm	OK	2.73023	1.5736	-0.794953	-2.54216	0.0004	0.00105274	yes
DNAJC7	DNAJC7	DNAJC7	chr17:40118758-40177656	HUES64	Mesoderm	OK	58.5757	34.1413	-0.778786	-1.9483	0.0126	0.023656	yes
SLC7A1	SLC7A1	SLC7A1	chr13:30083550-30169825	HUES64	Mesoderm	OK	22.3108	13.2029	-0.756893	-3.0629	0.0001	0.000292223	yes
USP32	USP32	USP32	chr17:58254690-58469586	HUES64	Mesoderm	OK	18.2734	10.8149	-0.756723	-2.9746	0.0001	0.000292223	yes
PSMC5	PSMC5	PSMC5	chr17:61896792-61909387	HUES64	Mesoderm	OK	126.866	75.2945	-0.752694	-2.45318	0.00085	0.00209283	yes
KIAA2018	KIAA2018	KIAA2018	chr3:113367232-113415493	HUES64	Mesoderm	OK	4.45099	2.66062	-0.742367	-2.79705	0.00015	0.000426423	yes
NSL1	NSL1	NSL1	chr1:212899494-212965139	HUES64	Mesoderm	OK	3.8695	2.32003	-0.738001	-2.7214	0.0001	0.000292223	yes
CADPS	CADPS	CADPS	chr3:62384020-62861064	HUES64	Mesoderm	OK	2.13805	1.29757	-0.720485	-2.05915	0.00355	0.00762371	yes
RPIA	RPIA	RPIA	chr2:88991175-89050452	HUES64	Mesoderm	OK	14.1877	8.66415	-0.71151	-2.58366	0.00065	0.00164063	yes
PGC	PGC	PGC	chr6:41704448-41715139	HUES64	Mesoderm	NOTEST	0.0328251	0.0201616	-0.703192	0	1	1	no
RPA1	RPA1	RPA1	chr17:1733272-1802848	HUES64	Mesoderm	OK	51.1502	31.4388	-0.702193	-2.92115	5e-05	0.000152439	yes
DNMT1	DNMT1	DNMT1	chr19:10244021-10305755	HUES64	Mesoderm	OK	49.4533	30.5983	-0.692614	-2.84522	0.0001	0.000292223	yes
PRKCB	PRKCB	PRKCB	chr16:23847299-24231932	HUES64	Mesoderm	OK	3.97471	2.4648	-0.689379	-1.87772	0.008	0.0157618	yes
SAFB2	SAFB2	SAFB2	chr19:5587009-5622938	HUES64	Mesoderm	OK	16.3717	10.1693	-0.686985	-2.63783	0.00035	0.000931237	yes
WRAP53	WRAP53	WRAP53	chr17:7571719-7606820	HUES64	Mesoderm	OK	17.3481	10.7759	-0.68696	-1.02692	0.14825	0.205997	no
FEZ1	FEZ1	FEZ1	chr11:125315640-125366206	HUES64	Mesoderm	OK	49.1327	30.5535	-0.685345	-2.62448	0.00025	0.000683971	yes
GIGYF1	GIGYF1	GIGYF1	chr7:100277129-100286870	HUES64	Mesoderm	OK	24.3601	15.1916	-0.681244	-2.76348	5e-05	0.000152439	yes
GLI2	GLI2	GLI2	chr2:121554866-121750229	HUES64	Mesoderm	OK	11.0143	6.92178	-0.670161	-2.6059	0.00075	0.00186778	yes
PDSS2	PDSS2	PDSS2	chr6:107473760-107780779	HUES64	Mesoderm	OK	6.76352	4.25763	-0.667722	-2.30945	0.00185	0.00423901	yes
VARS	VARS	VARS	chr6_ssto_hap7:3076106-3093568	HUES64	Mesoderm	OK	54.4323	34.2652	-0.667719	-2.78244	0.00015	0.000426423	yes
DDX42	DDX42	DDX42	chr17:61851566-61896677	HUES64	Mesoderm	OK	50.077	31.5432	-0.66682	-2.68695	0.00015	0.000426423	yes
ZNHIT3	ZNHIT3	ZNHIT3	chr17:34842472-34891305	HUES64	Mesoderm	OK	37.3705	24.095	-0.633168	-1.57203	0.06285	0.0978184	no
FGFR1	FGFR1	FGFR1	chr8:38268655-38326352	HUES64	Mesoderm	OK	90.0787	58.3013	-0.627659	-2.52868	0.0002	0.000556784	yes
ATP1A4	ATP1A4	ATP1A4	chr1:160121351-160156767	HUES64	Mesoderm	NOTEST	0.102773	0.066611	-0.625625	0	1	1	no
NXF1	NXF1	NXF1	chr11:62559597-62572964	HUES64	Mesoderm	OK	25.7827	16.8149	-0.616662	-2.21475	0.00155	0.00361353	yes
TAF6L	TAF6L	TAF6L	chr11:62538874-62554813	HUES64	Mesoderm	OK	4.23893	2.78268	-0.607226	-1.76599	0.02335	0.0408668	yes
SLC3A2	SLC3A2	SLC3A2	chr11:62623483-62656355	HUES64	Mesoderm	OK	118.163	78.1156	-0.597097	-2.3804	0.00095	0.00231724	yes
TTPAL	TTPAL	TTPAL	chr20:43104546-43123244	HUES64	Mesoderm	OK	5.07733	3.37369	-0.589742	-2.05881	0.00365	0.00781649	yes
RABIF	RABIF	RABIF	chr1:202848085-202858263	HUES64	Mesoderm	OK	5.81527	3.86439	-0.589605	-1.89514	0.01185	0.0223891	yes
DDI2	DDI2	DDI2	chr1:15943952-15988217	HUES64	Mesoderm	OK	10.8588	7.26356	-0.580115	-1.56013	0.0276	0.0473962	yes
HSP90AB1	HSP90AB1	HSP90AB1	chr6:44214848-44221614	HUES64	Mesoderm	OK	1130.56	759.247	-0.574401	-2.40785	0.0015	0.00350699	yes
MRPL4	MRPL4	MRPL4	chr19:10362639-10370736	HUES64	Mesoderm	OK	41.8321	28.2194	-0.56792	-2.04002	0.00405	0.00857982	yes
POLR2G	POLR2G	POLR2G	chr11:62529010-62534187	HUES64	Mesoderm	OK	79.1483	53.87	-0.555076	-2.5312	0.00355	0.00762371	yes
AURKB	AURKB	AURKB	chr17:8108048-8113883	HUES64	Mesoderm	OK	78.2234	53.4754	-0.548724	-2.42404	0.00285	0.00625755	yes
WDR46	WDR46	WDR46	chr6_qbl_hap6:4479118-4489547	HUES64	Mesoderm	OK	32.2756	22.0784	-0.547811	-2.07042	0.0032	0.00694318	yes
CAMKK1	CAMKK1	CAMKK1	chr17:3763616-3796337	HUES64	Mesoderm	OK	2.32249	1.59095	-0.545779	-1.45656	0.0385	0.0635722	no
MRPL47	MRPL47	MRPL47	chr3:179306254-179322434	HUES64	Mesoderm	OK	58.19	39.9981	-0.540841	-2.02101	0.0039	0.00829393	yes
PGAP3	PGAP3	PGAP3	chr17:37827374-37844310	HUES64	Mesoderm	OK	5.53773	3.86233	-0.519824	-1.68776	0.0217	0.0383017	yes
PNRC2	PNRC2	PNRC2	chr1:24286300-24289949	HUES64	Mesoderm	OK	70.0947	48.8889	-0.519796	-2.20849	0.00425	0.00895923	yes
SMYD4	SMYD4	SMYD4	chr17:1682828-1733175	HUES64	Mesoderm	OK	6.76336	4.7232	-0.517975	-1.85713	0.0116	0.0219634	yes
KLF16	KLF16	KLF16	chr19:1852397-1863564	HUES64	Mesoderm	OK	15.8246	11.0896	-0.512954	-1.96964	0.00825	0.0162067	yes
PARP16	PARP16	PARP16	chr15:65550436-65579018	HUES64	Mesoderm	OK	3.57898	2.51163	-0.510922	-1.49812	0.0479	0.0770243	no
FAM13B	FAM13B	FAM13B	chr5:137225124-137368802	HUES64	Mesoderm	OK	8.06287	5.66563	-0.509057	-1.84579	0.0084	0.0164648	yes
ACP1	ACP1	ACP1	chr2:264868-278282	HUES64	Mesoderm	OK	97.0052	68.2085	-0.508111	-1.98544	0.00515	0.0106426	yes
USP13	USP13	USP13	chr3:179370932-179507189	HUES64	Mesoderm	OK	7.20608	5.07004	-0.507217	-1.93539	0.0076	0.015059	yes
LLPH	LLPH	LLPH	chr12:66516848-66524533	HUES64	Mesoderm	OK	29.1872	20.609	-0.502059	-2.00455	0.01265	0.0237411	yes
CREB1	CREB1	CREB1	chr2:208394615-208470284	HUES64	Mesoderm	OK	5.3801	3.81109	-0.49743	-1.84558	0.0082	0.0161191	yes
SLC45A1	SLC45A1	SLC45A1	chr1:8384389-8404227	HUES64	Mesoderm	OK	0.539387	0.383232	-0.493103	-0.830433	0.27405	0.346675	no
NPAS2	NPAS2	NPAS2	chr2:101436612-101613287	HUES64	Mesoderm	NOTEST	0.229981	0.163435	-0.492795	0	1	1	no
SLC25A5	SLC25A5	SLC25A5	chrX:118599995-118605359	HUES64	Mesoderm	OK	279.527	199.149	-0.48914	-1.98098	0.0037	0.00791166	yes
EHBP1	EHBP1	EHBP1	chr2:62900985-63275656	HUES64	Mesoderm	OK	11.2789	8.05317	-0.485997	-1.85891	0.01075	0.02052	yes
DEAF1	DEAF1	DEAF1	chr11:644224-704129	HUES64	Mesoderm	OK	19.8155	14.2217	-0.478537	-1.74005	0.0191	0.0342206	yes
RNF167	RNF167	RNF167	chr17:4843629-4848517	HUES64	Mesoderm	OK	46.1889	33.3236	-0.471001	-1.97706	0.0103	0.0197535	yes
STIP1	STIP1	STIP1	chr11:63953586-63972020	HUES64	Mesoderm	OK	170.341	122.914	-0.470769	-2.05742	0.00645	0.0130061	yes
SHF	SHF	SHF	chr15:45459411-45493373	HUES64	Mesoderm	OK	7.96092	5.7492	-0.469573	-1.62153	0.0306	0.0519383	no
PAFAH1B2	PAFAH1B2	PAFAH1B2	chr11:117014999-117047592	HUES64	Mesoderm	OK	53.4988	38.6874	-0.467643	-1.8365	0.0086	0.0168135	yes
XKR6	XKR6	XKR6	chr8:10753656-11058875	HUES64	Mesoderm	OK	1.28744	0.933933	-0.46311	-1.09226	0.12015	0.171899	no
HARBI1	HARBI1	HARBI1	chr11:46624855-46638777	HUES64	Mesoderm	OK	2.48574	1.81214	-0.455978	-1.1017	0.15985	0.219895	no
H3F3A	H3F3A	H3F3A	chr1:226250420-226259703	HUES64	Mesoderm	OK	444.383	325.953	-0.447138	-1.81837	0.0099	0.0190691	yes
PPP2R5A	PPP2R5A	PPP2R5A	chr1:212458878-212535205	HUES64	Mesoderm	OK	15.012	11.0275	-0.445017	-1.60709	0.02425	0.04225	yes
DDX23	DDX23	DDX23	chr12:49223538-49245957	HUES64	Mesoderm	OK	37.2694	27.4402	-0.441702	-1.82183	0.01345	0.025073	yes
TMEM205	TMEM205	TMEM205	chr19:11453451-11456981	HUES64	Mesoderm	OK	38.6396	28.5539	-0.436393	-1.47407	0.03525	0.0588286	no
IRX5	IRX5	IRX5	chr16:54965110-54968395	HUES64	Mesoderm	OK	1.57422	1.16527	-0.433975	-0.979123	0.1939	0.259692	no
ALG3	ALG3	ALG3	chr3:183948316-183967313	HUES64	Mesoderm	OK	26.2452	19.4722	-0.430633	-1.53083	0.0311	0.0526994	no
SAMD1	SAMD1	SAMD1	chr19:14199228-14201232	HUES64	Mesoderm	OK	27.4742	20.4132	-0.42858	-1.70688	0.0341	0.0571332	no
ZMYM4	ZMYM4	ZMYM4	chr1:35734567-35887545	HUES64	Mesoderm	OK	22.947	17.0889	-0.425248	-1.73444	0.0154	0.0282828	yes
EPS8L2	EPS8L2	EPS8L2	chr11:706119-727727	HUES64	Mesoderm	OK	5.94526	4.4439	-0.419915	-1.4262	0.05685	0.0895493	no
FBXO15	FBXO15	FBXO15	chr18:71740587-71815100	HUES64	Mesoderm	OK	1.19348	0.892682	-0.418951	-0.773507	0.2716	0.343991	no
TOP1	TOP1	TOP1	chr20:39657461-39753126	HUES64	Mesoderm	OK	35.5627	26.7427	-0.411218	-1.68803	0.0217	0.0383017	yes
LSM2	LSM2	LSM2	chr6_qbl_hap6:3058818-3068380	HUES64	Mesoderm	OK	83.1572	62.7764	-0.405617	-1.868	0.03045	0.0517184	no
NFKBIE	NFKBIE	NFKBIE	chr6:44225902-44233525	HUES64	Mesoderm	OK	6.03781	4.56001	-0.40499	-1.33483	0.0756	0.114908	no
SLC25A11	SLC25A11	SLC25A11	chr17:4840425-4843462	HUES64	Mesoderm	OK	36.2618	27.5282	-0.39754	-1.50241	0.03185	0.0538158	no
MTA2	MTA2	MTA2	chr11:62360674-62369303	HUES64	Mesoderm	OK	62.5408	47.5921	-0.394073	-1.66519	0.02275	0.0399442	yes
CCDC66	CCDC66	CCDC66	chr3:56591183-56717135	HUES64	Mesoderm	OK	5.81528	4.4698	-0.379639	-0.528777	0.4739	0.550564	no
YY1	YY1	YY1	chr14:100705101-100744804	HUES64	Mesoderm	OK	53.7283	41.3643	-0.377299	-1.58692	0.0353	0.0589044	no
RSC1A1	RSC1A1	RSC1A1	chr1:15943952-15988217	HUES64	Mesoderm	OK	11.714	9.15687	-0.355314	-0.842211	0.2339	0.304191	no
TIAM1	TIAM1	TIAM1	chr21:32490735-32931290	HUES64	Mesoderm	OK	10.7454	8.41968	-0.35188	-1.38246	0.05515	0.0871901	no
ATF7IP	ATF7IP	ATF7IP	chr12:14518610-14651697	HUES64	Mesoderm	OK	37.9016	29.788	-0.347527	-1.4407	0.0459	0.074161	no
CHST11	CHST11	CHST11	chr12:104850691-105155792	HUES64	Mesoderm	OK	6.37115	5.01598	-0.345023	-1.22354	0.0819	0.123239	no
ERC2	ERC2	ERC2	chr3:55542335-56502391	HUES64	Mesoderm	OK	1.72236	1.36011	-0.340663	-1.0086	0.15915	0.21906	no
DNAI2	DNAI2	DNAI2	chr17:72270385-72311023	HUES64	Mesoderm	NOTEST	0.0567447	0.0449292	-0.336834	0	1	1	no
TRAF4	TRAF4	TRAF4	chr17:27071022-27077976	HUES64	Mesoderm	OK	58.0219	46.0585	-0.33313	-1.40065	0.05965	0.0934117	no
MAP2K7	MAP2K7	MAP2K7	chr19:7968764-7979363	HUES64	Mesoderm	OK	16.9119	13.4339	-0.332157	-1.30274	0.0814	0.122588	no
ABCF3	ABCF3	ABCF3	chr3:183903862-183911795	HUES64	Mesoderm	OK	14.8134	11.7696	-0.331836	-1.25665	0.09465	0.139856	no
TRAPPC4	TRAPPC4	TRAPPC4	chr11:118889240-118894385	HUES64	Mesoderm	OK	50.7503	40.5892	-0.32232	-1.20335	0.0838	0.125736	no
PFDN6	PFDN6	PFDN6	chr6_qbl_hap6:4489620-4490954	HUES64	Mesoderm	OK	64.3202	51.696	-0.315217	-1.09271	0.11755	0.168718	no
IPO13	IPO13	IPO13	chr1:44412477-44433694	HUES64	Mesoderm	OK	8.94296	7.22091	-0.308572	-1.14185	0.12085	0.172754	no
TMEM53	TMEM53	TMEM53	chr1:45119500-45140099	HUES64	Mesoderm	OK	3.11614	2.51808	-0.307434	-0.808823	0.29435	0.368443	no
SREK1IP1	SREK1IP1	SREK1IP1	chr5:63986134-64064496	HUES64	Mesoderm	OK	9.11923	7.38489	-0.304336	-1.12252	0.1037	0.151499	no
SLC7A6	SLC7A6	SLC7A6	chr16:68298422-68344868	HUES64	Mesoderm	OK	1.82385	1.48042	-0.300986	-0.661312	0.36	0.437235	no
RNF26	RNF26	RNF26	chr11:119205236-119208022	HUES64	Mesoderm	OK	19.7582	16.0534	-0.299576	-1.18651	0.1153	0.166068	no
REXO4	REXO4	REXO4	chr9:136243283-136324508	HUES64	Mesoderm	OK	13.1878	10.8374	-0.283183	-0.872406	0.2387	0.309327	no
ATP6V0B	ATP6V0B	ATP6V0B	chr1:44440601-44443972	HUES64	Mesoderm	OK	81.9478	67.3987	-0.281984	-1.07984	0.12045	0.172267	no
ARMC5	ARMC5	ARMC5	chr16:31470316-31478488	HUES64	Mesoderm	OK	3.67039	3.01889	-0.281914	-0.864051	0.22065	0.289979	no
SLC23A2	SLC23A2	SLC23A2	chr20:4833001-4990939	HUES64	Mesoderm	OK	5.98881	4.92926	-0.280897	-1.02072	0.1416	0.198057	no
GMEB1	GMEB1	GMEB1	chr1:28995243-29041387	HUES64	Mesoderm	OK	9.55025	7.91744	-0.270505	-0.871225	0.21315	0.281549	no
GADL1	GADL1	GADL1	chr3:30767691-30936153	HUES64	Mesoderm	NOTEST	0.0799119	0.0662561	-0.270358	0	1	1	no
PLA2G1B	PLA2G1B	PLA2G1B	chr12:120759913-120765592	HUES64	Mesoderm	NOTEST	0.0650097	0.0542686	-0.260535	0	1	1	no
CSTB	CSTB	CSTB	chr21:45193830-45196259	HUES64	Mesoderm	OK	135.87	113.45	-0.260173	-1.30488	0.1567	0.216123	no
RPS25	RPS25	RPS25	chr11:118868851-118889057	HUES64	Mesoderm	OK	1565.31	1310.25	-0.256607	-1.03132	0.13385	0.188649	no
NFATC3	NFATC3	NFATC3	chr16:68119268-68270136	HUES64	Mesoderm	OK	11.8428	9.91636	-0.256134	-0.837986	0.2497	0.320564	no
RBBP5	RBBP5	RBBP5	chr1:205055269-205091150	HUES64	Mesoderm	OK	9.43477	7.9033	-0.255531	-0.933288	0.18155	0.245371	no
MGRN1	MGRN1	MGRN1	chr16:4674825-4740975	HUES64	Mesoderm	OK	21.6099	18.1234	-0.253839	-0.972065	0.1619	0.222364	no
FLRT1	FLRT1	FLRT1	chr11:63766029-63933585	HUES64	Mesoderm	NOTEST	0.372385	0.313567	-0.248021	0	1	1	no
KCNIP1	KCNIP1	KCNIP1	chr5:169780880-170163636	HUES64	Mesoderm	OK	0.9454	0.796376	-0.247475	-0.395209	0.5751	0.645565	no
WDR20	WDR20	WDR20	chr14:102606211-102690010	HUES64	Mesoderm	OK	9.94285	8.38527	-0.245802	-0.819168	0.2461	0.317074	no
SLC6A4	SLC6A4	SLC6A4	chr17:28523377-28562954	HUES64	Mesoderm	NOTEST	0.0379885	0.0321175	-0.242203	0	1	1	no
ELAVL1	ELAVL1	ELAVL1	chr19:8023456-8070529	HUES64	Mesoderm	OK	29.8196	25.3535	-0.234076	-0.965695	0.1752	0.237893	no
BRD3	BRD3	BRD3	chr9:136890560-136933141	HUES64	Mesoderm	OK	25.5234	21.7151	-0.233123	-0.862747	0.21265	0.280997	no
SUPT6H	SUPT6H	SUPT6H	chr17:26989301-27029249	HUES64	Mesoderm	OK	24.5782	20.9187	-0.232583	-0.948583	0.18555	0.250005	no
KIF2C	KIF2C	KIF2C	chr1:45205489-45233438	HUES64	Mesoderm	OK	23.9199	20.4015	-0.229535	-0.929221	0.21285	0.281214	no
EYA3	EYA3	EYA3	chr1:28300818-28415131	HUES64	Mesoderm	OK	11.6937	10.0625	-0.216736	-0.790827	0.2931	0.36711	no
HJURP	HJURP	HJURP	chr2:234745485-234763212	HUES64	Mesoderm	OK	26.5569	22.8558	-0.216528	-0.880158	0.234	0.304301	no
UNK	UNK	UNK	chr17:73780680-73821886	HUES64	Mesoderm	OK	8.79919	7.58748	-0.213751	-0.792284	0.2796	0.352681	no
ATP6V1A	ATP6V1A	ATP6V1A	chr3:113465865-113530905	HUES64	Mesoderm	OK	24.2966	21.0116	-0.209571	-0.851756	0.23975	0.310469	no
TTN	TTN	TTN	chr2:179059373-179672150	HUES64	Mesoderm	NOTEST	0.190514	0.164983	-0.207579	0	1	1	no
DHDDS	DHDDS	DHDDS	chr1:26758801-26797795	HUES64	Mesoderm	OK	11.8702	10.3162	-0.202432	-0.734467	0.2957	0.369826	no
NCOR2	NCOR2	NCOR2	chr12:124808960-125052010	HUES64	Mesoderm	OK	31.4586	27.3438	-0.20224	-0.818518	0.2407	0.311492	no
TMBIM4	TMBIM4	TMBIM4	chr12:66530716-66563807	HUES64	Mesoderm	OK	12.7863	11.1233	-0.201006	-0.735036	0.33725	0.41369	no
CCDC159	CCDC159	CCDC159	chr19:11457180-11465620	HUES64	Mesoderm	OK	1.86518	1.62485	-0.199013	-0.42428	0.6055	0.673243	no
TOMM6	TOMM6	TOMM6	chr6:41755180-41757634	HUES64	Mesoderm	OK	123.811	107.868	-0.198876	-0.948032	0.27555	0.348309	no
EIF2AK1	EIF2AK1	EIF2AK1	chr7:6048881-6098860	HUES64	Mesoderm	OK	45.1798	39.5534	-0.191879	-0.724657	0.304	0.37873	no
MAPKAP1	MAPKAP1	MAPKAP1	chr9:128199672-128469513	HUES64	Mesoderm	OK	40.2183	35.3753	-0.185111	-0.693447	0.31625	0.391744	no
PMS2	PMS2	PMS2	chr7:6012869-6048737	HUES64	Mesoderm	OK	5.48435	4.87604	-0.169613	-0.535942	0.4449	0.522365	no
RPL38	RPL38	RPL38	chr17:72199794-72206019	HUES64	Mesoderm	OK	2187.41	1946.98	-0.167984	-0.675296	0.32035	0.395956	no
ZNRF1	ZNRF1	ZNRF1	chr16:75032914-75144892	HUES64	Mesoderm	OK	8.03869	7.1638	-0.166235	-0.620229	0.38905	0.466695	no
PIK3R4	PIK3R4	PIK3R4	chr3:130397777-130465696	HUES64	Mesoderm	OK	13.2279	11.8674	-0.156577	-0.619307	0.3977	0.475416	no
AMBRA1	AMBRA1	AMBRA1	chr11:46417963-46612914	HUES64	Mesoderm	OK	9.02807	8.10268	-0.156018	-0.575287	0.406	0.483765	no
SMARCD2	SMARCD2	SMARCD2	chr17:61909440-61920351	HUES64	Mesoderm	OK	29.3635	26.4469	-0.150922	-0.617906	0.4112	0.48895	no
RPL23A	RPL23A	RPL23A	chr17:27046999-27053949	HUES64	Mesoderm	OK	931.105	838.82	-0.150582	-0.724143	0.37815	0.455666	no
CCDC107	CCDC107	CCDC107	chr9:35658286-35665278	HUES64	Mesoderm	OK	3.98265	3.58962	-0.149897	-0.227958	0.7684	0.815116	no
SPAG7	SPAG7	SPAG7	chr17:4862520-4871132	HUES64	Mesoderm	OK	60.0057	54.1396	-0.148415	-0.658382	0.4229	0.500666	no
CCDC124	CCDC124	CCDC124	chr19:18043823-18054794	HUES64	Mesoderm	OK	63.2338	57.1296	-0.146457	-0.549246	0.43095	0.508633	no
CNTN2	CNTN2	CNTN2	chr1:205012339-205047171	HUES64	Mesoderm	OK	1.11983	1.02511	-0.127492	-0.36365	0.61535	0.68207	no
PROCA1	PROCA1	PROCA1	chr17:27030533-27038872	HUES64	Mesoderm	OK	4.02838	3.68992	-0.12661	-0.345795	0.66235	0.724002	no
MEX3A	MEX3A	MEX3A	chr1:156041803-156051789	HUES64	Mesoderm	OK	29.4445	26.9793	-0.126141	-0.520504	0.46895	0.54581	no
REXO1	REXO1	REXO1	chr19:1815244-1848452	HUES64	Mesoderm	OK	13.0049	11.9237	-0.125216	-0.474711	0.4932	0.569023	no
MRPL43	MRPL43	MRPL43	chr10:102732285-102747272	HUES64	Mesoderm	OK	44.3772	40.731	-0.123693	-0.418099	0.55065	0.622931	no
CCDC9	CCDC9	CCDC9	chr19:47759730-47775210	HUES64	Mesoderm	OK	10.3504	9.50795	-0.122477	-0.440351	0.56005	0.631687	no
SH3YL1	SH3YL1	SH3YL1	chr2:218135-264068	HUES64	Mesoderm	OK	7.5618	6.96106	-0.119423	-0.363676	0.6009	0.669013	no
BLMH	BLMH	BLMH	chr17:28575222-28619074	HUES64	Mesoderm	OK	39.6913	36.5865	-0.117512	-0.491507	0.51435	0.58897	no
RPL31	RPL31	RPL31	chr2:101618690-101767846	HUES64	Mesoderm	OK	2427.7	2246.36	-0.112001	-0.648977	0.51735	0.591858	no
CCDC84	CCDC84	CCDC84	chr11:118868851-118889057	HUES64	Mesoderm	OK	7.84263	7.32924	-0.097675	-0.0571847	0.94585	0.958197	no
KLHL12	KLHL12	KLHL12	chr1:202860229-202896371	HUES64	Mesoderm	OK	14.7552	13.7894	-0.0976557	-0.381934	0.60465	0.672456	no
ITGAE	ITGAE	ITGAE	chr17:3617918-3704537	HUES64	Mesoderm	OK	2.93984	2.76107	-0.0905095	-0.202029	0.78435	0.828471	no
CAMTA1	CAMTA1	CAMTA1	chr1:6845383-7829766	HUES64	Mesoderm	OK	61.6801	57.9619	-0.0897012	-0.290651	0.6731	0.733535	no
SLC43A2	SLC43A2	SLC43A2	chr17:1477695-1532130	HUES64	Mesoderm	OK	6.73872	6.33871	-0.0882871	-0.307903	0.67445	0.734694	no
CLPB	CLPB	CLPB	chr11:72003469-72145568	HUES64	Mesoderm	OK	7.14218	6.72358	-0.0871352	-0.306847	0.6828	0.741997	no
PPM1D	PPM1D	PPM1D	chr17:58677543-58743640	HUES64	Mesoderm	OK	5.95728	5.61365	-0.085714	-0.30828	0.6687	0.72965	no
AARS2	AARS2	AARS2	chr6:44266462-44281063	HUES64	Mesoderm	OK	7.21594	6.80823	-0.0839076	-0.311008	0.67015	0.730939	no
PRKRIR	PRKRIR	PRKRIR	chr11:76061003-76091880	HUES64	Mesoderm	OK	23.3144	22.1585	-0.0733604	-0.296807	0.6851	0.74395	no
CEACAM1	CEACAM1	CEACAM1	chr19:43011457-43032661	HUES64	Mesoderm	NOTEST	0.302766	0.289712	-0.0635848	0	1	1	no
RPS18	RPS18	RPS18	chr6_ssto_hap7:4720053-4720706	HUES64	Mesoderm	OK	2686.2	2570.7	-0.0634057	-0.360284	0.7211	0.775116	no
PFN1	PFN1	PFN1	chr17:4848946-4851825	HUES64	Mesoderm	OK	909.637	870.614	-0.0632574	-0.319426	0.71375	0.768779	no
ACAD9	ACAD9	ACAD9	chr3:128598332-128631957	HUES64	Mesoderm	OK	10.4535	10.0443	-0.0576082	-0.200921	0.77505	0.820838	no
ANXA7	ANXA7	ANXA7	chr10:75135188-75173841	HUES64	Mesoderm	OK	36.7689	35.3543	-0.0566035	-0.218107	0.75085	0.800313	no
PCSK7	PCSK7	PCSK7	chr11:117075787-117102811	HUES64	Mesoderm	OK	11.0711	10.6468	-0.0563787	-0.214202	0.768	0.814783	no
FIP1L1	FIP1L1	FIP1L1	chr4:54243819-54326103	HUES64	Mesoderm	OK	23.1936	22.3189	-0.0554571	-0.206305	0.7701	0.816529	no
SURF1	SURF1	SURF1	chr9:136218665-136223361	HUES64	Mesoderm	OK	22.1183	21.3798	-0.0489927	-0.191786	0.8188	0.856975	no
ACTL6B	ACTL6B	ACTL6B	chr7:100240725-100254084	HUES64	Mesoderm	NOTEST	0.348373	0.336871	-0.0484382	0	1	1	no
EEF1G	EEF1G	EEF1G	chr11:62327072-62341460	HUES64	Mesoderm	OK	978.64	947.376	-0.0468421	-0.209926	0.78665	0.830449	no
GOSR1	GOSR1	GOSR1	chr17:28804425-28853832	HUES64	Mesoderm	OK	10.5703	10.2414	-0.0456108	-0.172834	0.80255	0.843601	no
PRPF8	PRPF8	PRPF8	chr17:1553922-1588176	HUES64	Mesoderm	OK	87.1138	84.4234	-0.0452589	-0.18829	0.79635	0.838424	no
RPAP2	RPAP2	RPAP2	chr1:92711954-92853732	HUES64	Mesoderm	OK	7.86363	7.64033	-0.0415593	-0.106632	0.87905	0.905613	no
VPS52	VPS52	VPS52	chr6_ssto_hap7:4698273-4719864	HUES64	Mesoderm	OK	19.323	18.8564	-0.035269	-0.140911	0.85055	0.88287	no
TUT1	TUT1	TUT1	chr11:62342516-62359109	HUES64	Mesoderm	OK	8.68012	8.4712	-0.0351485	-0.126792	0.86625	0.895413	no
RAB34	RAB34	RAB34	chr17:27041298-27045286	HUES64	Mesoderm	OK	93.2585	91.8958	-0.0212355	-0.0830968	0.9053	0.926269	no
KIF1C	KIF1C	KIF1C	chr17:4901242-4931694	HUES64	Mesoderm	OK	20.7241	20.5313	-0.0134878	-0.0552063	0.93875	0.952556	no
NFE2L1	NFE2L1	NFE2L1	chr17:46125685-46138907	HUES64	Mesoderm	OK	57.4752	56.9737	-0.0126453	-0.0531198	0.94215	0.955262	no
B4GALT2	B4GALT2	B4GALT2	chr1:44444865-44456840	HUES64	Mesoderm	OK	36.4779	36.3263	-0.00600648	-0.0230077	0.97665	0.981837	no
CNR2	CNR2	CNR2	chr1:24200459-24239817	HUES64	Mesoderm	NOTEST	0	0	0	0	1	1	no
HMGB4	HMGB4	HMGB4	chr1:33979608-34631443	HUES64	Mesoderm	NOTEST	0	0	0	0	1	1	no
PPIAL4C	PPIAL4C	PPIAL4C	chr1:149553002-149553787	HUES64	Mesoderm	NOTEST	0	0	0	0	1	1	no
TEDDM1	TEDDM1	TEDDM1	chr1:182367251-182369751	HUES64	Mesoderm	NOTEST	0	0	0	0	1	1	no
RGSL1	RGSL1	RGSL1	chr1:182419255-182529732	HUES64	Mesoderm	NOTEST	0	0	0	0	1	1	no
TRIM6-TRIM34	TRIM6-TRIM34	TRIM6-TRIM34	chr11:5617330-5706339	HUES64	Mesoderm	NOTEST	0	0	0	0	1	1	no
LACRT	LACRT	LACRT	chr12:55024622-55028663	HUES64	Mesoderm	NOTEST	0	0	0	0	1	1	no
DCD	DCD	DCD	chr12:55038374-55042149	HUES64	Mesoderm	NOTEST	0	0	0	0	1	1	no
RNASE8	RNASE8	RNASE8	chr14:21526051-21526516	HUES64	Mesoderm	NOTEST	0	0	0	0	1	1	no
SFTA3	SFTA3	SFTA3	chr14:36942493-36982990	HUES64	Mesoderm	NOTEST	0	0	0	0	1	1	no
NKX2-1	NKX2-1	NKX2-1	chr14:36985603-36989430	HUES64	Mesoderm	NOTEST	0	0	0	0	1	1	no
COX6A2	COX6A2	COX6A2	chr16:31439054-31439721	HUES64	Mesoderm	NOTEST	0	0	0	0	1	1	no
TBC1D29	TBC1D29	TBC1D29	chr17:28886583-28890509	HUES64	Mesoderm	NOTEST	0	0	0	0	1	1	no
TBC1D3B	TBC1D3B	TBC1D3B	chr17:34493060-34503988	HUES64	Mesoderm	NOTEST	0	0	0	0	1	1	no
CSH1	CSH1	CSH1	chr17:61972272-61973987	HUES64	Mesoderm	NOTEST	0	0	0	0	1	1	no
ENPP7	ENPP7	ENPP7	chr17:77704881-77716021	HUES64	Mesoderm	NOTEST	0	0	0	0	1	1	no
TPRX1	TPRX1	TPRX1	chr19:48304499-48306861	HUES64	Mesoderm	NOTEST	0	0	0	0	1	1	no
HOXD12	HOXD12	HOXD12	chr2:176964529-176965488	HUES64	Mesoderm	NOTEST	0	0	0	0	1	1	no
PRKAG3	PRKAG3	PRKAG3	chr2:219687105-219696512	HUES64	Mesoderm	NOTEST	0	0	0	0	1	1	no
ENTHD1	ENTHD1	ENTHD1	chr22:40139048-40289794	HUES64	Mesoderm	NOTEST	0	0	0	0	1	1	no
OR2A5	OR2A5	OR2A5	chr7:143747494-143748430	HUES64	Mesoderm	NOTEST	0	0	0	0	1	1	no
OR2A25	OR2A25	OR2A25	chr7:143771312-143772245	HUES64	Mesoderm	NOTEST	0	0	0	0	1	1	no
OR2A12	OR2A12	OR2A12	chr7:143792200-143793133	HUES64	Mesoderm	NOTEST	0	0	0	0	1	1	no
OR2A2	OR2A2	OR2A2	chr7:143806675-143807632	HUES64	Mesoderm	NOTEST	0	0	0	0	1	1	no
OR2A14	OR2A14	OR2A14	chr7:143826205-143827138	HUES64	Mesoderm	NOTEST	0	0	0	0	1	1	no
FCN1	FCN1	FCN1	chr9:137801430-137809806	HUES64	Mesoderm	NOTEST	0	0	0	0	1	1	no
FAM9A	FAM9A	FAM9A	chrX:8758836-8769424	HUES64	Mesoderm	NOTEST	0	0	0	0	1	1	no
BMP15	BMP15	BMP15	chrX:50653734-50659641	HUES64	Mesoderm	NOTEST	0	0	0	0	1	1	no
ZBTB8A	ZBTB8A	ZBTB8A	chr1:33004771-33071542	HUES64	Mesoderm	OK	1.39142	1.39972	0.00858303	0.0257961	0.9724	0.978581	no
NBPF1	NBPF1	NBPF1	chr1:16890411-16939982	HUES64	Mesoderm	OK	2.35604	2.37956	0.0143282	0.0436618	0.9522	0.963151	no
PDXK	PDXK	PDXK	chr21:45138977-45182188	HUES64	Mesoderm	OK	10.3556	10.4858	0.0180265	0.0712767	0.91975	0.937682	no
LYRM2	LYRM2	LYRM2	chr6:90142896-90348474	HUES64	Mesoderm	OK	7.09271	7.19431	0.0205191	0.0691588	0.91995	0.937842	no
H3F3B	H3F3B	H3F3B	chr17:73772514-73775860	HUES64	Mesoderm	OK	173.711	177.449	0.0307143	0.133197	0.86465	0.894252	no
CNOT4	CNOT4	CNOT4	chr7:135046546-135194875	HUES64	Mesoderm	OK	9.1168	9.31427	0.0309153	0.108867	0.87725	0.904233	no
TAF12	TAF12	TAF12	chr1:28929608-28969604	HUES64	Mesoderm	OK	21.8809	22.3839	0.0327922	0.1099	0.8775	0.904418	no
MGMT	MGMT	MGMT	chr10:131265453-131565783	HUES64	Mesoderm	OK	13.7948	14.1232	0.0339386	0.123866	0.87395	0.901656	no
SLC7A6OS	SLC7A6OS	SLC7A6OS	chr16:68298422-68344868	HUES64	Mesoderm	OK	11.5154	11.7996	0.0351749	0.0970836	0.89475	0.918072	no
PZP	PZP	PZP	chr12:9301435-9360966	HUES64	Mesoderm	NOTEST	0.0253962	0.0260285	0.0354801	0	1	1	no
KLHL10	KLHL10	KLHL10	chr17:39994042-40004599	HUES64	Mesoderm	NOTEST	0.0467192	0.0479417	0.0372633	0	1	1	no
SMAD2	SMAD2	SMAD2	chr18:45359465-45457515	HUES64	Mesoderm	OK	9.28736	9.5435	0.0392487	0.153814	0.82695	0.863723	no
WFS1	WFS1	WFS1	chr4:6271576-6304992	HUES64	Mesoderm	OK	13.7104	14.1418	0.0447017	0.167131	0.80675	0.84712	no
PRKRA	PRKRA	PRKRA	chr2:179059373-179672150	HUES64	Mesoderm	OK	33.0397	34.1553	0.0479086	0.13811	0.86375	0.893517	no
C17orf85	C17orf85	C17orf85	chr17:3714459-3749540	HUES64	Mesoderm	OK	15.2187	15.8896	0.0622414	0.237745	0.7352	0.787124	no
CBL	CBL	CBL	chr11:119076989-119178859	HUES64	Mesoderm	OK	13.0439	13.6234	0.0627141	0.254266	0.7154	0.770225	no
S1PR2	S1PR2	S1PR2	chr19:10332108-10341948	HUES64	Mesoderm	OK	5.49037	5.73689	0.063365	0.209102	0.76135	0.809179	no
DNPEP	DNPEP	DNPEP	chr2:220238179-220252662	HUES64	Mesoderm	OK	15.557	16.281	0.065631	0.254309	0.7362	0.787993	no
PLCG1	PLCG1	PLCG1	chr20:39766160-39804357	HUES64	Mesoderm	OK	45.461	47.7315	0.0703123	0.28941	0.68085	0.740273	no
EIF2B5	EIF2B5	EIF2B5	chr3:183852809-183863099	HUES64	Mesoderm	OK	15.1094	16.0307	0.0853857	0.333074	0.65485	0.717328	no
NSDHL	NSDHL	NSDHL	chrX:151999510-152037907	HUES64	Mesoderm	OK	33.3154	35.3673	0.0862292	0.323535	0.64595	0.709342	no
H2AFY2	H2AFY2	H2AFY2	chr10:71812356-71892690	HUES64	Mesoderm	OK	34.9263	37.3687	0.0975172	0.397303	0.60085	0.668985	no
TTYH2	TTYH2	TTYH2	chr17:72209695-72258157	HUES64	Mesoderm	OK	2.45618	2.64125	0.104802	0.292122	0.6804	0.739883	no
COMMD6	COMMD6	COMMD6	chr13:76099349-76111991	HUES64	Mesoderm	OK	27.8203	30.1481	0.115932	0.429798	0.53295	0.606434	no
NUB1	NUB1	NUB1	chr7:151038857-151075532	HUES64	Mesoderm	OK	9.05063	9.81285	0.116654	0.429127	0.56105	0.632543	no
ARHGEF40	ARHGEF40	ARHGEF40	chr14:21538526-21558036	HUES64	Mesoderm	OK	19.8658	21.5752	0.119091	0.483872	0.5017	0.577126	no
CDC37	CDC37	CDC37	chr19:10501808-10514271	HUES64	Mesoderm	OK	101.437	110.21	0.119667	0.478624	0.4966	0.572239	no
SDR39U1	SDR39U1	SDR39U1	chr14:24899140-24912007	HUES64	Mesoderm	OK	29.1551	31.7415	0.122624	0.266158	0.7041	0.760436	no
WNT3	WNT3	WNT3	chr17:44841686-44896082	HUES64	Mesoderm	OK	6.36397	6.98412	0.134149	0.429682	0.5789	0.649007	no
RPL26L1	RPL26L1	RPL26L1	chr5:172386438-172396774	HUES64	Mesoderm	OK	45.4591	50.8	0.16026	0.711809	0.4302	0.50791	no
WNT6	WNT6	WNT6	chr2:219724545-219738954	HUES64	Mesoderm	NOTEST	0.163803	0.183436	0.163315	0	1	1	no
CDK5RAP3	CDK5RAP3	CDK5RAP3	chr17:46048428-46059147	HUES64	Mesoderm	OK	34.9928	39.1991	0.163761	0.68404	0.37665	0.454181	no
HSPA1A	HSPA1A	HSPA1A	chr6_qbl_hap6:3076937-3079366	HUES64	Mesoderm	OK	6.41737	7.20795	0.167606	0.570546	0.4432	0.520678	no
RNF214	RNF214	RNF214	chr11:117103403-117156404	HUES64	Mesoderm	OK	12.8863	14.5438	0.174568	0.631892	0.3606	0.437851	no
CLASP1	CLASP1	CLASP1	chr2:122095351-122407052	HUES64	Mesoderm	OK	14.974	16.9062	0.175094	0.692223	0.32145	0.39709	no
UBE2R2	UBE2R2	UBE2R2	chr9:33817181-33920401	HUES64	Mesoderm	OK	32.6253	36.8535	0.17581	0.729834	0.313	0.388255	no
GULP1	GULP1	GULP1	chr2:189157389-189460652	HUES64	Mesoderm	OK	37.4419	42.3188	0.176645	0.698158	0.31975	0.395373	no
ALKBH3	ALKBH3	ALKBH3	chr11:43902356-43941825	HUES64	Mesoderm	OK	5.20458	5.97223	0.198487	0.592898	0.4404	0.51793	no
WARS	WARS	WARS	chr14:100800124-100842680	HUES64	Mesoderm	OK	22.8794	26.3463	0.203549	0.773367	0.2719	0.344305	no
GLIS2	GLIS2	GLIS2	chr16:4382224-4389598	HUES64	Mesoderm	OK	0.592372	0.688634	0.217233	0.456099	0.5354	0.608726	no
PKNOX2	PKNOX2	PKNOX2	chr11:125034558-125303285	HUES64	Mesoderm	OK	4.54918	5.2917	0.218125	0.741414	0.30595	0.380782	no
EEF2K	EEF2K	EEF2K	chr16:22217591-22300066	HUES64	Mesoderm	OK	3.89912	4.53818	0.218967	0.792357	0.26845	0.340576	no
IGDCC3	IGDCC3	IGDCC3	chr15:65619464-65670378	HUES64	Mesoderm	OK	54.8891	64.1522	0.224981	0.943995	0.19135	0.256746	no
MED13	MED13	MED13	chr17:60019965-60142643	HUES64	Mesoderm	OK	10.248	11.9857	0.225977	0.908262	0.2034	0.270626	no
CHN2	CHN2	CHN2	chr7:29234120-29553944	HUES64	Mesoderm	OK	1.41882	1.66042	0.226853	0.563704	0.41925	0.496961	no
PI4K2B	PI4K2B	PI4K2B	chr4:25235652-25280831	HUES64	Mesoderm	OK	7.80175	9.16159	0.231801	0.849862	0.24405	0.315009	no
ATP8B3	ATP8B3	ATP8B3	chr19:1782073-1812270	HUES64	Mesoderm	OK	2.35356	2.77102	0.235571	0.718228	0.30215	0.376772	no
LZTS2	LZTS2	LZTS2	chr10:102756863-102790914	HUES64	Mesoderm	OK	2.38786	2.81433	0.237074	0.624496	0.39995	0.477665	no
PGS1	PGS1	PGS1	chr17:76374734-76573476	HUES64	Mesoderm	OK	8.8661	10.4523	0.237456	0.827371	0.2664	0.33834	no
MOSPD3	MOSPD3	MOSPD3	chr7:100209724-100213000	HUES64	Mesoderm	OK	13.2672	15.7369	0.246286	0.761892	0.2786	0.351571	no
LMX1B	LMX1B	LMX1B	chr9:129376721-129463311	HUES64	Mesoderm	OK	0.671779	0.801465	0.254652	0.5999	0.39145	0.469135	no
NKIRAS2	NKIRAS2	NKIRAS2	chr17:40118758-40177656	HUES64	Mesoderm	OK	24.4017	29.1931	0.258646	0.534341	0.44255	0.520054	no
DNAH17	DNAH17	DNAH17	chr17:76374734-76573476	HUES64	Mesoderm	NOTEST	0.0907249	0.108944	0.264015	0	1	1	no
LGI1	LGI1	LGI1	chr10:95517565-95557916	HUES64	Mesoderm	OK	10.8036	13.0311	0.270446	0.992904	0.18595	0.25049	no
ZNF185	ZNF185	ZNF185	chrX:152082985-152142025	HUES64	Mesoderm	OK	5.18807	6.26802	0.27281	0.927286	0.18485	0.249206	no
CTNNA1	CTNNA1	CTNNA1	chr5:138089106-138270723	HUES64	Mesoderm	OK	127.949	154.803	0.274865	1.16866	0.1117	0.161653	no
STX2	STX2	STX2	chr12:131274146-131323811	HUES64	Mesoderm	OK	10.9551	13.2573	0.275184	1.00346	0.15075	0.209011	no
SYT5	SYT5	SYT5	chr19:55684468-55691720	HUES64	Mesoderm	NOTEST	0.199458	0.242387	0.281231	0	1	1	no
NDUFB5	NDUFB5	NDUFB5	chr3:179322574-179342288	HUES64	Mesoderm	OK	56.622	68.8236	0.281539	1.06859	0.13155	0.185828	no
DSTYK	DSTYK	DSTYK	chr1:205111630-205180727	HUES64	Mesoderm	OK	3.32491	4.07606	0.293861	1.03355	0.14345	0.20029	no
TMCC3	TMCC3	TMCC3	chr12:94960899-95044324	HUES64	Mesoderm	OK	1.10489	1.36589	0.305938	0.845269	0.24245	0.313297	no
AHDC1	AHDC1	AHDC1	chr1:27860755-27930143	HUES64	Mesoderm	OK	10.9847	13.6694	0.315452	1.25254	0.0841	0.126127	no
SNAPC2	SNAPC2	SNAPC2	chr19:7985193-7988136	HUES64	Mesoderm	OK	13.9361	17.3684	0.317645	1.06677	0.1302	0.184196	no
SREBF2	SREBF2	SREBF2	chr22:42229105-42302375	HUES64	Mesoderm	OK	80.1875	100.369	0.323861	1.32172	0.05965	0.0934117	no
BTN3A2	BTN3A2	BTN3A2	chr6:26365397-26378548	HUES64	Mesoderm	OK	0.642289	0.804806	0.325418	0.639086	0.34625	0.423096	no
PPP3CB	PPP3CB	PPP3CB	chr10:75196562-75255782	HUES64	Mesoderm	OK	17.4827	21.9069	0.325459	1.23604	0.07735	0.11726	no
ZCCHC4	ZCCHC4	ZCCHC4	chr4:25314395-25372005	HUES64	Mesoderm	OK	4.08659	5.15379	0.334737	1.07797	0.14425	0.201268	no
PSMD2	PSMD2	PSMD2	chr3:184017021-184026840	HUES64	Mesoderm	OK	122.694	154.776	0.335115	1.44378	0.05475	0.0866326	no
TNN	TNN	TNN	chr1:175036993-175117202	HUES64	Mesoderm	NOTEST	0.111044	0.14035	0.337891	0	1	1	no
DCAF8	DCAF8	DCAF8	chr1:160185504-160232350	HUES64	Mesoderm	OK	20.0994	25.4356	0.339695	1.26318	0.0726	0.110931	no
AP2M1	AP2M1	AP2M1	chr3:183892633-183901879	HUES64	Mesoderm	OK	201.872	256.482	0.345421	1.40552	0.047	0.0757309	no
CCNI	CCNI	CCNI	chr4:77969176-77997125	HUES64	Mesoderm	OK	144.757	186.009	0.361742	1.60629	0.03695	0.061309	no
CACNA1A	CACNA1A	CACNA1A	chr19:13317255-13617274	HUES64	Mesoderm	OK	1.74844	2.27288	0.378449	1.21524	0.0832	0.124939	no
PER1	PER1	PER1	chr17:8043787-8055753	HUES64	Mesoderm	OK	8.96206	11.6776	0.381845	1.46248	0.04315	0.0702701	no
PTPN1	PTPN1	PTPN1	chr20:49126890-49201086	HUES64	Mesoderm	OK	21.8166	28.4933	0.385199	1.56673	0.03455	0.0577978	no
HSPA1L	HSPA1L	HSPA1L	chr6_qbl_hap6:3071043-3076482	HUES64	Mesoderm	OK	0.740806	0.968101	0.386061	0.797654	0.27715	0.349984	no
PXN	PXN	PXN	chr12:120648249-120703563	HUES64	Mesoderm	OK	28.7316	37.656	0.390245	1.55549	0.027	0.0464696	yes
C11orf30	C11orf30	C11orf30	chr11:76156068-76262589	HUES64	Mesoderm	OK	9.4855	12.4461	0.391899	1.53275	0.03655	0.0607286	no
PML	PML	PML	chr15:74287013-74340155	HUES64	Mesoderm	OK	12.3031	16.1958	0.396605	1.36485	0.0521	0.0829429	no
SLC35B2	SLC35B2	SLC35B2	chr6:44221837-44225283	HUES64	Mesoderm	OK	25.2578	33.3848	0.40246	1.64508	0.0301	0.0511882	no
IL1RAPL1	IL1RAPL1	IL1RAPL1	chrX:28605680-29974017	HUES64	Mesoderm	OK	0.358556	0.475007	0.40575	0.673906	0.3659	0.443278	no
ATG13	ATG13	ATG13	chr11:46638825-46696368	HUES64	Mesoderm	OK	19.0274	25.2215	0.40658	1.59099	0.0234	0.0409441	yes
VAMP2	VAMP2	VAMP2	chr17:8062464-8066293	HUES64	Mesoderm	OK	11.0808	14.754	0.413045	1.5297	0.04435	0.0719794	no
FOXL2	FOXL2	FOXL2	chr3:138663065-138665982	HUES64	Mesoderm	OK	0.462657	0.616179	0.413405	0.770666	0.29395	0.368014	no
DES	DES	DES	chr2:220283098-220291461	HUES64	Mesoderm	OK	1.14848	1.53184	0.415537	0.948609	0.2075	0.275186	no
RERE	RERE	RERE	chr1:8412463-8877699	HUES64	Mesoderm	OK	21.2039	28.3485	0.418943	1.66954	0.01675	0.0304727	yes
WHSC1L1	WHSC1L1	WHSC1L1	chr8:38132560-38239790	HUES64	Mesoderm	OK	16.9938	22.7316	0.419698	1.61997	0.01975	0.035243	yes
PLEKHA3	PLEKHA3	PLEKHA3	chr2:179059373-179672150	HUES64	Mesoderm	OK	6.3153	8.45697	0.421289	0.650845	0.38125	0.458838	no
PPP1R12C	PPP1R12C	PPP1R12C	chr19:55602280-55628927	HUES64	Mesoderm	OK	15.8198	21.2359	0.424776	1.68145	0.02425	0.04225	yes
LRRC8E	LRRC8E	LRRC8E	chr19:7953389-7966908	HUES64	Mesoderm	NOTEST	0.140936	0.189638	0.428211	0	1	1	no
HS3ST3B1	HS3ST3B1	HS3ST3B1	chr17:14204505-14249492	HUES64	Mesoderm	OK	2.9873	4.02681	0.430796	1.09858	0.146	0.203323	no
FAM168A	FAM168A	FAM168A	chr11:73117027-73309228	HUES64	Mesoderm	OK	5.19282	7.00081	0.431005	1.37035	0.07425	0.113115	no
TNFAIP2	TNFAIP2	TNFAIP2	chr14:103592663-103603776	HUES64	Mesoderm	OK	11.915	16.1137	0.435511	1.70618	0.02035	0.0361897	yes
HYOU1	HYOU1	HYOU1	chr11:118914895-118927925	HUES64	Mesoderm	OK	79.7293	108.222	0.440812	1.80704	0.0106	0.0202621	yes
CA8	CA8	CA8	chr8:61101422-61193954	HUES64	Mesoderm	OK	1.69647	2.30466	0.442012	1.11781	0.14085	0.197186	no
TMEM107	TMEM107	TMEM107	chr17:8076296-8079714	HUES64	Mesoderm	OK	4.69827	6.3934	0.444454	1.25361	0.07325	0.111815	no
SDK2	SDK2	SDK2	chr17:71330522-71640227	HUES64	Mesoderm	OK	6.96297	9.54751	0.455421	1.77812	0.01305	0.0244101	yes
ZBTB22	ZBTB22	ZBTB22	chr6_qbl_hap6:4514427-4517966	HUES64	Mesoderm	OK	6.5257	8.97206	0.459307	1.50109	0.0321	0.0541713	no
ADIPOR1	ADIPOR1	ADIPOR1	chr1:202909960-202927700	HUES64	Mesoderm	OK	37.5801	51.6726	0.459431	1.78931	0.0089	0.0173325	yes
DFNB59	DFNB59	DFNB59	chr2:179059373-179672150	HUES64	Mesoderm	OK	0.593762	0.817532	0.461391	0.177429	0.84345	0.877026	no
TMEM80	TMEM80	TMEM80	chr11:644224-704129	HUES64	Mesoderm	OK	4.14201	5.71765	0.46509	0.616812	0.38515	0.462741	no
ENO3	ENO3	ENO3	chr17:4854383-4860426	HUES64	Mesoderm	OK	7.17545	9.93604	0.469601	1.40304	0.0459	0.074161	no
ATP6V0E1	ATP6V0E1	ATP6V0E1	chr5:172410762-172461900	HUES64	Mesoderm	OK	71.0424	98.4598	0.470854	1.9539	0.01135	0.0215403	yes
CETN2	CETN2	CETN2	chrX:151995870-151999301	HUES64	Mesoderm	OK	43.8822	61.0922	0.477352	2.0781	0.01195	0.0225565	yes
BATF3	BATF3	BATF3	chr1:212859758-212873327	HUES64	Mesoderm	OK	1.21099	1.68815	0.479256	0.94094	0.2606	0.332125	no
KIAA1328	KIAA1328	KIAA1328	chr18:34376033-34805288	HUES64	Mesoderm	OK	1.35227	1.89209	0.4846	0.450556	0.51135	0.586176	no
RAB7A	RAB7A	RAB7A	chr3:128444978-128533641	HUES64	Mesoderm	OK	73.4471	102.995	0.487795	2.1123	0.0057	0.0116476	yes
LEMD2	LEMD2	LEMD2	chr6:33738989-33756906	HUES64	Mesoderm	OK	18.1361	25.5368	0.493714	1.85058	0.0093	0.0180351	yes
ACOT11	ACOT11	ACOT11	chr1:55013806-55100417	HUES64	Mesoderm	OK	1.32204	1.86862	0.499207	1.21439	0.0969	0.142744	no
MSI2	MSI2	MSI2	chr17:55333930-55757299	HUES64	Mesoderm	OK	24.865	35.3068	0.505832	1.86443	0.008	0.0157618	yes
PLA2G15	PLA2G15	PLA2G15	chr16:68279246-68294961	HUES64	Mesoderm	OK	2.26576	3.22416	0.508927	1.44866	0.0543	0.08601	no
ERGIC1	ERGIC1	ERGIC1	chr5:172261222-172379688	HUES64	Mesoderm	OK	41.5332	59.2206	0.511835	2.15233	0.0039	0.00829393	yes
FAM178A	FAM178A	FAM178A	chr10:102672325-102724891	HUES64	Mesoderm	OK	10.1767	14.6598	0.526604	1.72806	0.01315	0.0245729	yes
FRA10AC1	FRA10AC1	FRA10AC1	chr10:95427639-95462329	HUES64	Mesoderm	OK	4.41245	6.36531	0.528649	1.75976	0.01655	0.0301537	yes
TNFRSF13C	TNFRSF13C	TNFRSF13C	chr22:42321035-42322821	HUES64	Mesoderm	OK	0.547605	0.795645	0.538991	0.788837	0.34795	0.424873	no
RGL2	RGL2	RGL2	chr6_qbl_hap6:4491673-4499416	HUES64	Mesoderm	OK	14.5294	21.1591	0.542303	2.0548	0.00375	0.00800803	yes
CDR2	CDR2	CDR2	chr16:22357256-22385938	HUES64	Mesoderm	OK	13.5764	19.9713	0.556835	2.16947	0.00445	0.00933428	yes
CNTROB	CNTROB	CNTROB	chr17:7835472-7852896	HUES64	Mesoderm	OK	9.35866	13.7736	0.55753	2.05542	0.00355	0.00762371	yes
SH3BP4	SH3BP4	SH3BP4	chr2:235860627-235964358	HUES64	Mesoderm	OK	18.9801	28.0056	0.56123	2.2934	0.00205	0.00464967	yes
PRKG1	PRKG1	PRKG1	chr10:52750944-54055274	HUES64	Mesoderm	OK	1.94757	2.88058	0.564685	0.750892	0.29965	0.374085	no
C17orf59	C17orf59	C17orf59	chr17:8091650-8093564	HUES64	Mesoderm	OK	2.8353	4.20865	0.569856	1.60289	0.03895	0.0642266	no
PLEKHM2	PLEKHM2	PLEKHM2	chr1:16010826-16061264	HUES64	Mesoderm	OK	7.21912	10.8397	0.586435	2.18786	0.00255	0.00566231	yes
CBX8	CBX8	CBX8	chr17:77768175-77770915	HUES64	Mesoderm	OK	2.19226	3.29421	0.58751	1.47965	0.0628	0.0977511	no
TMEM81	TMEM81	TMEM81	chr1:205052256-205053588	HUES64	Mesoderm	OK	1.00187	1.50835	0.590279	1.1653	0.1457	0.202974	no
MYO10	MYO10	MYO10	chr5:16662015-16936385	HUES64	Mesoderm	OK	22.1356	33.3513	0.591373	2.4461	0.0007	0.0017546	yes
C11orf45	C11orf45	C11orf45	chr11:128761312-128787951	HUES64	Mesoderm	NOTEST	0.088291	0.134397	0.606159	0	1	1	no
SURF4	SURF4	SURF4	chr9:136228339-136242970	HUES64	Mesoderm	OK	71.4085	108.846	0.608119	2.60794	0.0004	0.00105274	yes
PEA15	PEA15	PEA15	chr1:160175124-160185162	HUES64	Mesoderm	OK	69.5033	106.272	0.612607	2.63889	0.00035	0.000931237	yes
PRKACA	PRKACA	PRKACA	chr19:14202506-14228559	HUES64	Mesoderm	OK	25.6955	39.4047	0.616851	2.39295	0.00055	0.00140925	yes
TMEM179B	TMEM179B	TMEM179B	chr11:62554873-62559486	HUES64	Mesoderm	OK	14.6522	22.478	0.617394	1.7869	0.0352	0.0587524	no
TAPBP	TAPBP	TAPBP	chr6_qbl_hap6:4499711-4514410	HUES64	Mesoderm	OK	8.56634	13.1625	0.619688	2.22458	0.0016	0.00371958	yes
MSRA	MSRA	MSRA	chr8:9911829-10286401	HUES64	Mesoderm	OK	2.45542	3.79765	0.629138	1.45056	0.0389	0.0641548	no
MED13L	MED13L	MED13L	chr12:116396380-116714991	HUES64	Mesoderm	OK	8.84462	13.74	0.63551	2.5003	0.00015	0.000426423	yes
FER	FER	FER	chr5:108083522-108523373	HUES64	Mesoderm	OK	4.14183	6.45531	0.640217	2.10088	0.00575	0.0117396	yes
KDM4B	KDM4B	KDM4B	chr19:4969123-5153608	HUES64	Mesoderm	OK	10.692	16.6902	0.642474	2.54178	0.00055	0.00140925	yes
PCOLCE2	PCOLCE2	PCOLCE2	chr3:142536701-142608045	HUES64	Mesoderm	OK	4.76219	7.4434	0.644335	2.0717	0.0056	0.0114648	yes
CHD2	CHD2	CHD2	chr15:93443550-93571237	HUES64	Mesoderm	OK	8.89401	14.0734	0.662068	2.42384	0.00055	0.00140925	yes
STK38	STK38	STK38	chr6:36461668-36515247	HUES64	Mesoderm	OK	9.99759	15.895	0.668924	2.56598	0.0005	0.0012918	yes
TPM2	TPM2	TPM2	chr9:35681989-35690053	HUES64	Mesoderm	OK	129.348	206.804	0.677004	2.72488	5e-05	0.000152439	yes
SEMA4G	SEMA4G	SEMA4G	chr10:102732285-102747272	HUES64	Mesoderm	OK	0.921606	1.479	0.682403	0.835543	0.2437	0.314619	no
B3GALT4	B3GALT4	B3GALT4	chr6_qbl_hap6:4477155-4478841	HUES64	Mesoderm	OK	1.05684	1.7022	0.687642	1.45863	0.0651	0.100858	no
NF1	NF1	NF1	chr17:29421944-29704695	HUES64	Mesoderm	OK	7.8006	12.6092	0.692814	2.46691	0.0004	0.00105274	yes
DUOX1	DUOX1	DUOX1	chr15:45422191-45457774	HUES64	Mesoderm	NOTEST	0.0711741	0.115809	0.702322	0	1	1	no
VPS11	VPS11	VPS11	chr11:118938492-118952688	HUES64	Mesoderm	OK	8.69886	14.1682	0.703757	2.63847	0.00045	0.00117295	yes
STOML1	STOML1	STOML1	chr15:74275559-74284635	HUES64	Mesoderm	OK	1.67241	2.73487	0.709548	1.76217	0.0263	0.045403	yes
JUP	JUP	JUP	chr17:39910858-39942964	HUES64	Mesoderm	OK	40.7646	66.7776	0.712048	2.85224	0.0002	0.000556784	yes
GGNBP2	GGNBP2	GGNBP2	chr17:34900736-34946276	HUES64	Mesoderm	OK	17.2965	28.4937	0.720159	2.88774	5e-05	0.000152439	yes
TRIM34	TRIM34	TRIM34	chr11:5617330-5706339	HUES64	Mesoderm	OK	0.893934	1.4764	0.723842	0.487613	0.52185	0.596119	no
LRCH4	LRCH4	LRCH4	chr7:100171633-100183776	HUES64	Mesoderm	OK	12.1055	20.1	0.73154	2.8461	5e-05	0.000152439	yes
KCTD20	KCTD20	KCTD20	chr6:36358328-36458315	HUES64	Mesoderm	OK	16.1096	26.8053	0.734602	2.88193	5e-05	0.000152439	yes
RERGL	RERGL	RERGL	chr12:18233802-18243114	HUES64	Mesoderm	NOTEST	0.0409291	0.0681155	0.734857	0	1	1	no
RAB3D	RAB3D	RAB3D	chr19:11406823-11450344	HUES64	Mesoderm	OK	3.84138	6.41012	0.738725	2.44282	0.0006	0.00152511	yes
EFNB3	EFNB3	EFNB3	chr17:7608519-7614693	HUES64	Mesoderm	OK	13.5068	22.5874	0.741832	2.9123	0.00015	0.000426423	yes
CYB5R1	CYB5R1	CYB5R1	chr1:202931000-202936404	HUES64	Mesoderm	OK	7.73085	12.993	0.749032	2.59612	0.0009	0.00220511	yes
VEGFA	VEGFA	VEGFA	chr6:43737945-43754223	HUES64	Mesoderm	OK	9.04349	15.2133	0.75038	2.73901	0.0002	0.000556784	yes
ST3GAL3	ST3GAL3	ST3GAL3	chr1:44173217-44396831	HUES64	Mesoderm	OK	6.62818	11.2286	0.760499	2.45177	0.0004	0.00105274	yes
DDAH2	DDAH2	DDAH2	chr6_ssto_hap7:3025633-3028856	HUES64	Mesoderm	OK	55.8236	94.7236	0.762849	3.35073	5e-05	0.000152439	yes
MSH5	MSH5	MSH5	chr6_ssto_hap7:3038542-3061268	HUES64	Mesoderm	OK	3.73899	6.35884	0.766114	2.3205	0.0011	0.00264798	yes
GALK1	GALK1	GALK1	chr17:73754017-73761280	HUES64	Mesoderm	OK	10.1413	17.3376	0.773663	2.76423	0.00085	0.00209283	yes
KIAA1324	KIAA1324	KIAA1324	chr1:109656584-109749403	HUES64	Mesoderm	NOTEST	0.107332	0.184428	0.780981	0	1	1	no
PXT1	PXT1	PXT1	chr6:36358328-36458315	HUES64	Mesoderm	NOTEST	0.0204976	0.0353831	0.787603	0	1	1	no
ALK	ALK	ALK	chr2:29415639-30144432	HUES64	Mesoderm	NOTEST	0.175549	0.303071	0.78778	0	1	1	no
SARS	SARS	SARS	chr1:109756514-109780804	HUES64	Mesoderm	OK	62.9476	109.611	0.800166	3.17729	5e-05	0.000152439	yes
CLIP1	CLIP1	CLIP1	chr12:122755980-122907116	HUES64	Mesoderm	OK	8.04039	14.0411	0.804321	3.06634	5e-05	0.000152439	yes
TTC9C	TTC9C	TTC9C	chr11:62495951-62506108	HUES64	Mesoderm	OK	13.1949	23.0484	0.804686	2.99269	0.00045	0.00117295	yes
AHCYL1	AHCYL1	AHCYL1	chr1:110527307-110566364	HUES64	Mesoderm	OK	49.2147	86.8467	0.819382	3.46497	5e-05	0.000152439	yes
TRIM5	TRIM5	TRIM5	chr11:5617330-5706339	HUES64	Mesoderm	OK	13.0613	23.1443	0.825356	2.50209	0.00065	0.00164063	yes
SPEG	SPEG	SPEG	chr2:220299699-220358354	HUES64	Mesoderm	OK	7.80637	13.8353	0.825632	2.07568	0.00335	0.00723417	yes
TRPC1	TRPC1	TRPC1	chr3:142443265-142526729	HUES64	Mesoderm	OK	4.71101	8.40657	0.83548	2.95635	5e-05	0.000152439	yes
CDC42EP4	CDC42EP4	CDC42EP4	chr17:71279762-71308143	HUES64	Mesoderm	OK	12.5638	22.4732	0.838934	3.28556	5e-05	0.000152439	yes
GNB2	GNB2	GNB2	chr7:100271362-100276792	HUES64	Mesoderm	OK	68.7718	124.344	0.854447	3.74863	5e-05	0.000152439	yes
ST6GAL2	ST6GAL2	ST6GAL2	chr2:107418055-107503563	HUES64	Mesoderm	OK	2.78521	5.04565	0.857254	2.73019	5e-05	0.000152439	yes
NEUROG2	NEUROG2	NEUROG2	chr4:113434671-113437328	HUES64	Mesoderm	NOTEST	0.0468031	0.0856383	0.871653	0	1	1	no
ERN1	ERN1	ERN1	chr17:62120389-62207502	HUES64	Mesoderm	OK	0.791794	1.44943	0.872286	2.10218	0.00665	0.013365	yes
DACH1	DACH1	DACH1	chr13:72012097-72441330	HUES64	Mesoderm	OK	4.15102	7.62339	0.876968	3.03921	5e-05	0.000152439	yes
SMPDL3A	SMPDL3A	SMPDL3A	chr6:123109970-123130864	HUES64	Mesoderm	OK	1.59964	2.94308	0.879575	2.22103	0.00505	0.0104575	yes
VWA5B2	VWA5B2	VWA5B2	chr3:183948316-183967313	HUES64	Mesoderm	NOTEST	0.0292751	0.0542538	0.890054	0	1	1	no
ADCY6	ADCY6	ADCY6	chr12:49159974-49182820	HUES64	Mesoderm	OK	6.78505	12.8712	0.923711	3.48293	5e-05	0.000152439	yes
MACROD1	MACROD1	MACROD1	chr11:63766029-63933585	HUES64	Mesoderm	OK	5.6621	10.7883	0.930062	2.75546	0.0015	0.00350699	yes
LPPR2	LPPR2	LPPR2	chr19:11466061-11476374	HUES64	Mesoderm	OK	3.71852	7.09652	0.932382	2.84371	0.0001	0.000292223	yes
ZNF843	ZNF843	ZNF843	chr16:31446884-31454348	HUES64	Mesoderm	OK	0.29009	0.553703	0.932615	1.3719	0.07915	0.119656	no
RILP	RILP	RILP	chr17:1549444-1553392	HUES64	Mesoderm	OK	1.67285	3.20115	0.936284	2.31875	0.0052	0.010733	yes
FBXO24	FBXO24	FBXO24	chr7:100183955-100198740	HUES64	Mesoderm	NOTEST	0.120001	0.230345	0.94075	0	1	1	no
ANKRD6	ANKRD6	ANKRD6	chr6:90142896-90348474	HUES64	Mesoderm	OK	0.833926	1.62245	0.960181	1.22247	0.0987	0.145096	no
HMCN1	HMCN1	HMCN1	chr1:185703682-186446655	HUES64	Mesoderm	OK	1.78991	3.49575	0.96572	1.26497	0.07985	0.120533	no
INCA1	INCA1	INCA1	chr17:4891424-4900905	HUES64	Mesoderm	OK	0.546899	1.07218	0.971205	1.41997	0.0458	0.0740209	no
NBPF14	NBPF14	NBPF14	chr1:148003641-148025848	HUES64	Mesoderm	OK	2.01501	3.96012	0.974755	2.90932	0.0003	0.000808821	yes
CCDC151	CCDC151	CCDC151	chr19:11531271-11545980	HUES64	Mesoderm	OK	0.341475	0.682005	0.998002	1.60016	0.0448	0.0726241	no
PDE4A	PDE4A	PDE4A	chr19:10531332-10580307	HUES64	Mesoderm	OK	1.47433	2.95077	1.00103	2.79703	5e-05	0.000152439	yes
TSPAN18	TSPAN18	TSPAN18	chr11:44785975-44972608	HUES64	Mesoderm	OK	3.49656	7.00345	1.00213	1.48821	0.0454	0.073448	no
CACNB3	CACNB3	CACNB3	chr12:49212511-49222724	HUES64	Mesoderm	OK	7.3449	15.0454	1.03451	3.76909	5e-05	0.000152439	yes
LRRC4B	LRRC4B	LRRC4B	chr19:51020149-51071302	HUES64	Mesoderm	OK	7.48571	15.3479	1.03583	3.75686	5e-05	0.000152439	yes
CLIC1	CLIC1	CLIC1	chr6_ssto_hap7:3029174-3035164	HUES64	Mesoderm	OK	197.494	407.376	1.04455	4.86327	5e-05	0.000152439	yes
STX5	STX5	STX5	chr11:62574368-62599560	HUES64	Mesoderm	OK	15.566	32.5428	1.06394	4.17287	5e-05	0.000152439	yes
ALX3	ALX3	ALX3	chr1:110602996-110613322	HUES64	Mesoderm	OK	1.10756	2.31988	1.06667	2.28841	0.0079	0.015588	yes
SIDT2	SIDT2	SIDT2	chr11:117049938-117068161	HUES64	Mesoderm	OK	4.81612	10.2565	1.0906	3.89036	5e-05	0.000152439	yes
CYBRD1	CYBRD1	CYBRD1	chr2:172378865-172414643	HUES64	Mesoderm	OK	2.96189	6.37752	1.10648	3.55157	5e-05	0.000152439	yes
NYNRIN	NYNRIN	NYNRIN	chr14:24867991-24888494	HUES64	Mesoderm	OK	8.10254	17.5908	1.11838	4.4466	5e-05	0.000152439	yes
CEACAM8	CEACAM8	CEACAM8	chr19:43084394-43099082	HUES64	Mesoderm	NOTEST	0.0247612	0.0539673	1.124	0	1	1	no
PDZD7	PDZD7	PDZD7	chr10:102756863-102790914	HUES64	Mesoderm	OK	0.434608	0.959403	1.14242	1.56888	0.02915	0.0497468	yes
SIRT4	SIRT4	SIRT4	chr12:120740123-120751045	HUES64	Mesoderm	OK	0.852411	1.89904	1.15565	2.20934	0.0127	0.0238255	yes
EDN2	EDN2	EDN2	chr1:41944445-41950344	HUES64	Mesoderm	NOTEST	0.0368179	0.083886	1.18802	0	1	1	no
MLN	MLN	MLN	chr6:33762448-33771793	HUES64	Mesoderm	NOTEST	0.0507972	0.117869	1.21437	0	1	1	no
C16orf58	C16orf58	C16orf58	chr16:31494438-31519706	HUES64	Mesoderm	OK	15.7795	36.6495	1.21575	4.58803	5e-05	0.000152439	yes
GBF1	GBF1	GBF1	chr10:104005254-104142656	HUES64	Mesoderm	OK	11.5157	26.9501	1.22669	4.83231	5e-05	0.000152439	yes
ZHX3	ZHX3	ZHX3	chr20:39807088-39928739	HUES64	Mesoderm	OK	0.725809	1.71741	1.24257	3.65475	5e-05	0.000152439	yes
EEA1	EEA1	EEA1	chr12:93166284-93323107	HUES64	Mesoderm	OK	5.30804	12.5641	1.24306	4.77651	5e-05	0.000152439	yes
NOX4	NOX4	NOX4	chr11:89057521-89322779	HUES64	Mesoderm	OK	0.531576	1.26107	1.2463	2.7381	0.0003	0.000808821	yes
DDAH1	DDAH1	DDAH1	chr1:85784167-86044046	HUES64	Mesoderm	OK	11.5398	27.8828	1.27276	4.86759	5e-05	0.000152439	yes
SLC25A43	SLC25A43	SLC25A43	chrX:118533257-118588437	HUES64	Mesoderm	OK	2.26234	5.48347	1.27727	3.69519	5e-05	0.000152439	yes
CCDC42	CCDC42	CCDC42	chr17:8633245-8648154	HUES64	Mesoderm	NOTEST	0.0265293	0.0644017	1.27951	0	1	1	no
CBLN3	CBLN3	CBLN3	chr14:24895739-24898731	HUES64	Mesoderm	OK	0.182439	0.443725	1.28225	1.77047	0.033	0.055515	no
APAF1	APAF1	APAF1	chr12:99039077-100378432	HUES64	Mesoderm	OK	3.20555	7.81097	1.28493	4.46526	5e-05	0.000152439	yes
EML3	EML3	EML3	chr11:62369690-62382592	HUES64	Mesoderm	OK	4.88648	11.9997	1.29613	4.49237	5e-05	0.000152439	yes
NEUROG1	NEUROG1	NEUROG1	chr5:134869971-134871639	HUES64	Mesoderm	NOTEST	0.057265	0.141667	1.30678	0	1	1	no
KIAA0040	KIAA0040	KIAA0040	chr1:175126122-175162229	HUES64	Mesoderm	OK	2.72759	6.81801	1.32173	4.29444	5e-05	0.000152439	yes
HABP4	HABP4	HABP4	chr9:99212413-99253618	HUES64	Mesoderm	OK	4.67416	11.7562	1.33064	4.50479	5e-05	0.000152439	yes
TLN1	TLN1	TLN1	chr9:35697333-35749225	HUES64	Mesoderm	OK	26.6369	68.5603	1.36395	4.81259	5e-05	0.000152439	yes
FKBP10	FKBP10	FKBP10	chr17:39968961-39979469	HUES64	Mesoderm	OK	49.3321	126.987	1.36408	5.82787	5e-05	0.000152439	yes
CD72	CD72	CD72	chr9:35605280-35618424	HUES64	Mesoderm	OK	0.760083	1.97836	1.38008	1.28115	0.079	0.119456	no
TAGLN	TAGLN	TAGLN	chr11:117070039-117075508	HUES64	Mesoderm	OK	67.4949	179.247	1.40909	5.45856	5e-05	0.000152439	yes
CCL4	CCL4	CCL4	chr17:34431219-34433014	HUES64	Mesoderm	NOTEST	0.0520294	0.139102	1.41875	0	1	1	no
HIVEP3	HIVEP3	HIVEP3	chr1:41975683-42384496	HUES64	Mesoderm	OK	0.17066	0.459309	1.42834	2.78669	0.00045	0.00117295	yes
MYT1L	MYT1L	MYT1L	chr2:1792884-2335045	HUES64	Mesoderm	NOTEST	0.0247655	0.0667989	1.43149	0	1	1	no
ATP1B1	ATP1B1	ATP1B1	chr1:169075946-169337186	HUES64	Mesoderm	OK	23.6129	64.2597	1.44434	5.25475	5e-05	0.000152439	yes
PLXNC1	PLXNC1	PLXNC1	chr12:94542498-94701451	HUES64	Mesoderm	OK	0.61809	1.69803	1.45797	3.81202	5e-05	0.000152439	yes
CAMTA2	CAMTA2	CAMTA2	chr17:4871286-4890960	HUES64	Mesoderm	OK	1.74434	4.94606	1.5036	4.43809	5e-05	0.000152439	yes
CBX4	CBX4	CBX4	chr17:77806954-77813213	HUES64	Mesoderm	OK	1.7615	5.00755	1.5073	4.18171	5e-05	0.000152439	yes
KHNYN	KHNYN	KHNYN	chr14:24899140-24912007	HUES64	Mesoderm	OK	5.66804	16.1717	1.51254	4.49813	5e-05	0.000152439	yes
BTG2	BTG2	BTG2	chr1:203274663-203278729	HUES64	Mesoderm	OK	7.97849	23.8016	1.57687	5.87171	5e-05	0.000152439	yes
BCORL1	BCORL1	BCORL1	chrX:129139163-129192058	HUES64	Mesoderm	OK	2.72687	8.14535	1.57873	5.58193	5e-05	0.000152439	yes
TFEB	TFEB	TFEB	chr6:41651715-41703997	HUES64	Mesoderm	OK	0.671327	2.03526	1.60013	3.13837	0.00025	0.000683971	yes
JOSD2	JOSD2	JOSD2	chr19:51009258-51014345	HUES64	Mesoderm	OK	2.82796	8.66925	1.61615	4.1538	5e-05	0.000152439	yes
TYK2	TYK2	TYK2	chr19:10461203-10491248	HUES64	Mesoderm	OK	4.6298	14.2184	1.61874	5.85522	5e-05	0.000152439	yes
FRS3	FRS3	FRS3	chr6:41737913-41747630	HUES64	Mesoderm	OK	1.72797	5.33682	1.6269	4.34749	5e-05	0.000152439	yes
PTPRH	PTPRH	PTPRH	chr19:55692614-55720874	HUES64	Mesoderm	OK	0.188682	0.594955	1.65682	2.59539	0.00165	0.00382454	yes
RUSC2	RUSC2	RUSC2	chr9:35490006-35563896	HUES64	Mesoderm	OK	3.24318	10.4893	1.69344	5.96897	5e-05	0.000152439	yes
EPOR	EPOR	EPOR	chr19:11487880-11495018	HUES64	Mesoderm	OK	2.69754	8.72886	1.69415	4.82945	5e-05	0.000152439	yes
PCOLCE	PCOLCE	PCOLCE	chr7:100199881-100205798	HUES64	Mesoderm	OK	11.0518	35.8833	1.69903	6.43177	5e-05	0.000152439	yes
GUCY2D	GUCY2D	GUCY2D	chr17:7905987-7923658	HUES64	Mesoderm	NOTEST	0.0364318	0.119422	1.7128	0	1	1	no
WDR86	WDR86	WDR86	chr7:151078206-151110132	HUES64	Mesoderm	OK	2.7676	9.1409	1.7237	4.95505	5e-05	0.000152439	yes
SSPN	SSPN	SSPN	chr12:26348268-26387708	HUES64	Mesoderm	NOTEST	0.0273624	0.0919166	1.74813	0	1	1	no
CLIP4	CLIP4	CLIP4	chr2:29338307-29406679	HUES64	Mesoderm	OK	0.276089	0.951431	1.78496	3.44724	0.00025	0.000683971	yes
ELOVL3	ELOVL3	ELOVL3	chr10:103986142-103989344	HUES64	Mesoderm	NOTEST	0.0863694	0.300684	1.79965	0	1	1	no
DRD2	DRD2	DRD2	chr11:113280316-113346001	HUES64	Mesoderm	OK	0.437487	1.53028	1.80649	3.30067	0.00015	0.000426423	yes
DSCAML1	DSCAML1	DSCAML1	chr11:117298488-117667976	HUES64	Mesoderm	NOTEST	0.0345261	0.122939	1.83218	0	1	1	no
HOXD8	HOXD8	HOXD8	chr2:176994421-176997423	HUES64	Mesoderm	OK	0.2152	0.768685	1.83671	2.39241	0.0036	0.00772081	yes
LETM2	LETM2	LETM2	chr8:38243958-38266062	HUES64	Mesoderm	OK	0.407669	1.45766	1.83818	2.85041	0.00035	0.000931237	yes
C1orf228	C1orf228	C1orf228	chr1:45140393-45191263	HUES64	Mesoderm	NOTEST	0.104479	0.380302	1.86393	0	1	1	no
C5AR1	C5AR1	C5AR1	chr19:47813103-47825327	HUES64	Mesoderm	NOTEST	0.073097	0.269562	1.88274	0	1	1	no
PKP2	PKP2	PKP2	chr12:32943679-33049780	HUES64	Mesoderm	OK	9.10908	33.6072	1.88339	7.07712	5e-05	0.000152439	yes
HOXD9	HOXD9	HOXD9	chr2:176987412-176989645	HUES64	Mesoderm	OK	0.365596	1.36111	1.89646	3.22834	0.0005	0.0012918	yes
C11orf96	C11orf96	C11orf96	chr11:43964105-43965433	HUES64	Mesoderm	OK	1.62964	6.23598	1.93607	4.70797	5e-05	0.000152439	yes
KCNJ5	KCNJ5	KCNJ5	chr11:128761312-128787951	HUES64	Mesoderm	NOTEST	0.104271	0.400867	1.94279	0	1	1	no
C10orf11	C10orf11	C10orf11	chr10:77542518-78317126	HUES64	Mesoderm	OK	0.253323	0.994804	1.97343	2.34679	0.0252	0.0437235	yes
RECK	RECK	RECK	chr9:36036909-36124452	HUES64	Mesoderm	OK	2.97768	11.7626	1.98195	6.77506	5e-05	0.000152439	yes
FRMD6	FRMD6	FRMD6	chr14:51955854-52197444	HUES64	Mesoderm	OK	5.73551	23.4725	2.03298	7.4391	5e-05	0.000152439	yes
ADAMTS13	ADAMTS13	ADAMTS13	chr9:136243283-136324508	HUES64	Mesoderm	OK	1.31075	5.40186	2.04306	3.33359	0.00015	0.000426423	yes
HOXD13	HOXD13	HOXD13	chr2:176957531-176960666	HUES64	Mesoderm	NOTEST	0.0919873	0.382483	2.05589	0	1	1	no
PRICKLE4	PRICKLE4	PRICKLE4	chr6:41748499-41755110	HUES64	Mesoderm	OK	1.00504	4.4763	2.15506	4.83654	5e-05	0.000152439	yes
SLC25A47	SLC25A47	SLC25A47	chr14:100789678-100796715	HUES64	Mesoderm	NOTEST	0.0126823	0.059363	2.22675	0	1	1	no
SLC25A34	SLC25A34	SLC25A34	chr1:16062808-16067884	HUES64	Mesoderm	NOTEST	0.0867668	0.422264	2.28293	0	1	1	no
NDRG2	NDRG2	NDRG2	chr14:21484921-21493935	HUES64	Mesoderm	OK	7.48811	36.5835	2.28852	7.68847	5e-05	0.000152439	yes
IP6K3	IP6K3	IP6K3	chr6:33689442-33714762	HUES64	Mesoderm	OK	0.728714	3.56913	2.29215	4.94662	5e-05	0.000152439	yes
LOXL1	LOXL1	LOXL1	chr15:74218788-74244478	HUES64	Mesoderm	OK	8.30966	40.8119	2.29613	8.57188	5e-05	0.000152439	yes
LMNA	LMNA	LMNA	chr1:156084460-156109878	HUES64	Mesoderm	OK	20.6655	103.746	2.32776	8.77946	5e-05	0.000152439	yes
SMTNL2	SMTNL2	SMTNL2	chr17:4487275-4511614	HUES64	Mesoderm	OK	1.13548	5.71945	2.33258	5.20211	5e-05	0.000152439	yes
FKBP7	FKBP7	FKBP7	chr2:179059373-179672150	HUES64	Mesoderm	OK	2.23998	11.8776	2.40669	2.83644	0.004	0.00848521	yes
CYP27A1	CYP27A1	CYP27A1	chr2:219646471-219680016	HUES64	Mesoderm	OK	2.85773	16.3723	2.51831	7.76842	5e-05	0.000152439	yes
WSCD2	WSCD2	WSCD2	chr12:108523510-108644313	HUES64	Mesoderm	OK	0.616325	3.68583	2.58023	6.42213	5e-05	0.000152439	yes
HOXD10	HOXD10	HOXD10	chr2:176981491-176984670	HUES64	Mesoderm	OK	0.11306	0.685023	2.59907	2.8803	0.00635	0.0128243	yes
HOXD11	HOXD11	HOXD11	chr2:176972083-176974316	HUES64	Mesoderm	OK	0.101692	0.618325	2.60416	2.46004	0.02705	0.0465465	yes
SPNS2	SPNS2	SPNS2	chr17:4402128-4458681	HUES64	Mesoderm	OK	0.328448	2.02431	2.62369	1.43028	0.09955	0.14619	no
TOM1L2	TOM1L2	TOM1L2	chr17:17746821-17875784	HUES64	Mesoderm	OK	1.0899	6.73118	2.62666	7.58435	5e-05	0.000152439	yes
A2M	A2M	A2M	chr12:9217772-9268558	HUES64	Mesoderm	OK	6.82983	43.0061	2.65462	9.48385	5e-05	0.000152439	yes
FAM84A	FAM84A	FAM84A	chr2:14772809-14780168	HUES64	Mesoderm	OK	0.371426	2.37571	2.67721	6.36345	5e-05	0.000152439	yes
CYR61	CYR61	CYR61	chr1:86046443-86049648	HUES64	Mesoderm	OK	24.5805	159.871	2.70132	11.3505	5e-05	0.000152439	yes
COPZ2	COPZ2	COPZ2	chr17:46103532-46115152	HUES64	Mesoderm	OK	0.23156	1.63226	2.81741	2.83865	0.00655	0.0131885	yes
RARB	RARB	RARB	chr3:25469753-25639422	HUES64	Mesoderm	OK	0.826032	5.98871	2.85798	6.63809	5e-05	0.000152439	yes
TGFB1I1	TGFB1I1	TGFB1I1	chr16:31483475-31489281	HUES64	Mesoderm	OK	4.08337	29.7015	2.8627	8.51914	5e-05	0.000152439	yes
COL6A6	COL6A6	COL6A6	chr3:130279177-130395888	HUES64	Mesoderm	OK	0.0632126	0.471794	2.89987	4.54838	5e-05	0.000152439	yes
FAM65C	FAM65C	FAM65C	chr20:49202646-49253426	HUES64	Mesoderm	OK	0.498397	3.8637	2.95461	6.9531	5e-05	0.000152439	yes
ICAM2	ICAM2	ICAM2	chr17:62075710-62097994	HUES64	Mesoderm	OK	0.518823	4.08501	2.97703	3.39908	0.0002	0.000556784	yes
MCAM	MCAM	MCAM	chr11:119179233-119187840	HUES64	Mesoderm	OK	8.45788	69.0228	3.02871	11.7898	5e-05	0.000152439	yes
MFRP	MFRP	MFRP	chr11:119209651-119217383	HUES64	Mesoderm	OK	0.328931	2.83081	3.10536	6.39628	5e-05	0.000152439	yes
EVX2	EVX2	EVX2	chr2:176944834-176948690	HUES64	Mesoderm	NOTEST	0.0181944	0.156903	3.10831	0	1	1	no
C6orf25	C6orf25	C6orf25	chr6_ssto_hap7:3021977-3023668	HUES64	Mesoderm	NOTEST	0.0457884	0.409139	3.15954	0	1	1	no
DKK1	DKK1	DKK1	chr10:54074040-54077417	HUES64	Mesoderm	OK	7.6074	69.8132	3.19802	11.7431	5e-05	0.000152439	yes
EPAS1	EPAS1	EPAS1	chr2:46524540-46613842	HUES64	Mesoderm	OK	1.60709	16.3374	3.34565	10.7371	5e-05	0.000152439	yes
DNAH2	DNAH2	DNAH2	chr17:7623038-7737058	HUES64	Mesoderm	OK	0.0552973	0.60029	3.44038	5.86237	5e-05	0.000152439	yes
CACNA1C	CACNA1C	CACNA1C	chr12:2162415-2807115	HUES64	Mesoderm	OK	0.145806	1.78533	3.61408	7.87595	5e-05	0.000152439	yes
WT1	WT1	WT1	chr11:32409321-32457081	HUES64	Mesoderm	OK	0.0518552	0.645953	3.63887	2.59864	0.001	0.00242807	yes
PITX3	PITX3	PITX3	chr10:103989945-104001231	HUES64	Mesoderm	OK	0.178403	2.46452	3.78809	4.95061	0.0005	0.0012918	yes
ELF4	ELF4	ELF4	chrX:129198894-129244688	HUES64	Mesoderm	OK	0.439886	6.92496	3.9766	8.64339	5e-05	0.000152439	yes
SCARF1	SCARF1	SCARF1	chr17:1537151-1549041	HUES64	Mesoderm	OK	0.658783	10.3712	3.97664	9.21069	5e-05	0.000152439	yes
PRKCE	PRKCE	PRKCE	chr2:45879042-46415129	HUES64	Mesoderm	OK	0.44883	8.19232	4.19003	10.2421	5e-05	0.000152439	yes
CXCL14	CXCL14	CXCL14	chr5:134906370-134914969	HUES64	Mesoderm	OK	1.21221	22.6993	4.22693	10.7692	5e-05	0.000152439	yes
AHNAK	AHNAK	AHNAK	chr11:62201015-62314332	HUES64	Mesoderm	OK	2.3749	45.1548	4.24894	9.58933	5e-05	0.000152439	yes
WNT9B	WNT9B	WNT9B	chr17:44928967-44954437	HUES64	Mesoderm	OK	0.183114	3.96905	4.43798	5.75903	0.0001	0.000292223	yes
LY6G6C	LY6G6C	LY6G6C	chr6_ssto_hap7:3017241-3020327	HUES64	Mesoderm	OK	0.0276625	0.651577	4.55794	1.8384	0.24455	0.315467	no
COL19A1	COL19A1	COL19A1	chr6:70576447-70922157	HUES64	Mesoderm	NOTEST	0.013199	0.329086	4.63997	0	1	1	no
SMAD6	SMAD6	SMAD6	chr15:66994673-67074337	HUES64	Mesoderm	OK	3.00491	76.3948	4.66808	12.71	5e-05	0.000152439	yes
FMOD	FMOD	FMOD	chr1:203309751-203320289	HUES64	Mesoderm	OK	0.383221	10.8242	4.81994	10.028	5e-05	0.000152439	yes
GRAP2	GRAP2	GRAP2	chr22:40297085-40367384	HUES64	Mesoderm	OK	0.324088	11.2527	5.11774	8.56896	5e-05	0.000152439	yes
SFXN3	SFXN3	SFXN3	chr10:102790995-102800998	HUES64	Mesoderm	OK	0.342381	13.439	5.29468	10.7893	5e-05	0.000152439	yes
PRDM6	PRDM6	PRDM6	chr5:122424840-122523745	HUES64	Mesoderm	OK	0.0834751	3.54725	5.40921	6.69374	5e-05	0.000152439	yes
TP53AIP1	TP53AIP1	TP53AIP1	chr11:128804626-128813294	HUES64	Mesoderm	NOTEST	0	0.0555876	inf	0	1	1	no
RNASE7	RNASE7	RNASE7	chr14:21510384-21512392	HUES64	Mesoderm	NOTEST	0	0.0165481	inf	0	1	1	no
CCL3	CCL3	CCL3	chr17:34415602-34417506	HUES64	Mesoderm	NOTEST	0	0.295385	inf	0	1	1	no
CPSF4L	CPSF4L	CPSF4L	chr17:71228775-71258019	HUES64	Mesoderm	NOTEST	0	0.0452112	inf	0	1	1	no
ASPDH	ASPDH	ASPDH	chr19:51014856-51017947	HUES64	Mesoderm	NOTEST	0	0.12389	inf	0	1	1	no
TCTE1	TCTE1	TCTE1	chr6:44247896-44265458	HUES64	Mesoderm	NOTEST	0	0.0145437	inf	0	1	1	no
C7orf34	C7orf34	C7orf34	chr7:142636602-142637957	HUES64	Mesoderm	NOTEST	0	0.0362769	inf	0	1	1	no
TRPV5	TRPV5	TRPV5	chr7:142605647-142630820	HUES64	Mesoderm	NOTEST	0	0.0211366	inf	0	1	1	no
PPIAL4G	PPIAL4G	PPIAL4G	chr1:143767143-143767881	HUES64	Mesoderm	NOTEST	0.0688665	0	#NAME?	0	1	1	no
DYDC1	DYDC1	DYDC1	chr10:82095861-82116500	HUES64	Mesoderm	NOTEST	0.0786255	0	#NAME?	0	1	1	no
FOXR1	FOXR1	FOXR1	chr11:118842416-118851995	HUES64	Mesoderm	NOTEST	0.0266633	0	#NAME?	0	1	1	no
PIK3C2G	PIK3C2G	PIK3C2G	chr12:18414473-18801352	HUES64	Mesoderm	NOTEST	0.00852575	0	#NAME?	0	1	1	no
ITGAD	ITGAD	ITGAD	chr16:31404632-31437826	HUES64	Mesoderm	NOTEST	0.0141536	0	#NAME?	0	1	1	no
GGT6	GGT6	GGT6	chr17:4460221-4463876	HUES64	Mesoderm	NOTEST	0.0168121	0	#NAME?	0	1	1	no
CSH2	CSH2	CSH2	chr17:61949371-61951089	HUES64	Mesoderm	NOTEST	0.0601538	0	#NAME?	0	1	1	no
CYP2A13	CYP2A13	CYP2A13	chr19:41594367-41602099	HUES64	Mesoderm	NOTEST	0.25507	0	#NAME?	0	1	1	no
SULT2A1	SULT2A1	SULT2A1	chr19:48373722-48389654	HUES64	Mesoderm	NOTEST	0.0981583	0	#NAME?	0	1	1	no
WNT10A	WNT10A	WNT10A	chr2:219745254-219758651	HUES64	Mesoderm	NOTEST	0.00900998	0	#NAME?	0	1	1	no
PRSS3	PRSS3	PRSS3	chr9:33750463-33799229	HUES64	Mesoderm	NOTEST	0.0626163	0	#NAME?	0	1	1	no

## Sheet: Heat Map raw
gene	HUES64	Ectoderm	Endoderm	Mesoderm
A2M	6.82983	3.72158	45.6352	43.0061
AARS2	7.21594	8.07429	7.09122	6.80823
ABCF3	14.8134	12.0242	11.8271	11.7696
ACAD9	10.4535	10.0325	10.1107	10.0443
ACOT11	1.32204	0.631022	0.51821	1.86862
ACP1	97.0052	89.4873	82.3075	68.2085
ACTL6B	0.348373	0.282252	2.27123	0.336871
ADAMTS13	1.31075	2.99348	2.72029	5.40186
ADCY6	6.78505	18.5515	12.3179	12.8712
ADIPOR1	37.5801	30.0205	31.9316	51.6726
AHCYL1	49.2147	51.9196	50.7996	86.8467
AHDC1	10.9847	25.9026	16.7636	13.6694
AHNAK	2.3749	13.15	10.3409	45.1548
AIFM2	2.00686	0.722663	0.62176	0.424266
AIMP2	32.187	17.066	15.2194	12.7566
ALG3	26.2452	15.5931	14.4182	19.4722
ALK	0.175549	0.107238	1.20705	0.303071
ALKBH3	5.20458	4.22469	4.54342	5.97223
ALOX15B	0.0227465	0.015709	0	0.0105352
ALX3	1.10756	1.61464	1.40907	2.31988
AMBRA1	9.02807	8.60701	8.63793	8.10268
ANKRD6	0.833926	5.11154	2.70348	1.62245
ANKS1B	1.35358	1.0379	3.83785	0.616683
ANXA7	36.7689	23.6343	28.276	35.3543
AP2M1	201.872	182.261	132.516	256.482
APAF1	3.20555	4.13397	4.78732	7.81097
ARHGEF40	19.8658	13.3909	21.4186	21.5752
ARMC5	3.67039	3.25242	3.68114	3.01889
ARTN	1.80473	0.475393	0.267471	0.105551
ASF1B	25.5901	21.0423	19.2898	14.3559
ASPDH	0	0.254161	0.252926	0.12389
ATF7IP	37.9016	42.3015	34.9347	29.788
ATG13	19.0274	24.1157	19.9964	25.2215
ATP1A2	23.4346	74.5881	50.9791	4.91155
ATP1A4	0.102773	0.468888	0.322123	0.066611
ATP1B1	23.6129	27.3071	35.0524	64.2597
ATP6V0B	81.9478	47.3047	58.6933	67.3987
ATP6V0E1	71.0424	55.8003	53.8222	98.4598
ATP6V1A	24.2966	19.552	20.5426	21.0116
ATP8B3	2.35356	0.453882	0.718172	2.77102
AURKB	78.2234	56.7115	75.8825	53.4754
B3GALT4	1.05684	0.98033	1.75082	1.7022
B4GALT2	36.4779	38.7761	43.9979	36.3263
BATF3	1.21099	0.387878	0.542233	1.68815
BCL11B	0.805691	0.588026	0.724813	0.211134
BCORL1	2.72687	10.9441	7.25665	8.14535
BLMH	39.6913	36.4337	30.7455	36.5865
BMP15	0	0	0	0
BRD3	25.5234	34.053	29.9135	21.7151
BTG2	7.97849	19.2335	32.3116	23.8016
BTN3A2	0.642289	1.0185	0.742454	0.804806
C10orf11	0.253323	0.342434	0.360417	0.994804
C10orf2	12.7462	7.5227	6.15081	5.00928
C11orf30	9.4855	20.0825	11.8583	12.4461
C11orf45	0.088291	0.202676	0.129551	0.134397
C11orf96	1.62964	3.39721	2.86817	6.23598
C16orf58	15.7795	19.4545	23.3456	36.6495
C17orf59	2.8353	2.24363	2.65482	4.20865
C17orf85	15.2187	20.0095	17.8236	15.8896
C1orf228	0.104479	0.974244	0.811001	0.380302
C3orf14	15.0772	13.5093	16.5624	7.01114
C5AR1	0.073097	0.081607	0.115395	0.269562
C6orf25	0.0457884	0.0920458	0.325008	0.409139
C7orf34	0	0	0.201598	0.0362769
CA8	1.69647	0.566054	1.06399	2.30466
CA9	0.290302	0.135021	0.276041	0.165669
CACNA1A	1.74844	5.26943	2.6805	2.27288
CACNA1C	0.145806	0.214075	0.401102	1.78533
CACNB3	7.3449	24.2521	17.8424	15.0454
CADPS	2.13805	2.1003	4.27261	1.29757
CAMK2N2	5.76661	3.08495	2.51946	0.802206
CAMKK1	2.32249	2.30156	2.66085	1.59095
CAMTA1	61.6801	58.9805	51.4255	57.9619
CAMTA2	1.74434	3.37907	3.42846	4.94606
CASQ1	0.705345	0.224079	0.534408	0.25981
CBL	13.0439	7.28103	11.3193	13.6234
CBLN3	0.182439	0.263621	0.322288	0.443725
CBX2	41.747	59.2669	36.8892	14.1748
CBX4	1.7615	4.31315	6.22209	5.00755
CBX8	2.19226	4.9289	7.3554	3.29421
CCDC107	3.98265	4.38804	4.17088	3.58962
CCDC124	63.2338	55.6885	48.4022	57.1296
CCDC151	0.341475	0.486398	0.674301	0.682005
CCDC159	1.86518	2.37124	2.77705	1.62485
CCDC42	0.0265293	0.0313715	0.0476728	0.0644017
CCDC66	5.81528	5.69203	6.31586	4.4698
CCDC84	7.84263	10.3218	6.05602	7.32924
CCDC9	10.3504	9.31992	10.8355	9.50795
CCL3	0	0	0	0.295385
CCL4	0.0520294	0	0.0379136	0.139102
CCNI	144.757	198.742	176.02	186.009
CD72	0.760083	0.908173	1.50385	1.97836
CDC14B	15.7418	5.05611	5.80813	8.97703
CDC37	101.437	81.8647	76.1704	110.21
CDC42EP4	12.5638	11.3067	28.2498	22.4732
CDH1	30.5361	0.450338	3.38439	1.12158
CDH3	21.5122	2.14118	4.18254	10.2306
CDK5RAP3	34.9928	62.7601	60.9337	39.1991
CDR2	13.5764	7.97659	9.58246	19.9713
CEACAM1	0.302766	0.0649184	0.132485	0.289712
CEACAM8	0.0247612	0	0.030551	0.0539673
CEBPA	0.735286	0.555765	0.54353	0.152884
CENPM	25.4035	16.333	16.5825	9.18423
CETN2	43.8822	45.5184	56.7125	61.0922
CHD2	8.89401	11.7883	15.6591	14.0734
CHN2	1.41882	2.38074	3.09244	1.66042
CHST11	6.37115	4.23076	7.31845	5.01598
CLASP1	14.974	18.5896	22.2377	16.9062
CLIC1	197.494	104.713	135.054	407.376
CLIP1	8.04039	14.2437	11.7968	14.0411
CLIP4	0.276089	0.802939	1.72483	0.951431
CLPB	7.14218	6.36322	5.83951	6.72358
CNOT4	9.1168	10.5342	9.54053	9.31427
CNR2	0	0	0	0
CNTN2	1.11983	20.3879	36.93	1.02511
CNTROB	9.35866	13.7113	16.9179	13.7736
COL19A1	0.013199	0.01529	0.106969	0.329086
COL6A6	0.0632126	0.204314	0.095454	0.471794
COMMD6	27.8203	36.9286	32.3318	30.1481
COPZ2	0.23156	0.40736	0.370099	1.63226
COX6A2	0	0	0	0
CPSF4L	0	0.0320105	0.101479	0.0452112
CPVL	21.1683	21.7297	10.5935	10.1567
CREB1	5.3801	6.66051	5.86728	3.81109
CRX	0.0416858	0.074217	0.159748	0.0108722
CSH1	0	0	0	0
CSH2	0.0601538	0	0	0
CSMD2	1.57334	1.88338	0.946978	0.758989
CSTB	135.87	78.0516	72.7836	113.45
CTNNA1	127.949	109.542	123.776	154.803
CTXN1	48.2965	65.097	57.1498	26.0751
CXADR	59.7297	60.7946	34.0995	15.1386
CXCL14	1.21221	3.49273	3.10452	22.6993
CYB5R1	7.73085	7.27327	11.106	12.993
CYBRD1	2.96189	2.77839	4.66957	6.37752
CYP27A1	2.85773	1.23702	6.89658	16.3723
CYP2A13	0.25507	0	0.00965303	0
CYP2F1	0.131429	0.0219889	0.0349668	0.0280313
CYP2S1	63.4644	8.38948	5.11152	8.10247
CYR61	24.5805	30.7497	23.7458	159.871
DAB1	8.73401	2.91448	4.07272	1.3774
DACH1	4.15102	15.7889	32.5642	7.62339
DAXX	40.3338	28.177	23.0116	21.7284
DCAF8	20.0994	25.0427	28.3977	25.4356
DCD	0	0	0	0
DCLK1	13.902	1.88848	5.92158	1.69069
DDAH1	11.5398	6.2999	11.4187	27.8828
DDAH2	55.8236	95.252	130.048	94.7236
DDI2	10.8588	8.87336	5.41999	7.26356
DDX23	37.2694	30.4105	25.3849	27.4402
DDX42	50.077	34.526	35.9429	31.5432
DEAF1	19.8155	21.9564	16.0491	14.2217
DES	1.14848	0.198126	0.454613	1.53184
DFNB59	0.593762	1.0124	0.706417	0.817532
DGKK	1.12556	0.340207	0.641809	0.580269
DHDDS	11.8702	10.5643	8.68045	10.3162
DHX15	123.153	83.2634	75.5591	66.6073
DHX34	9.03321	8.15873	6.5149	4.85387
DKK1	7.6074	26.2778	30.3909	69.8132
DNAH17	0.0907249	0.142234	0.104986	0.108944
DNAH2	0.0552973	0.100562	0.161077	0.60029
DNAI2	0.0567447	0.00753712	0.208345	0.0449292
DNAJC7	58.5757	33.6054	31.5182	34.1413
DNMT1	49.4533	42.9492	33.3341	30.5983
DNPEP	15.557	11.2181	11.7884	16.281
DOCK3	1.23164	4.76914	2.25521	0.314738
DPH2	24.6153	10.1533	8.39079	6.23238
DPP6	1.78297	1.98461	1.50568	0.470402
DRD2	0.437487	0.646471	1.33133	1.53028
DSCAML1	0.0345261	0.0987864	0.313592	0.122939
DSTYK	3.32491	5.63	3.40804	4.07606
DUOX1	0.0711741	0.0245843	0.077043	0.115809
DYDC1	0.0786255	0	0	0
DYDC2	1.85539	1.38419	0.981765	0.358112
ECE2	9.72522	5.44187	2.56141	4.4047
EDN2	0.0368179	0.0144596	0.056416	0.083886
EEA1	5.30804	5.49715	6.88933	12.5641
EEF1G	978.64	1311.31	925.489	947.376
EEF2K	3.89912	2.64663	3.00382	4.53818
EFNB3	13.5068	35.7155	35.4988	22.5874
EHBP1	11.2789	11.7565	9.35079	8.05317
EIF2AK1	45.1798	41.3318	38.7734	39.5534
EIF2B5	15.1094	13.406	14.1425	16.0307
ELAVL1	29.8196	28.5754	28.0922	25.3535
ELF4	0.439886	0.322128	0.953429	6.92496
ELOVL3	0.0863694	0.190652	0.0663898	0.300684
EML3	4.88648	6.78651	7.03827	11.9997
ENO3	7.17545	22.5879	16.8748	9.93604
ENPP7	0	0	0.00911106	0
ENTHD1	0	0	0	0
EPAS1	1.60709	0.876245	0.459036	16.3374
EPOR	2.69754	2.31868	3.4393	8.72886
EPS8L2	5.94526	1.89253	2.90759	4.4439
ERBB2	74.5166	35.0049	29.662	21.5096
ERC2	1.72236	1.76294	2.2543	1.36011
ERGIC1	41.5332	31.9759	38.748	59.2206
ERN1	0.791794	0.906166	1.31506	1.44943
ESRP2	9.15043	1.10175	2.93547	0.895846
EVX2	0.0181944	0	0.383316	0.156903
EYA3	11.6937	12.2232	10.1532	10.0625
FABP7	28.4253	14.4194	32.2288	4.30938
FAM13B	8.06287	9.93123	8.23762	5.66563
FAM150B	2.03045	0.30835	1.39493	0.265598
FAM151A	0.0510449	0.0488542	0.0510904	0.0269696
FAM159B	8.85458	3.24176	5.6932	0.787927
FAM168A	5.19282	6.62256	8.74256	7.00081
FAM178A	10.1767	7.18285	8.82406	14.6598
FAM65B	5.18896	2.98494	3.06504	2.82702
FAM65C	0.498397	0.743841	0.272626	3.8637
FAM84A	0.371426	2.18477	1.13738	2.37571
FAM9A	0	0	0	0
FBXO15	1.19348	2.66695	1.98081	0.892682
FBXO24	0.120001	0.182515	0.173493	0.230345
FCN1	0	0	0	0
FER	4.14183	4.37136	5.6376	6.45531
FEZ1	49.1327	67.9215	59.9605	30.5535
FEZF2	0.265465	4.91227	1.48228	0.012753
FGFR1	90.0787	75.812	77.0424	58.3013
FGR	0.117171	0.0184896	0.0356463	0.0313134
FHOD3	6.6053	18.5182	7.51285	0.908111
FIP1L1	23.1936	22.8913	19.212	22.3189
FKBP10	49.3321	69.1723	61.5393	126.987
FKBP5	25.7578	18.7929	12.1787	11.1888
FKBP7	2.23998	5.97455	4.98796	11.8776
FLRT1	0.372385	0.603975	1.70747	0.313567
FMOD	0.383221	0.565133	1.07331	10.8242
FOXD3	7.05695	20.9831	12.8802	2.04008
FOXL2	0.462657	0.0189913	0.0854211	0.616179
FOXR1	0.0266633	0.0315297	0.0348657	0
FRA10AC1	4.41245	6.05459	6.24741	6.36531
FRMD6	5.73551	7.6234	6.13445	23.4725
FRS3	1.72797	3.87441	4.48344	5.33682
FTSJ3	23.1189	16.3142	13.329	12.9404
GADL1	0.0799119	0.0434819	0.063316	0.0662561
GALK1	10.1413	10.6187	11.055	17.3376
GBF1	11.5157	19.7977	16.3759	26.9501
GGNBP2	17.2965	18.4773	19.7068	28.4937
GGT6	0.0168121	0.0176602	0.0081883	0
GH2	0.466512	0.0511795	0	0.0394818
GIGYF1	24.3601	31.7994	23.7467	15.1916
GLI2	11.0143	11.8617	10.2532	6.92178
GLIS2	0.592372	0.638438	0.985644	0.688634
GLMN	17.734	15.911	9.95087	9.74726
GMEB1	9.55025	6.42245	7.70137	7.91744
GNB2	68.7718	74.9288	93.8501	124.344
GOSR1	10.5703	11.3444	10.1369	10.2414
GRAP2	0.324088	0.101437	0.0667461	11.2527
GRB7	8.9997	1.08521	2.20556	0.635513
GUCY2D	0.0364318	0.0771766	0.086094	0.119422
GULP1	37.4419	28.5405	21.1335	42.3188
H2AFY2	34.9263	58.2734	51.1329	37.3687
H3F3A	444.383	445.384	385.77	325.953
H3F3B	173.711	179.399	159.648	177.449
HABP4	4.67416	6.4377	9.66984	11.7562
HARBI1	2.48574	2.74553	2.90286	1.81214
HBG2	0.14096	0.0492656	0.116512	0.0519826
HES7	0.90827	0.324903	0.40799	0.301399
HIST1H2BI	225.83	79.1991	66.9979	43.8641
HIST1H4H	632.554	214.743	291.145	175.32
HIVEP3	0.17066	0.186895	0.291399	0.459309
HJURP	26.5569	21.3037	26.9454	22.8558
HMCN1	1.78991	2.66373	2.52337	3.49575
HMGB4	0	0.00718691	0.0410235	0
HMGN2	242.377	292.344	223.016	110.591
HNF4A	0.62745	0.0608427	7.25678	0.103378
HOXD10	0.11306	0	1.57794	0.685023
HOXD11	0.101692	0	1.22688	0.618325
HOXD12	0	0	0.15835	0
HOXD13	0.0919873	0	0.169011	0.382483
HOXD8	0.2152	0.0587019	1.23067	0.768685
HOXD9	0.365596	0.0272719	2.20622	1.36111
HS3ST3B1	2.9873	8.13602	3.21461	4.02681
HSP90AB1	1130.56	675.49	566.006	759.247
HSPA1A	6.41737	8.33584	7.98061	7.20795
HSPA1L	0.740806	0.773122	0.655287	0.968101
HYOU1	79.7293	60.3249	64.1697	108.222
ICAM2	0.518823	0.128473	0.252467	4.08501
IGDCC3	54.8891	69.9565	78.6979	64.1522
IGSF1	10.0998	7.91412	2.37647	1.87357
IKZF3	0.0438438	0	0	0.0234653
IL1RAPL1	0.358556	1.35943	0.156045	0.475007
INCA1	0.546899	0.473627	0.692792	1.07218
IP6K3	0.728714	2.60466	0.935552	3.56913
IPO13	8.94296	7.38359	7.37549	7.22091
IRX5	1.57422	9.36235	7.92853	1.16527
ITGAD	0.0141536	0.00559042	0	0
ITGAE	2.93984	3.27979	2.83527	2.76107
ITGB4	0.500576	0.235445	0.150237	0.164093
ITPR3	8.62185	1.58236	3.58692	3.32067
JARID2	63.6739	22.6975	23.8756	18.5648
JOSD2	2.82796	3.16662	3.40875	8.66925
JUP	40.7646	30.3518	34.1452	66.7776
KAL1	25.7907	6.1471	6.53638	4.27889
KCNIP1	0.9454	2.24698	1.5464	0.796376
KCNJ1	0.140717	0.0915316	0.0250043	0.0215035
KCNJ5	0.104271	0.0707336	0.500165	0.400867
KCNN1	2.33822	2.89422	3.69588	1.15839
KCTD20	16.1096	16.5432	19.3468	26.8053
KDM4B	10.692	13.7192	17.1662	16.6902
KEL	2.32448	0.37061	3.58861	1.04766
KHNYN	5.66804	9.57721	10.346	16.1717
KIAA0040	2.72759	0.152891	2.37608	6.81801
KIAA1324	0.107332	0.257005	0.438721	0.184428
KIAA1328	1.35227	2.57428	2.53189	1.89209
KIAA2018	4.45099	3.2082	4.23681	2.66062
KIF1C	20.7241	11.7566	13.3394	20.5313
KIF2C	23.9199	22.8356	27.4564	20.4015
KLF16	15.8246	7.24581	7.43154	11.0896
KLHL10	0.0467192	0.0509679	0.00829261	0.0479417
KLHL12	14.7552	17.8495	15.3219	13.7894
LACRT	0	0	0	0
LDHD	2.17701	0.68955	0.519392	0.231174
LEMD2	18.1361	17.6201	23.1131	25.5368
LETM2	0.407669	0.668445	0.920636	1.45766
LGI1	10.8036	20.1404	22.2757	13.0311
LIN28A	336.168	295.522	90.7341	102.93
LLPH	29.1872	16.3516	15.5331	20.609
LMNA	20.6655	13.7113	21.7164	103.746
LMO1	1.16612	10.694	1.48114	0.352452
LMX1B	0.671779	4.11996	7.0283	0.801465
LOXL1	8.30966	12.6734	27.8214	40.8119
LPHN1	26.5197	24.5841	18.7974	11.7625
LPPR2	3.71852	3.44141	6.42368	7.09652
LRCH4	12.1055	13.8938	16.9526	20.1
LRRC4B	7.48571	24.0137	27.1806	15.3479
LRRC8E	0.140936	0.00456118	0.0586341	0.189638
LSM2	83.1572	76.992	67.3227	62.7764
LY6G6C	0.0276625	0.449339	0.617388	0.651577
LYRM2	7.09271	10.7129	10.5336	7.19431
LZTS2	2.38786	2.60471	2.41983	2.81433
MACROD1	5.6621	8.26583	9.24558	10.7883
MAP2K7	16.9119	15.9992	13.963	13.4339
MAPKAP1	40.2183	26.3541	24.5847	35.3753
MBNL3	2.21181	1.92018	3.69311	0.816146
MCAM	8.45788	11.0712	8.8037	69.0228
MDN1	14.3867	5.23809	5.07711	3.9044
MED13	10.248	12.3254	12.06	11.9857
MED13L	8.84462	20.4763	14.946	13.74
MEX3A	29.4445	42.9494	44.5043	26.9793
MFRP	0.328931	0.842062	0.824545	2.83081
MGMT	13.7948	16.5633	14.7746	14.1232
MGRN1	21.6099	20.8931	20.0895	18.1234
MLN	0.0507972	0.0532529	0.0489377	0.117869
MN1	9.21036	17.2222	22.7659	4.62307
MOSPD3	13.2672	14.5209	15.9147	15.7369
MRPL4	41.8321	22.969	26.8583	28.2194
MRPL43	44.3772	37.5139	38.0194	40.731
MRPL47	58.19	33.7056	33.5407	39.9981
MSH5	3.73899	8.36279	12.2142	6.35884
MSI1	20.9502	32.9946	58.9533	11.1984
MSI2	24.865	40.3303	34.7651	35.3068
MSRA	2.45542	1.3144	2.01619	3.79765
MTA2	62.5408	52.1142	52.648	47.5921
MYBBP1A	30.8253	10.3715	9.47265	8.66102
MYO10	22.1356	20.6373	16.3637	33.3513
MYO19	19.4286	15.6132	12.7066	11.1934
MYT1L	0.0247655	0.0473379	0.995236	0.0667989
NAA50	42.0309	24.9786	21.3944	18.3724
NBPF1	2.35604	6.28366	5.76363	2.37956
NBPF14	2.01501	5.16866	4.60343	3.96012
NCOR2	31.4586	21.9266	21.9354	27.3438
NDRG2	7.48811	2.01711	8.98123	36.5835
NDUFB5	56.622	52.5832	56.4926	68.8236
NEDD4L	10.2942	8.01997	9.65209	3.73147
NEK8	4.42104	2.64165	1.54489	1.72178
NEUROG1	0.057265	1.34602	4.65166	0.141667
NEUROG2	0.0468031	0.829378	4.00575	0.0856383
NF1	7.8006	10.0926	13.5523	12.6092
NFATC3	11.8428	10.6522	11.8306	9.91636
NFE2L1	57.4752	44.1018	48.3608	56.9737
NFKBIE	6.03781	3.60532	3.14187	4.56001
NKAIN1	22.311	11.9412	35.1279	2.74656
NKIRAS2	24.4017	24.2271	29.0481	29.1931
NKX2-1	0	0	0.0743867	0
NME5	1.83534	4.46075	2.25559	1.01854
NOX4	0.531576	0.710888	1.11414	1.26107
NPAS2	0.229981	0.197657	0.0935798	0.163435
NR5A2	4.74739	0.122659	0.155147	0.832496
NSDHL	33.3154	13.7134	25.8089	35.3673
NSL1	3.8695	2.93978	2.70804	2.32003
NT5DC3	2.583	1.53808	1.92411	1.08631
NUB1	9.05063	11.8234	9.04141	9.81285
NUP210	21.612	24.467	20.105	1.91783
NXF1	25.7827	28.7853	23.1533	16.8149
NYNRIN	8.10254	14.1843	13.9081	17.5908
OR2A12	0	0	0	0
OR2A14	0	0	0	0
OR2A2	0	0	0	0
OR2A25	0	0	0	0
OR2A5	0	0	0.0248961	0
OTX1	0.608579	33.5073	1.76706	0.00912266
PAFAH1B2	53.4988	38.8141	35.4495	38.6874
PAQR9	1.41697	1.41282	1.02572	0.782637
PARP16	3.57898	5.22489	5.30021	2.51163
PAX8	8.95284	0.48471	1.57804	0.804418
PAXIP1	20.511	12.4093	12.0266	9.52269
PBX1	41.1404	35.5417	38.75	22.3803
PCDH1	45.2931	9.08409	8.01135	12.5834
PCOLCE	11.0518	13.1314	12.6426	35.8833
PCOLCE2	4.76219	6.2193	3.61608	7.4434
PCSK7	11.0711	13.4957	10.014	10.6468
PDE4A	1.47433	1.71211	0.973305	2.95077
PDSS2	6.76352	4.62672	4.68498	4.25763
PDXK	10.3556	7.43816	7.70537	10.4858
PDZD7	0.434608	0.669573	0.618701	0.959403
PEA15	69.5033	44.6929	174.662	106.272
PER1	8.96206	7.64104	8.57991	11.6776
PFDN6	64.3202	44.8149	43.307	51.696
PFN1	909.637	380.291	416.854	870.614
PGAP3	5.53773	7.01794	5.01079	3.86233
PGC	0.0328251	0.0172338	0	0.0201616
PGS1	8.8661	9.62652	8.90828	10.4523
PI4K2B	7.80175	4.84413	4.55554	9.16159
PIGW	13.3963	5.66726	3.31088	2.94282
PIK3C2G	0.00852575	0	0.0041576	0
PIK3R4	13.2279	12.0325	11.5591	11.8674
PITX3	0.178403	0.506639	0.204351	2.46452
PKNOX2	4.54918	17.4656	12.3661	5.2917
PKP2	9.10908	3.7083	9.79776	33.6072
PLA2G15	2.26576	2.32519	2.24585	3.22416
PLA2G1B	0.0650097	0.0768559	0.0472894	0.0542686
PLBD1	7.763	4.81402	2.955	3.81251
PLCG1	45.461	67.3795	70.3529	47.7315
PLEKHA3	6.3153	7.26041	7.22202	8.45697
PLEKHM2	7.21912	7.42353	7.32316	10.8397
PLS1	10.956	4.44864	4.2722	2.59609
PLXNC1	0.61809	2.22296	2.91038	1.69803
PML	12.3031	11.5307	10.7287	16.1958
PMS2	5.48435	7.01206	5.63905	4.87604
PNRC2	70.0947	77.8551	53.683	48.8889
POLR2G	79.1483	62.0643	69.7421	53.87
POLR3E	23.9478	16.2266	14.5242	11.2655
PPIAL4C	0	0	0	0
PPIAL4G	0.0688665	0	0.059532	0
PPM1D	5.95728	5.91042	6.32634	5.61365
PPP1R12C	15.8198	18.6422	15.742	21.2359
PPP2R2C	2.38024	0.403735	0.679432	0.0921427
PPP2R5A	15.012	6.58899	9.58138	11.0275
PPP3CB	17.4827	17.4294	19.2	21.9069
PRDM6	0.0834751	0.142474	0.180383	3.54725
PRICKLE4	1.00504	3.75906	4.04744	4.4763
PRKACA	25.6955	31.586	31.2196	39.4047
PRKAG3	0	0.00733447	0	0
PRKCB	3.97471	6.76617	1.62261	2.4648
PRKCE	0.44883	1.19265	1.0368	8.19232
PRKG1	1.94757	2.83383	2.01302	2.88058
PRKRA	33.0397	38.7391	35.4573	34.1553
PRKRIR	23.3144	29.7582	23.6661	22.1585
PRMT7	16.3483	12.6013	11.3052	9.08144
PROCA1	4.02838	6.73191	4.59744	3.68992
PRPF8	87.1138	84.5391	82.8875	84.4234
PRRG4	0.352731	0.0695468	0.179425	0.194661
PRSS3	0.0626163	0	0	0
PSMC5	126.866	84.06	69.061	75.2945
PSMD2	122.694	87.6773	86.1152	154.776
PTPN1	21.8166	23.3524	20.1135	28.4933
PTPRH	0.188682	0.302533	0.590756	0.594955
PVRL1	35.5876	34.6068	18.3298	9.5418
PXN	28.7316	16.0834	19.7081	37.656
PXT1	0.0204976	0.00805625	0.0378168	0.0353831
PZP	0.0253962	0	0.0287924	0.0260285
QSER1	33.2523	21.1284	19.4673	18.9815
RAB34	93.2585	40.6898	37.4959	91.8958
RAB38	9.34034	3.66085	4.74513	2.4096
RAB3D	3.84138	2.14371	4.30577	6.41012
RAB7A	73.4471	43.9692	68.4836	102.995
RABIF	5.81527	6.56711	5.0593	3.86439
RAN	717.846	437.704	387.694	327.259
RARB	0.826032	4.27448	4.31266	5.98871
RBBP5	9.43477	9.29887	9.02223	7.9033
RECK	2.97768	4.16857	3.71569	11.7626
RERE	21.2039	21.2968	30.3008	28.3485
RERGL	0.0409291	0	0.0668724	0.0681155
REXO1	13.0049	11.0035	11.7849	11.9237
REXO4	13.1878	10.9533	8.68102	10.8374
RGL2	14.5294	16.9247	14.491	21.1591
RGL3	3.61422	0.123006	1.62896	0.77452
RGSL1	0	0	0	0
RILP	1.67285	1.11644	0.933342	3.20115
RNASE7	0	0.0156532	0	0.0165481
RNASE8	0	0	0	0
RND1	6.42756	16.9936	10.3297	2.86144
RNF167	46.1889	36.3619	33.8566	33.3236
RNF214	12.8863	15.0369	15.2361	14.5438
RNF26	19.7582	20.1405	19.3076	16.0534
RPA1	51.1502	49.8099	37.5272	31.4388
RPAP2	7.86363	7.26753	6.38556	7.64033
RPIA	14.1877	9.96221	12.8303	8.66415
RPL23A	931.105	739.749	631.594	838.82
RPL26L1	45.4591	35.5499	37.2261	50.8
RPL31	2427.7	2676.02	1843.37	2246.36
RPL38	2187.41	1935.25	1664.11	1946.98
RPS18	2686.2	2741.11	2023.11	2570.7
RPS25	1565.31	1657.88	1110.63	1310.25
RRP1B	40.5731	22.0458	18.1366	15.6714
RSC1A1	11.714	9.69409	6.75489	9.15687
RUSC2	3.24318	4.90171	8.34187	10.4893
S1PR2	5.49037	6.96239	4.40096	5.73689
SAFB2	16.3717	13.1423	10.5753	10.1693
SAMD1	27.4742	25.2604	25.9471	20.4132
SARS	62.9476	58.7205	71.0999	109.611
SCARF1	0.658783	0.29909	0.534886	10.3712
SDK2	6.96297	41.2953	21.1885	9.54751
SDR39U1	29.1551	34.3884	34.0371	31.7415
SEMA4A	3.34183	1.09057	1.57254	0.720787
SEMA4G	0.921606	1.1146	1.96967	1.479
SFTA3	0	0.0118178	0	0
SFXN3	0.342381	0.428913	1.46589	13.439
SH3BP4	18.9801	19.0922	37.1482	28.0056
SH3YL1	7.5618	7.93665	8.93224	6.96106
SHF	7.96092	10.7106	7.89725	5.7492
SIDT2	4.81612	10.0495	9.61649	10.2565
SIPA1L3	7.36082	7.12048	5.10605	3.75785
SIRT4	0.852411	2.31431	1.45609	1.89904
SIT1	1.55367	0.403183	0.10698	0.125552
SLC23A2	5.98881	6.24281	5.79531	4.92926
SLC25A11	36.2618	27.968	30.5197	27.5282
SLC25A29	2.74468	3.50429	2.62123	1.0912
SLC25A34	0.0867668	0.189046	0.269574	0.422264
SLC25A43	2.26234	2.21621	2.41515	5.48347
SLC25A47	0.0126823	0.0133193	0.0246829	0.059363
SLC25A5	279.527	147.5	158.997	199.149
SLC28A2	0.0749416	0.0159161	0.421221	0.0320202
SLC29A1	89.3819	34.0869	29.4185	13.7508
SLC2A1	103.283	54.3696	56.6826	40.3998
SLC35B2	25.2578	23.3691	23.5107	33.3848
SLC37A4	23.6724	27.0597	26.1054	12.9855
SLC3A2	118.163	55.9054	88.1105	78.1156
SLC41A2	0.734382	0.338993	0.242206	0.278721
SLC43A2	6.73872	7.7459	4.84436	6.33871
SLC45A1	0.539387	1.20321	1.167	0.383232
SLC5A2	0.06289	0.0272653	0.04938	0.010491
SLC5A5	0.247021	0.315894	0.108868	0.0281089
SLC5A9	0.325705	0.0223908	3.56996	0.0315814
SLC6A11	0.692522	0.448662	0.349502	0.053646
SLC6A4	0.0379885	0.0155701	0.00890555	0.0321175
SLC7A1	22.3108	11.116	12.4772	13.2029
SLC7A6	1.82385	1.21391	1.5756	1.48042
SLC7A6OS	11.5154	13.4283	14.1464	11.7996
SMAD2	9.28736	7.95212	9.22014	9.5435
SMAD6	3.00491	3.90285	8.95838	76.3948
SMARCD2	29.3635	24.3184	17.2172	26.4469
SMPDL3A	1.59964	0.97248	2.14108	2.94308
SMTNL2	1.13548	3.26849	1.16968	5.71945
SMYD4	6.76336	7.83652	6.25599	4.7232
SNAPC2	13.9361	15.3918	14.9695	17.3684
SOBP	2.73023	5.63415	5.30292	1.5736
SPAG7	60.0057	55.1381	52.8396	54.1396
SPEG	7.80637	6.20208	10.5995	13.8353
SPNS2	0.328448	0.452692	0.847404	2.02431
SRCIN1	1.26203	3.23283	3.37597	0.680279
SREBF1	20.8265	8.98296	13.2471	9.85722
SREBF2	80.1875	72.4726	109.836	100.369
SREK1IP1	9.11923	10.0176	8.96612	7.38489
SRL	0.114652	0.528425	1.69349	0.0620075
SRSF10	76.9096	58.2416	56.4008	38.5374
SSPN	0.0273624	0.0206142	0.0573723	0.0919166
ST3GAL3	6.62818	9.58816	10.0697	11.2286
ST6GAL2	2.78521	5.87821	8.87551	5.04565
STIP1	170.341	111.654	96.6172	122.914
STK38	9.99759	15.1883	15.8849	15.895
STOML1	1.67241	1.58764	2.71971	2.73487
STX2	10.9551	16.2939	13.6613	13.2573
STX5	15.566	22.9458	20.4852	32.5428
SULT2A1	0.0981583	0.00858423	0.0106327	0
SUPT6H	24.5782	24.8428	20.2556	20.9187
SURF1	22.1183	20.2823	20.7673	21.3798
SURF2	30.3771	17.0469	13.3473	10.5887
SURF4	71.4085	53.0173	57.5933	108.846
SYT5	0.199458	0.220021	1.95214	0.242387
TAF12	21.8809	20.4388	16.6336	22.3839
TAF6L	4.23893	3.78393	3.49528	2.78268
TAGLN	67.4949	70.3331	128.185	179.247
TALDO1	139.257	69.2928	66.348	72.7327
TAPBP	8.56634	8.76721	7.42929	13.1625
TBC1D29	0	0	0	0
TBC1D3B	0	0	0	0
TBC1D4	10.6092	7.23993	4.86706	5.82833
TBC1D8	4.25799	1.3771	1.17838	1.44676
TCTE1	0	0.0892704	0.156916	0.0145437
TEDDM1	0	0.00670554	0.0231781	0
TEX14	0.300435	0.153674	0.200096	0.0647009
TFAP4	15.7603	13.2454	11.3452	5.42029
TFEB	0.671327	0.606402	0.546173	2.03526
TFR2	0.659825	0.451104	0.337044	0.31779
TGFB1I1	4.08337	1.42393	10.0004	29.7015
THUMPD2	8.13233	6.62276	5.06196	3.71033
TIAM1	10.7454	16.1938	8.75151	8.41968
TIMM44	32.2062	17.8832	16.6035	16.4505
TLCD1	23.8366	6.70045	4.13396	4.15597
TLN1	26.6369	27.6136	24.8736	68.5603
TMBIM4	12.7863	13.862	12.0532	11.1233
TMCC3	1.10489	2.96265	1.455	1.36589
TMEM107	4.69827	5.05748	10.4042	6.3934
TMEM151B	2.4046	0.669838	3.46566	0.524074
TMEM179B	14.6522	14.4147	15.4908	22.478
TMEM205	38.6396	26.4277	26.8268	28.5539
TMEM223	22.8392	14.0084	12.2695	11.6588
TMEM53	3.11614	2.81132	2.49217	2.51808
TMEM80	4.14201	12.4143	5.83249	5.71765
TMEM81	1.00187	1.44107	1.83648	1.50835
TMEM82	0.317227	0.0308011	0.118547	0.018026
TNFAIP2	11.915	5.50923	17.2686	16.1137
TNFRSF13C	0.547605	1.33567	1.97093	0.795645
TNN	0.111044	0.167534	0.0446289	0.14035
TNNI3	6.36711	7.79668	3.14639	0.671732
TNNT1	51.2652	69.5396	17.302	16.0992
TOM1L2	1.0899	3.30583	4.78739	6.73118
TOMM6	123.811	83.9823	91.9989	107.868
TOP1	35.5627	28.1467	27.0966	26.7427
TP53	87.3953	48.5496	42.8417	42.0241
TP53AIP1	0	0	0.0174082	0.0555876
TPM2	129.348	198.555	120.449	206.804
TPRX1	0	0.00933911	0	0
TRAF4	58.0219	28.1426	34.3858	46.0585
TRAPPC4	50.7503	33.8258	33.782	40.5892
TRIM22	13.6335	2.5394	1.21741	0.77238
TRIM34	0.893934	1.48736	0.939354	1.4764
TRIM5	13.0613	10.0497	9.78435	23.1443
TRIM6-TRIM34	0	0	0	0
TRPC1	4.71101	6.10255	5.2993	8.40657
TRPV5	0	0.0202375	0.0131987	0.0211366
TSPAN18	3.49656	5.56577	5.05604	7.00345
TTC9C	13.1949	15.9267	15.4384	23.0484
TTN	0.190514	0.146556	0.795825	0.164983
TTPAL	5.07733	5.5839	3.95234	3.37369
TTYH2	2.45618	2.96035	10.0123	2.64125
TULP1	0.230263	0.300291	0.0777201	0.0610212
TUT1	8.68012	10.0918	9.10641	8.4712
TYK2	4.6298	7.01154	7.62362	14.2184
UBE2R2	32.6253	46.4801	39.4975	36.8535
UHRF1	23.5737	17.4946	21.6178	9.31719
UNC13D	0.79483	0.47438	0.382071	0.379714
UNK	8.79919	11.2443	11.9073	7.58748
USP13	7.20608	7.59869	7.7268	5.07004
USP2	1.86995	2.11338	2.64371	0.808127
USP32	18.2734	9.02033	8.72222	10.8149
USP49	3.25148	8.55482	3.67385	1.7361
VAMP2	11.0808	20.4692	24.003	14.754
VARS	54.4323	29.1302	30.7076	34.2652
VEGFA	9.04349	8.43658	35.7513	15.2133
VPS11	8.69886	10.6821	9.74472	14.1682
VPS52	19.323	20.2329	18.8371	18.8564
VWA5B2	0.0292751	0.0800532	0.0549663	0.0542538
WARS	22.8794	11.4719	17.8718	26.3463
WDR20	9.94285	8.41832	7.92939	8.38527
WDR46	32.2756	17.6204	14.8464	22.0784
WDR5	31.4338	23.8112	20.8161	14.1063
WDR74	35.6689	18.5791	18.616	17.8242
WDR86	2.7676	2.71034	4.80551	9.1409
WFS1	13.7104	11.7354	11.5744	14.1418
WHSC1L1	16.9938	23.3689	23.8529	22.7316
WNT10A	0.00900998	0.191427	0.380151	0
WNT3	6.36397	2.05502	18.0076	6.98412
WNT6	0.163803	0.169819	0.0802557	0.183436
WNT8A	2.68399	1.26252	0.155598	0.0348685
WNT9B	0.183114	0.268637	0.761285	3.96905
WRAP53	17.3481	15.2799	13.3482	10.7759
WSCD2	0.616325	3.21832	1.16059	3.68583
WT1	0.0518552	0.00924245	0.0304647	0.645953
XKR6	1.28744	1.37744	0.959722	0.933933
YY1	53.7283	36.7314	40.1286	41.3643
ZBTB22	6.5257	10.4799	10.2793	8.97206
ZBTB3	7.72923	4.12949	2.74668	2.28894
ZBTB8A	1.39142	1.58494	1.5771	1.39972
ZBTB8B	1.93641	2.31652	1.44352	0.980288
ZCCHC4	4.08659	5.2108	5.19071	5.15379
ZHX3	0.725809	1.2424	0.921026	1.71741
ZMYM4	22.947	26.5688	21.7338	17.0889
ZNF185	5.18807	11.5572	5.20612	6.26802
ZNF219	28.949	35.2815	28.7652	9.13572
ZNF367	5.57974	6.38652	5.20992	2.07157
ZNF385D	1.70758	3.02779	2.03922	0.694731
ZNF423	26.2809	25.9544	27.2231	9.96317
ZNF843	0.29009	0.420873	0.295723	0.553703
ZNHIT3	37.3705	33.2447	28.5511	24.095
ZNRF1	8.03869	7.13156	7.00402	7.1638

## Sheet: Clustering
gene	Cluster	Mesoderm	Endoderm	Ectoderm	HUES64
ST3GAL3	Cluster 1	0.944501	0.352816	0.106962	-1.40428
FRS3	Cluster 1	0.961755	0.407633	0.0121748	-1.38156
MACROD1	Cluster 1	1.0675	0.350807	-0.104352	-1.31396
NYNRIN	Cluster 1	1.05278	0.117275	0.187437	-1.35749
RARB	Cluster 1	0.985852	0.213096	0.195493	-1.39444
CAMTA2	Cluster 1	2018-01-01	0.0412769	0.00350812	-1.24658
GUCY2D	Cluster 1	1.16103	0.184897	-0.0762825	-1.26965
FBXO24	Cluster 1	1.18858	-0.0684427	0.131037	-1.25117
HMCN1	Cluster 1	1.25484	-0.135585	0.0651186	-1.18438
TSPAN18	Cluster 1	1.19061	-0.155074	0.197156	-1.23269
TRPV5	Cluster 1	0.767501	-0.0455273	0.675412	-1.39739
SIRT4	Cluster 1	0.429051	-0.27856	1.09244	-1.24293
CCNI	Cluster 1	0.417787	-0.0157098	0.970366	-1.37244
CLIP1	Cluster 1	0.697661	-0.081091	0.767962	-1.38453
LY6G6C	Cluster 1	0.750666	0.631344	0.0448384	-1.42685
STK38	Cluster 1	0.580497	0.576952	0.332403	-1.48985
FRA10AC1	Cluster 1	0.651382	0.52239	0.31143	-1.4852
PRICKLE4	Cluster 1	0.734093	0.461363	0.27797	-1.47343
NBPF14	Cluster 1	0.0169806	0.485511	0.897175	-1.39967
ZBTB22	Cluster 1	-0.0506586	0.667751	0.777994	-1.39509
RNF214	Cluster 1	0.110638	0.759604	0.572872	-1.44311
WHSC1L1	Cluster 1	0.311345	0.662281	0.510803	-1.48443
SIDT2	Cluster 1	0.606242	0.359398	0.526405	-1.49205
MED13	Cluster 1	0.348665	0.42695	0.706578	-1.48219
ZCCHC4	Cluster 1	0.442587	0.509743	0.546286	-1.49862
GULP1	Cluster 1	1.0585	-1.19294	-0.405771	0.540212
CBL	Cluster 1	0.805614	0.000835624	-1.40966	0.603206
NSDHL	Cluster 1	0.848992	-0.126832	-1.36167	0.639512
WARS	Cluster 1	1.03728	-0.27395	-1.26418	0.500856
ACOT11	Cluster 1	2003-01-01	-0.89703	-0.71848	0.375212
PSMD2	Cluster 1	1.28415	-0.817134	-0.769328	0.302316
CDC37	Cluster 1	1.10806	-1.01218	-0.657494	0.561612
PI4K2B	Cluster 1	1.13956	-0.902136	-0.774215	0.536792
LRRC8E	Cluster 1	1.10265	-0.481323	-1.13512	0.513793
CA8	Cluster 1	1.18639	-0.45479	-1.11347	0.381867
EIF2B5	Cluster 1	1.18841	-0.463317	-1.10758	0.382489
PXN	Cluster 1	1.25269	-0.603699	-0.978608	0.329619
ALKBH3	Cluster 1	1.27437	-0.572318	-0.984266	0.28221
RPL26L1	Cluster 1	1.19394	-0.703495	-0.937803	0.447359
FOXL2	Cluster 1	1.10676	-0.726832	-0.956326	0.576395
EEF2K	Cluster 1	1.18413	-0.603712	-1.01991	0.439494
BATF3	Cluster 1	1.20968	-0.687038	-0.942525	0.419885
DES	Cluster 1	1.13616	-0.615837	-1.03299	0.512665
NFE2L1	Cluster 1	0.796761	-0.511407	-1.15829	0.872931
ANXA7	Cluster 1	0.70527	-0.443418	-1.19669	0.934835
CEACAM1	Cluster 1	0.785319	-0.553267	-1.12851	0.896457
WFS1	Cluster 1	1.02009	-0.91803	-0.796492	0.69443
ATP8B3	Cluster 1	1.03295	-0.738755	-0.966849	0.672658
DNPEP	Cluster 1	0.997216	-0.746095	-0.967395	0.716274
RAB34	Cluster 1	0.843072	-0.916776	-0.813453	0.887156
PFN1	Cluster 1	0.794926	-0.799247	-0.927702	0.932023
KIF1C	Cluster 1	0.837248	-0.68969	-1.02574	0.878182
PDXK	Cluster 1	0.903149	-0.782671	-0.944685	0.824207
RAB3D	Cluster 1	1.27273	0.0743321	-1.15693	-0.190131
CEACAM8	Cluster 1	2024-01-01	0.145796	-1.23274	-0.115454
DUOX1	Cluster 1	1.16767	0.130803	-1.2723	-0.0261718
HOXD13	Cluster 1	1.35877	0.0499129	-0.986343	-0.422342
SPEG	Cluster 1	1.26045	0.294991	-1.01705	-0.538386
EDN2	Cluster 1	1.22054	0.288971	-1.13387	-0.375646
SMPDL3A	Cluster 1	1.23112	0.271597	-1.12653	-0.376187
MSRA	Cluster 1	1.34011	-0.36303	-1.03397	0.0568888
CCL4	Cluster 1	1.39144	-0.328944	-0.973543	-0.0889507
FAM178A	Cluster 1	1.38655	-0.432204	-0.9437	-0.010644
PER1	Cluster 1	1.42098	-0.366573	-0.908357	-0.146049
C17orf59	Cluster 1	1.43529	-0.38818	-0.870724	-0.176382
ERGIC1	Cluster 1	1.40763	-0.354803	-0.937795	-0.115032
RAB7A	Cluster 1	1.27018	-0.154386	-1.1663	0.0504987
CTNNA1	Cluster 1	1.36357	-0.277176	-1.02989	-0.0565035
KIAA0040	Cluster 1	1.36786	-0.231337	-1.03173	-0.104785
NDRG2	Cluster 1	1.47177	-0.308741	-0.757968	-0.405056
PKP2	Cluster 1	1.46831	-0.319758	-0.77707	-0.371477
DDAH1	Cluster 1	1.44836	-0.305341	-0.85058	-0.292442
NDUFB5	Cluster 1	1.44601	-0.303261	-0.857849	-0.284904
CDR2	Cluster 1	1.34653	-0.597823	-0.898374	0.149672
HYOU1	Cluster 1	1.384	-0.640819	-0.817541	0.0743616
RILP	Cluster 1	1.42829	-0.774864	-0.596986	-0.0564392
ATP6V0E1	Cluster 1	1.39155	-0.774364	-0.678383	0.0611973
PML	Cluster 1	1.44631	-0.808858	-0.478034	-0.15942
SLC35B2	Cluster 1	1.47525	-0.604469	-0.634293	-0.236488
TRIM5	Cluster 1	1.45723	-0.674114	-0.631782	-0.151334
ADIPOR1	Cluster 1	1.41708	-0.59963	-0.794865	-0.0225872
SURF4	Cluster 1	1.42673	-0.597194	-0.777897	-0.051643
CLIC1	Cluster 1	1.43859	-0.557978	-0.780428	-0.100189
JUP	Cluster 1	1.44757	-0.539897	-0.770934	-0.136744
GGNBP2	Cluster 1	1.47177	-0.252507	-0.493774	-0.725486
GALK1	Cluster 1	1.49087	-0.364092	-0.492911	-0.633865
DNAH2	Cluster 1	1.47749	-0.271734	-0.512743	-0.693016
C10orf11	Cluster 1	1.48581	-0.373102	-0.425797	-0.686915
CACNA1C	Cluster 1	1.48533	-0.304469	-0.546293	-0.634564
ELF4	Cluster 1	1.49445	-0.37846	-0.57646	-0.539527
LMNA	Cluster 1	1.49479	-0.427524	-0.615119	-0.452151
SMAD6	Cluster 1	1.49594	-0.39571	-0.537522	-0.56271
SLC25A43	Cluster 1	1.49787	-0.425781	-0.550504	-0.521583
SFXN3	Cluster 1	1.49517	-0.385284	-0.548148	-0.561739
FMOD	Cluster 1	1.49752	-0.420603	-0.520568	-0.556352
JOSD2	Cluster 1	1.49447	-0.399403	-0.486574	-0.608498
EPOR	Cluster 1	1.48174	-0.2864	-0.660989	-0.534347
TMEM179B	Cluster 1	1.48913	-0.330193	-0.610387	-0.548547
WNT9B	Cluster 1	1949-01-01	-0.29672	-0.570342	-0.617842
FRMD6	Cluster 1	1.49317	-0.540339	-0.365706	-0.58713
PITX3	Cluster 1	1.48603	-0.579525	-0.303266	-0.603239
FAM65C	Cluster 1	1.49025	-0.634193	-0.355427	-0.500629
RECK	Cluster 1	1.48922	-0.473227	-0.36278	-0.653209
PRKCE	Cluster 1	1.49426	-0.458771	-0.416234	-0.619252
COPZ2	Cluster 1	1.48988	-0.444878	-0.387761	-0.657244
CXCL14	Cluster 1	1.49268	-0.447907	-0.40946	-0.635314
PRDM6	Cluster 1	1.49959	-0.473527	-0.495744	-0.530319
SCARF1	Cluster 1	1.49932	-0.49222	-0.539961	-0.467135
CCL3	Cluster 1	2015-05-01	-0.5	-0.5	-0.5
GRAP2	Cluster 1	1.49968	-0.517448	-0.511192	-0.471042
TLN1	Cluster 1	1.49784	-0.570343	-0.440628	-0.486866
PLA2G15	Cluster 1	1962-01-01	-0.568557	-0.401107	-0.526536
CYR61	Cluster 1	1.49836	-0.538551	-0.433748	-0.526061
MLN	Cluster 1	1.49791	-0.560774	-0.431897	-0.505238
MCAM	Cluster 1	1.49887	-0.521109	-0.445048	-0.532709
PLEKHM2	Cluster 1	1.49831	-0.498743	-0.441743	-0.557828
AHCYL1	Cluster 1	1.49719	-0.490518	-0.428759	-0.577912
PCOLCE	Cluster 1	1.49577	-0.46756	-0.426267	-0.601948
WT1	Cluster 1	1.49761	-0.499385	-0.568242	-0.429982
TFEB	Cluster 1	1.49617	-0.585091	-0.500911	-0.410167
EPAS1	Cluster 1	1.49714	-0.56687	-0.512638	-0.417636
ICAM2	Cluster 1	1.49448	-0.523141	-0.588417	-0.382919
PPP3CB	Cluster 1	1.38047	0.0928748	-0.749347	-0.723994
GNB2	Cluster 1	1.35618	0.135193	-0.622424	-0.868953
HIVEP3	Cluster 1	1.37279	0.107968	-0.679231	-0.801525
TAGLN	Cluster 1	1.27629	0.316949	-0.769958	-0.823281
CYBRD1	Cluster 1	1943-01-01	0.280579	-0.841897	-0.732984
SSPN	Cluster 1	1.30733	0.247223	-0.880823	-0.673732
ATP1B1	Cluster 1	1.44895	-0.135966	-0.55626	-0.756724
SPNS2	Cluster 1	1.43726	-0.0851279	-0.595707	-0.756423
SLC25A47	Cluster 1	1.45186	-0.128953	-0.646937	-0.675973
C5AR1	Cluster 1	1.46987	-0.213093	-0.58194	-0.67484
EEA1	Cluster 1	1.46752	-0.198233	-0.606889	-0.662399
TP53AIP1	Cluster 1	1.42458	-0.0320772	-0.696253	-0.696253
WDR86	Cluster 1	1.41967	-0.0167576	-0.710941	-0.69197
COL19A1	Cluster 1	1.43356	-0.0617116	-0.678888	-0.692964
KCTD20	Cluster 1	1.43557	-0.071621	-0.638163	-0.725784
SARS	Cluster 1	1.46292	-0.193308	-0.725704	-0.543911
TGFB1I1	Cluster 1	1.43978	-0.101877	-0.773006	-0.564899
CYP27A1	Cluster 1	1.40472	0.00820496	-0.82589	-0.587033
INCA1	Cluster 1	1997-01-01	-0.0134386	-0.83556	-0.560706
TOM1L2	Cluster 1	1.15537	0.33949	-0.282377	-1.21249
SLC25A34	Cluster 1	1.27361	0.19534	-0.373336	-1.09562
CBLN3	Cluster 1	1.27984	0.175273	-0.358348	-1.09676
LETM2	Cluster 1	1.32601	0.127306	-0.435617	-1.0177
APAF1	Cluster 1	1.41824	-0.0989135	-0.42674	-0.892585
C16orf58	Cluster 1	1.41096	-0.0507236	-0.478233	-0.882
TYK2	Cluster 1	1939-01-01	-0.181951	-0.330994	-0.910956
KHNYN	Cluster 1	1.32201	-0.021854	-0.199198	-1.10096
DKK1	Cluster 1	1.38799	-0.119765	-0.277076	-0.991148
EML3	Cluster 1	1.42301	-0.210546	-0.293438	-0.919025
RNASE7	Cluster 1	0.913455	-0.865357	0.817259	-0.865357
PRKG1	Cluster 1	0.910282	-0.799708	0.818137	-0.928712
TRIM34	Cluster 1	0.847786	-0.795078	0.881314	-0.934021
TPM2	Cluster 1	0.952096	-0.959289	0.769512	-0.762318
WSCD2	Cluster 1	1.00448	-0.669187	0.694622	-1.02991
ATG13	Cluster 1	1.03099	-0.689418	0.666896	-1.00847
FAM84A	Cluster 1	0.915088	-0.405038	0.711536	-1.22159
PCOLCE2	Cluster 1	1.15616	-1.13284	0.424064	-0.447385
AP2M1	Cluster 1	1.23298	-1.18552	-0.215027	0.16757
MYO10	Cluster 1	1.41196	-0.932849	-0.342961	-0.13615
PTPN1	Cluster 1	1.39607	-0.920819	-0.0253123	-0.449937
HSPA1L	Cluster 1	1.38993	-0.975988	-0.0847623	-0.329179
PDE4A	Cluster 1	1.39571	-0.956923	-0.0779491	-0.360842
TAPBP	Cluster 1	1.45857	-0.81307	-0.282954	-0.362543
PRKACA	Cluster 1	1.31758	-0.134245	-0.0692557	-1.11408
PLEKHA3	Cluster 1	1.30147	-0.104335	-0.0606343	-1.1365
ADAMTS13	Cluster 1	2013-01-01	-0.227431	-0.0665946	-1.05727
PDZD7	Cluster 1	1.32855	-0.238589	-0.00459161	-1.08537
STX5	Cluster 1	1.35412	-0.336468	0.00853178	-1.02619
SNAPC2	Cluster 1	1.35758	-0.310854	-0.0171442	-1.02958
FKBP7	Cluster 1	1.38165	-0.315886	-0.0728013	-0.992959
ALX3	Cluster 1	1.37208	-0.395304	0.00359465	-0.980369
C11orf96	Cluster 1	1.38738	-0.341082	-0.0695632	-0.976733
GBF1	Cluster 1	1978-01-01	-0.352033	0.175381	-1.10115
ZHX3	Cluster 1	1.30614	-0.532465	0.209488	-0.98316
TTC9C	Cluster 1	1.44053	-0.343052	-0.228608	-0.868868
MFRP	Cluster 1	1.46507	-0.344606	-0.328805	-0.791655
AHNAK	Cluster 1	1.45527	-0.39379	-0.244592	-0.816885
FKBP10	Cluster 1	1.45724	-0.441512	-0.220065	-0.795665
VPS11	Cluster 1	1.40985	-0.454708	-0.0595893	-0.895552
COL6A6	Cluster 1	1.41834	-0.610462	-0.0236102	-0.784271
TRPC1	Cluster 1	1.40414	-0.512237	-0.0168417	-0.875059
IP6K3	Cluster 1	1.18124	-0.751449	0.47345	-0.90324
RGL2	Cluster 1	1.39769	-0.728668	0.0474022	-0.716423
LZTS2	Cluster 1	1.31072	-0.696205	0.244329	-0.858845
PGS1	Cluster 1	1.32577	-0.744015	0.218799	-0.800558
ZNF843	Cluster 1	1.31239	-0.75704	0.246873	-0.802226
SMTNL2	Cluster 1	1.33265	-0.760885	0.204861	-0.776622
ELOVL3	Cluster 1	1.29464	-0.877248	0.274651	-0.692039
PPP1R12C	Cluster 1	1.28653	-0.807141	0.298099	-0.777491
RERGL	Cluster 2	0.756957	0.717971	-1.37927	-0.0956583
TNFAIP2	Cluster 2	0.641587	0.858748	-1.35242	-0.147914
PXT1	Cluster 2	0.716035	0.891266	-1.25155	-0.35575
ARHGEF40	Cluster 2	0.651083	0.610504	-1.46971	0.208127
PZP	Cluster 2	0.44416	0.649646	-1.49096	0.397151
SMAD2	Cluster 2	0.761334	0.307721	-1.47107	0.402018
LRCH4	Cluster 2	1.23336	0.338304	-0.531554	-1.04011
LOXL1	Cluster 2	1.23961	0.364811	-0.655282	-0.949144
FER	Cluster 2	1.19614	0.445943	-0.715751	-0.92633
CCDC42	Cluster 2	1.27527	0.301472	-0.647439	-0.929307
CD72	Cluster 2	1.22998	0.385037	-0.675658	-0.939356
NOX4	Cluster 2	1.04769	0.616074	-0.568512	-1.09526
ERN1	Cluster 2	1.05573	0.630772	-0.662395	-1.02411
DRD2	Cluster 2	1.03301	0.65514	-0.645611	-1.04253
C6orf25	Cluster 2	1.08268	0.606144	-0.713407	-0.975419
CETN2	Cluster 2	1.10359	0.583359	-0.746299	-0.94065
RUSC2	Cluster 2	1.14265	0.487491	-0.56207	-1.06807
HABP4	Cluster 2	1.1391	0.4829	-0.533666	-1.08833
CYB5R1	Cluster 2	1.17309	0.485035	-0.912485	-0.745638
LEMD2	Cluster 2	1.14989	0.521522	-0.902597	-0.768818
LPPR2	Cluster 2	1.03579	0.67403	-0.929402	-0.780413
PTPRH	Cluster 2	0.853822	0.833419	-0.567026	-1.12022
CHD2	Cluster 2	0.49998	1.03942	-0.277394	-1.26201
NF1	Cluster 2	0.615448	0.979234	-0.35529	-1.23939
MOSPD3	Cluster 2	0.713409	0.858047	-0.275793	-1.29566
CCDC151	Cluster 2	0.830812	0.783736	-0.364483	-1.25006
KDM4B	Cluster 2	0.70779	0.866462	-0.282576	-1.29168
RERE	Cluster 2	0.647215	1.06001	-0.84379	-0.863433
KCNJ5	Cluster 2	0.61642	1.08063	-0.926915	-0.770131
STOML1	Cluster 2	0.876642	0.852748	-0.931498	-0.797892
NKIRAS2	Cluster 2	0.891656	0.83943	-0.896986	-0.8341
A2M	Cluster 2	0.805525	0.921837	-0.932436	-0.794926
B3GALT4	Cluster 2	0.803261	0.921733	-0.955712	-0.769281
CDC42EP4	Cluster 2	0.471114	1.18263	-0.904294	-0.749454
HOXD9	Cluster 2	0.375234	1.22985	-0.973606	-0.631477
HOXD8	Cluster 2	0.373529	1.23476	-0.950015	-0.658272
SREBF2	Cluster 2	0.556551	1.10239	-1.05188	-0.607062
PEA15	Cluster 2	0.132418	2016-01-01	-0.956341	-0.517677
EVX2	Cluster 2	0.0977707	1.37737	-0.788982	-0.686155
HOXD10	Cluster 2	0.126195	1.36423	-0.823589	-0.666832
HOXD11	Cluster 2	0.233824	1.31508	-0.864795	-0.684112
SH3BP4	Cluster 2	0.253842	1.30918	-0.775042	-0.787982
CADPS	Cluster 2	-0.906217	1.42889	-0.276153	-0.246523
ANKS1B	Cluster 2	-0.755388	1.46711	-0.464763	-0.246955
NKAIN1	Cluster 2	-1.09805	1.22815	-0.437525	0.307417
ERC2	Cluster 2	-1.1293	1.30504	-0.0326348	-0.14311
MBNL3	Cluster 2	-1.13379	2029-01-01	-0.202549	0.0434387
PPM1D	Cluster 2	-1.15717	1.28081	-0.141972	0.0183274
KIF2C	Cluster 2	-1.10936	1974-01-01	-0.278972	0.0909327
GLIS2	Cluster 2	-0.212252	1.46268	-0.495323	-0.755103
TMEM107	Cluster 2	-0.093689	1.44045	-0.604682	-0.74208
ALK	Cluster 2	-0.283314	1.48106	-0.665538	-0.53221
C7orf34	Cluster 2	-0.24087	1.47615	-0.617641	-0.617641
VEGFA	Cluster 2	-0.14829	1.45645	-0.67779	-0.630369
SLC28A2	Cluster 2	-0.542379	1.48729	-0.626362	-0.318546
TTYH2	Cluster 2	-0.511371	1.49758	-0.424401	-0.561811
SYT5	Cluster 2	-0.474763	1.49969	-0.500592	-0.524338
OR2A5	Cluster 2	-0.5	2015-05-01	-0.5	-0.5
NKX2-1	Cluster 2	-0.5	2015-05-01	-0.5	-0.5
MYT1L	Cluster 2	-0.456499	1.49902	-0.497488	-0.545031
ENPP7	Cluster 2	-0.5	2015-05-01	-0.5	-0.5
HOXD12	Cluster 2	-0.5	2015-05-01	-0.5	-0.5
ACTL6B	Cluster 2	-0.485037	1.49934	-0.541068	-0.473238
HNF4A	Cluster 2	-0.544431	1.49594	-0.556563	-0.394949
SLC5A9	Cluster 2	-0.553316	1.495	-0.558636	-0.383052
TTN	Cluster 2	-0.506703	1.49754	-0.565247	-0.425589
DNAI2	Cluster 2	-0.389411	1.45726	-0.811958	-0.255891
WNT3	Cluster 2	-0.201269	1.41991	-0.926173	-0.292472
TMEM151B	Cluster 2	-0.875248	1.19776	-0.772524	0.450008
KEL	Cluster 2	-0.551584	1.23342	-1.02721	0.345374
CCDC9	Cluster 2	-0.69487	1.16686	-0.95856	0.486567
CHST11	Cluster 2	-0.521347	1.15025	-1.09142	0.462511
ST6GAL2	Cluster 2	-0.238436	1.28227	0.0921449	-1.13598
MSH5	Cluster 2	-0.366588	1.27213	0.194252	-1.0998
KIAA1324	Cluster 2	-0.440518	1.35343	0.0714884	-0.984404
CBX8	Cluster 2	-0.51185	1.29812	0.216691	-1.00296
CLASP1	Cluster 2	-0.412018	1.31673	0.133827	-1.03854
VAMP2	Cluster 2	-0.489335	1.11402	0.501418	-1.1261
SLC7A6OS	Cluster 2	-0.726951	1.12173	0.556049	-0.950828
LGI1	Cluster 2	-0.640953	1.03686	0.649319	-1.04522
PLCG1	Cluster 2	-0.772301	0.9748	0.745158	-0.947657
LRRC4B	Cluster 2	-0.355421	0.975851	0.61955	-1.23998
IGDCC3	Cluster 2	-0.277014	1.17673	0.303084	-1.2028
PLXNC1	Cluster 2	-0.169994	1.0841	0.373012	-1.28712
SH3YL1	Cluster 2	-1.07235	1.31106	0.107264	-0.345976
CRX	Cluster 2	-0.946597	1.37284	0.0402928	-0.466532
MSI1	Cluster 2	-0.960385	1.35293	0.0954524	-0.487994
CCDC159	Cluster 2	-1.03636	1.19672	0.410217	-0.570575
MN1	Cluster 2	-1.0902	1.14923	0.464951	-0.523978
B4GALT2	Cluster 2	-0.716968	1.42468	-0.0330673	-0.674646
TEDDM1	Cluster 2	-0.683013	1.436	-0.0699724	-0.683013
NEUROG1	Cluster 2	-0.654502	1.44271	-0.0944598	-0.69375
SRL	Cluster 2	-0.708841	1.44217	-0.0938975	-0.639432
FLRT1	Cluster 2	-0.669474	1.47192	-0.223332	-0.579115
HMGB4	Cluster 2	-0.614652	1.47744	-0.248138	-0.614652
NEUROG2	Cluster 2	-0.61587	1.47215	-0.219723	-0.636556
DACH1	Cluster 2	-0.584941	1.38427	0.0597711	-0.859104
TNFRSF13C	Cluster 2	-0.580904	1.28031	0.274297	-0.973708
CHN2	Cluster 2	-0.631753	1.26214	0.320892	-0.951276
TCTE1	Cluster 2	-0.697592	1.26371	0.331831	-0.897944
WNT10A	Cluster 2	-0.807329	1.30713	0.257416	-0.757214
CNTN2	Cluster 2	-0.800049	1.27541	0.319207	-0.794573
LMX1B	Cluster 2	-0.775512	1.27596	0.317789	-0.818238
CNTROB	Cluster 2	0.107294	1.11969	0.0872351	-1.31422
TMEM81	Cluster 2	0.178857	1.13457	-0.0171045	-1.29633
DDAH2	Cluster 2	0.0251205	1.18995	0.0425444	-1.25761
CBX4	Cluster 2	0.36192	1.00694	-0.00686287	-1.362
DCAF8	Cluster 2	0.201123	1.06234	0.086889	-1.35035
BTG2	Cluster 2	0.292973	1.13235	-0.157597	-1.26772
FAM168A	Cluster 2	0.0761029	1.26895	-0.182944	-1.16211
CPSF4L	Cluster 2	0.0126539	1.34096	-0.298974	-1.05464
CLIP4	Cluster 2	0.021057	1.31266	-0.22693	-1.10679
DSCAML1	Cluster 2	-0.162636	1.42569	-0.363851	-0.899203
SEMA4G	Cluster 2	0.233761	1.29795	-0.556569	-0.975144
TMEM80	Cluster 3	-0.35631	-0.325049	1.46657	-0.785211
C11orf30	Cluster 3	-0.222582	-0.3506	1.44056	-0.867374
TMCC3	Cluster 3	-0.423934	-0.317884	1.47637	-0.73455
CACNA1A	Cluster 3	-0.460033	-0.199566	1.45475	-0.795147
CNOT4	Cluster 3	-0.495963	-0.136502	1.44215	-0.809685
C17orf85	Cluster 3	-0.624752	0.27309	1.28787	-0.936211
SDK2	Cluster 3	-0.652224	0.0920646	1.37763	-0.817472
ANKRD6	Cluster 3	-0.508029	0.072884	1969-01-01	-0.931758
PRKRA	Cluster 3	-0.483347	0.0443601	1.37449	-0.935507
AHDC1	Cluster 3	-0.486789	-0.0102382	1973-01-01	-0.900271
MGMT	Cluster 3	-0.559216	-0.0318758	1.41616	-0.825072
COMMD6	Cluster 3	-0.427656	0.135223	1.32011	-1.02768
UBE2R2	Cluster 3	-0.345885	0.108965	1.31019	-1.07327
STX2	Cluster 3	-0.130081	0.0545736	1.25785	-1.18234
CACNB3	Cluster 3	-0.153553	0.245673	1.16055	-1.25267
MED13L	Cluster 3	-0.159438	0.0929906	1.25054	-1.18409
ADCY6	Cluster 3	0.0498608	-0.0651911	1.23101	-1.21568
VWA5B2	Cluster 3	-0.0184882	0.0158787	1.22593	-1.22332
BCORL1	Cluster 3	0.257138	-0.0033986	1.07764	-1.33138
MSI2	Cluster 3	0.230205	0.146512	1.00633	-1.38305
BTN3A2	Cluster 3	0.0175603	-0.374357	1.36075	-1.00395
DFNB59	Cluster 3	0.1962	-0.426602	1.28844	-1.05804
C11orf45	Cluster 3	-0.0914147	-0.193682	1.34951	-1.06441
DNAH17	Cluster 3	-0.127476	-0.309085	2015-04-01	-0.96344
PLA2G1B	Cluster 3	-0.509895	-1.05013	1.23849	0.321528
PRKCB	Cluster 3	-0.549765	-0.922475	1938-01-01	0.118442
CCDC84	Cluster 3	-0.312134	-1.02412	2013-01-01	-0.0250479
PCSK7	Cluster 3	-0.433571	-0.849211	1.43766	-0.154879
AARS2	Cluster 3	-0.897135	-0.378154	1.42472	-0.149428
ITGAE	Cluster 3	-0.84156	-0.517887	1.42118	-0.0617351
TIAM1	Cluster 3	-0.725626	-0.633297	1.43744	-0.0785183
GOSR1	Cluster 3	-0.607493	-0.798792	1.41168	-0.00540025
VPS52	Cluster 3	-0.697679	-0.727212	1986-01-01	0.0162965
TPRX1	Cluster 3	-0.5	-0.5	2015-05-01	-0.5
SFTA3	Cluster 3	-0.5	-0.5	2015-05-01	-0.5
EEF1G	Cluster 3	-0.513586	-0.634031	1.48916	-0.341539
PRKAG3	Cluster 3	-0.5	-0.5	2015-05-01	-0.5
PRKRIR	Cluster 3	-0.750856	-0.309672	1.47312	-0.412593
LMO1	Cluster 3	-0.630549	-0.398801	1.49283	-0.463483
OTX1	Cluster 3	-0.547498	-0.440127	1.49851	-0.510885
ZNF185	Cluster 3	-0.258509	-0.60739	1.47922	-0.61332
NUB1	Cluster 3	-0.0908926	-0.679021	1.44191	-0.671993
IL1RAPL1	Cluster 3	-0.211247	-0.811497	1.45314	-0.430394
DSTYK	Cluster 3	-0.031553	-0.65715	1937-01-01	-0.735001
HS3ST3B1	Cluster 3	-0.234669	-0.572385	1.47396	-0.666902
KCNIP1	Cluster 3	-0.889346	0.246194	1.30688	-0.663723
FOXD3	Cluster 3	-1.06886	0.262929	1.25843	-0.4525
FBXO15	Cluster 3	-0.98822	0.371557	1.22899	-0.612328
BRD3	Cluster 3	-1.13821	0.395024	1.16918	-0.425994
ATP1A2	Cluster 3	-1.09615	0.40822	1.17919	-0.491263
ATP1A4	Cluster 3	-0.914239	0.432248	1.20566	-0.723674
FEZF2	Cluster 3	-0.733839	-0.0824129	1.43807	-0.621814
PROCA1	Cluster 3	-0.784956	-0.120434	1.44251	-0.537122
TUT1	Cluster 3	-0.85593	0.0264308	1.39522	-0.565722
DOCK3	Cluster 3	-0.951061	0.0585472	1.36652	-0.474006
RND1	Cluster 3	-1.03964	0.194427	1.29558	-0.450367
KLHL12	Cluster 3	-0.945962	-0.061791	1965-01-01	-0.388747
NME5	Cluster 3	-0.933848	-0.0930881	1.40565	-0.378711
USP49	Cluster 3	-0.869481	-0.213382	1.43926	-0.356392
FHOD3	Cluster 3	-1.01602	-0.118648	1.37662	-0.241955
PMS2	Cluster 3	-0.972373	-0.126227	1.39638	-0.297783
SLC45A1	Cluster 3	-1.04019	0.812794	0.898401	-0.671007
SOBP	Cluster 3	-1.13141	0.75509	0.922646	-0.546323
UNK	Cluster 3	-1.1301	0.995122	0.668946	-0.533972
MEX3A	Cluster 3	-0.994891	0.944521	0.772448	-0.722078
SRCIN1	Cluster 3	-1.06455	0.904369	0.79982	-0.639641
PARP16	Cluster 3	-1.21417	0.847462	0.791777	-0.425067
CDK5RAP3	Cluster 3	-0.712758	0.795324	0.922051	-1.00462
ZBTB8A	Cluster 3	-0.826483	0.828629	0.901783	-0.903929
NBPF1	Cluster 3	-0.856125	0.7391	0.984238	-0.867212
IRX5	Cluster 3	-0.905248	0.68817	1.02598	-0.8089
LYRM2	Cluster 3	-0.840003	0.820682	0.909852	-0.890531
PKNOX2	Cluster 3	-0.753201	0.398536	1.22875	-0.874086
ENO3	Cluster 3	-0.605153	0.392828	1.21453	-1.0022
H2AFY2	Cluster 3	-0.722741	0.512013	1.15257	-0.941843
C1orf228	Cluster 3	-0.470882	0.61247	1.02308	-1.16467
HSPA1A	Cluster 3	-0.325066	0.58006	0.996192	-1.25119
SDR39U1	Cluster 3	-0.243341	0.705029	0.85016	-1.31185
KIAA1328	Cluster 3	-0.336479	0.764453	0.837396	-1.26537
ASPDH	Cluster 3	-0.278327	0.78252	0.792674	-1.29687
EFNB3	Cluster 3	-0.392742	0.803292	0.823366	-1.23391
TNN	Cluster 4	0.463175	-1.34934	0.977916	-0.0917464
KLHL10	Cluster 4	0.468285	-1.49413	0.618066	0.407778
H3F3B	Cluster 4	0.548997	-1.44655	0.767598	0.129955
RPS18	Cluster 4	0.198725	-1.46468	0.716376	0.549577
FIP1L1	Cluster 4	0.226634	-1.47027	0.539264	0.704372
TAF12	Cluster 4	0.78794	-1.42268	0.0401739	0.594568
WNT6	Cluster 4	0.729182	-1.4767	0.438065	0.30945
S1PR2	Cluster 4	0.0848857	-1.1859	1.25062	-0.149613
RPS25	Cluster 4	-0.405637	-1.2092	0.99374	0.621101
RPL31	Cluster 4	-0.148261	-1.2972	1.07672	0.368746
SLC43A2	Cluster 4	-0.064961	-1.30612	1.10381	0.267275
BLMH	Cluster 4	0.193737	-1.37306	0.15275	1.02657
CAMTA1	Cluster 4	0.103416	-1.39907	0.337557	0.9581
RSC1A1	Cluster 4	-0.0848752	-1.26268	0.178548	1.169
RPL38	Cluster 4	0.0633201	-1.25928	0.00847477	1.18749
DHDDS	Cluster 4	-0.0317555	-1.28079	0.15769	1.15486
REXO4	Cluster 4	-0.0420942	-1.21364	0.0208734	1.23486
DDI2	Cluster 4	-0.362858	-1.15888	0.33223	1.18951
ALOX15B	Cluster 4	-0.178815	-1.27889	0.361429	1.09628
NPAS2	Cluster 4	-0.132276	-1.32792	0.453469	1.00673
RPL23A	Cluster 4	0.415164	-1.19284	-0.353591	1.13126
PGC	Cluster 4	0.192808	-1.2986	-0.0237693	1.12956
CCDC124	Cluster 4	0.16676	-1.26559	-0.0697557	1.16859
CLPB	Cluster 4	0.373597	-1.22618	-0.278496	1.13108
RPAP2	Cluster 4	0.539509	-1.38878	-0.0333977	0.882669
SMARCD2	Cluster 4	0.407636	-1.37513	-0.00349617	0.970994
CPVL	Cluster 4	-0.899258	-0.831009	0.908992	0.821275
SUPT6H	Cluster 4	-0.721368	-0.997845	0.914769	0.804445
PNRC2	Cluster 4	-1.00903	-0.657004	1.11794	0.548098
CSMD2	Cluster 4	-1.0096	-0.652629	1.12547	0.53675
DEAF1	Cluster 4	-1.07846	-0.558325	1.12308	0.513709
EYA3	Cluster 4	-0.889916	-0.80676	1.09107	0.605608
XKR6	Cluster 4	-0.910621	-0.796456	1.05275	0.654327
TNNT1	Cluster 4	-0.85319	-0.807484	1.17755	0.483122
TULP1	Cluster 4	-0.909637	-0.766743	1.13781	0.538574
FAM13B	Cluster 4	-1.31574	0.150046	1.11524	0.0504551
GIGYF1	Cluster 4	-1.2636	-0.00408543	1.18147	0.0862217
SHF	Cluster 4	-1.14619	-0.0896384	1.29415	-0.0583216
ZNF385D	Cluster 4	-1.21883	0.178667	1.20621	-0.166049
CREB1	Cluster 4	-1.34752	0.364245	1.0246	-0.0413293
CTXN1	Cluster 4	-1.36993	0.474572	0.946295	-0.0509343
CCDC107	Cluster 4	-1.30841	0.407664	1.04879	-0.148052
FEZ1	Cluster 4	-1.31915	0.498791	0.990939	-0.170583
SREK1IP1	Cluster 4	-1.35866	0.0860289	1.04671	0.225918
HMGN2	Cluster 4	-1.38719	0.0772984	0.980389	0.329501
SLC25A29	Cluster 4	-1.38367	0.129432	1.00272	0.251516
ZNF219	Cluster 4	-1.44552	0.284953	0.859409	0.301156
RNF26	Cluster 4	-1.475	0.26315	0.708021	0.503826
NUP210	Cluster 4	-1.47638	0.300945	0.727217	0.448215
RBBP5	Cluster 4	-1.45364	0.154402	0.551968	0.747273
ZNF367	Cluster 4	-1.44854	0.210371	0.832315	0.405856
GLI2	Cluster 4	-1.42912	0.111175	0.854874	0.463074
SLC23A2	Cluster 4	-1.4204	0.0986871	0.883622	0.438095
DPP6	Cluster 4	-1.43474	0.103669	0.815354	0.515719
TTPAL	Cluster 4	-1.10905	-0.537653	1.07346	0.573242
TNNI3	Cluster 4	-1.19255	-0.420755	1.02958	0.583727
EHBP1	Cluster 4	-1.19513	-0.441084	0.956873	0.67934
SLC5A5	Cluster 4	-1.12652	-0.507059	1.08094	0.552645
ZBTB8B	Cluster 4	-1.1838	-0.387781	1.11238	0.459199
TMBIM4	Cluster 4	-1.15084	-0.347954	1.21378	0.285011
ATF7IP	Cluster 4	-1.22623	-0.246781	1.15517	0.317841
PGAP3	Cluster 4	-1.14145	-0.264511	1.26811	0.137852
ZMYM4	Cluster 4	-1.27674	-0.0896589	1.146	0.220394
CBX2	Cluster 4	-1.28363	-0.0608464	1.14382	0.200665
SMYD4	Cluster 4	-1.29119	-0.107198	1.11367	0.284717
NXF1	Cluster 4	-1.33834	-0.094353	1.011	0.421699
RABIF	Cluster 4	-1.26828	-0.231789	1.07611	0.423952
WNT8A	Cluster 4	-0.811978	-0.713887	0.185471	1.34039
TFR2	Cluster 4	-0.787445	-0.664829	0.0615383	1.39074
ITGAD	Cluster 4	-0.738225	-0.738225	0.0978738	1.37858
SAFB2	Cluster 4	-0.837813	-0.695808	0.202042	1.33158
NEK8	Cluster 4	-0.653567	-0.787909	0.0450439	1.39643
TMEM53	Cluster 4	-0.739012	-0.827517	0.262654	1.30387
FKBP5	Cluster 4	-0.857139	-0.710615	0.26841	1.29934
MYO19	Cluster 4	-0.976664	-0.559423	0.242026	1.29406
GLMN	Cluster 4	-0.876282	-0.826563	0.628843	1.074
LIN28A	Cluster 4	-0.810231	-0.905789	0.698774	1.01725
DNMT1	Cluster 4	-0.974348	-0.660207	0.443857	2007-01-01
LSM2	Cluster 4	-1.06122	-0.568188	0.480406	1.149
MAP2K7	Cluster 4	-0.996393	-0.675541	0.559232	1.1127
IGSF1	Cluster 4	-0.905577	-0.782239	0.575886	1.11193
KCNJ1	Cluster 4	-0.84133	-0.780205	0.381374	1.24016
H3F3A	Cluster 4	-1.30779	-0.256613	0.790997	0.773406
CXADR	Cluster 4	-1.24153	-0.379304	0.834631	0.786205
GGT6	Cluster 4	-1.28519	-0.298469	0.842928	0.740729
SIPA1L3	Cluster 4	-1.21173	-0.425734	0.748673	0.888791
RPA1	Cluster 4	-1.15267	-0.517145	0.764954	0.904858
PAQR9	Cluster 4	-1.21143	-0.430115	0.814105	0.827444
PVRL1	Cluster 4	-1.17544	-0.485623	0.792036	0.869023
LPHN1	Cluster 4	-1.30391	-0.243881	0.628064	0.919722
NSL1	Cluster 4	-0.970938	-0.381654	-0.0297026	1.38229
POLR3E	Cluster 4	-0.971205	-0.36555	-0.0491454	1959-01-01
CAMK2N2	Cluster 4	-1.08859	-0.254452	0.0202278	1.32281
PRMT7	Cluster 4	-1.06804	-0.337839	0.0877516	1.31813
CENPM	Cluster 4	-1.1584	-0.0441738	-0.08175	1.28432
SRSF10	Cluster 4	-1.21038	-0.0715041	0.0458556	1.23603
AMBRA1	Cluster 4	-1.29467	0.115981	0.0344915	1.1442
FGFR1	Cluster 4	-1.30355	0.13289	0.0385838	1.13208
WRAP53	Cluster 4	-1.21846	-0.299898	0.389904	1.12845
DHX34	Cluster 4	-1.23755	-0.338455	0.551329	1.02467
DYDC2	Cluster 4	-1.23999	-0.257059	0.377198	1.11985
THUMPD2	Cluster 4	-1.13397	-0.428145	0.386907	1.17521
ZNHIT3	Cluster 4	-1.1689	-0.39383	0.422555	1.14018
ASF1B	Cluster 4	-1.23055	-0.16793	0.209507	1.18897
WDR5	Cluster 4	-1.17427	-0.240233	0.1767	1978-01-01
SLC6A11	Cluster 4	-1.25747	-0.138371	0.236711	1.15913
CEBPA	Cluster 4	-1.40114	0.190074	0.239911	0.97115
ELAVL1	Cluster 4	-1.3836	0.0700776	0.326556	0.986966
TFAP4	Cluster 4	-1.36769	-0.0221641	0.409364	0.980488
TAF6L	Cluster 4	-1.2979	-0.130891	0.341823	1.08696
ACP1	Cluster 4	-1.30817	-0.158562	0.426868	1.03987
MGRN1	Cluster 4	-1.36625	-0.0594698	0.474647	0.951071
FAM151A	Cluster 4	-1.49405	0.562874	0.37218	0.558994
ZNF423	Cluster 4	-1.49683	0.58796	0.434717	0.474154
USP13	Cluster 4	-1.47587	0.666348	0.563049	0.246477
FOXR1	Cluster 4	-1.46584	0.730946	0.520754	0.214137
SLC37A4	Cluster 4	-1.46314	0.563865	0.711303	0.18797
CCDC66	Cluster 4	-1.4083	0.947784	0.151606	0.308906
C3orf14	Cluster 4	-1.43267	0.837046	0.11152	0.484109
CAMKK1	Cluster 4	-1.39592	0.982211	0.183594	0.230117
HARBI1	Cluster 4	-1.401	0.864769	0.537945	-0.00171896
KCNN1	Cluster 4	-1.27875	1.10139	0.349442	-0.172082
USP2	Cluster 4	-1.36212	1.01759	0.330056	0.014466
UHRF1	Cluster 4	-1.37414	0.572369	-0.0801071	0.88188
SAMD1	Cluster 4	-1.42935	0.384624	0.159529	0.885197
PBX1	Cluster 4	-1.44256	0.51343	0.130075	0.799055
BCL11B	Cluster 4	-1.41001	0.540778	0.0213049	0.847926
NEDD4L	Cluster 4	-1.41908	0.584716	0.0323341	0.802035
NFATC3	Cluster 4	-1.21033	0.814667	-0.431913	0.827573
KIAA2018	Cluster 4	-1.15334	0.704421	-0.507942	0.956863
ARMC5	Cluster 4	-1.18616	0.84459	-0.470055	0.811626
FABP7	Cluster 4	-1.20613	0.961333	-0.42126	0.666057
TEX14	Cluster 4	-1.17204	0.207553	-0.265459	1.22995
POLR2G	Cluster 4	-1.14319	0.327673	-0.383826	1.19934
FAM159B	Cluster 4	-1.11847	0.304189	-0.406793	1.22107
NT5DC3	Cluster 4	-1.09895	0.222823	-0.386207	1.26234
RPIA	Cluster 4	-1.08109	0.558544	-0.570221	1.09276
SLC5A2	Cluster 4	-1.16256	0.510947	-0.440711	1.09232
CA9	Cluster 4	-0.655669	0.760823	-1.049	0.943846
HJURP	Cluster 4	-0.562035	0.911692	-1.12135	0.771692
AURKB	Cluster 4	-0.985532	0.767386	-0.73237	0.950516
PPIAL4G	Cluster 4	-0.861484	0.736225	-0.861484	0.986743
HBG2	Cluster 4	-0.815918	0.580747	-0.874724	1.1099
CASQ1	Cluster 4	-0.745371	0.45087	-0.901027	1.19553
FAM150B	Cluster 4	-0.850561	0.457695	-0.801036	1939-01-01
PIK3C2G	Cluster 4	-0.778586	0.242295	-0.778586	1.31488
RGL3	Cluster 4	-0.501415	0.0618209	-0.930885	1.37048
SREBF1	Cluster 4	-0.625589	0.00346177	-0.787823	1.40995
DCLK1	Cluster 4	-0.728468	0.0124141	-0.693832	1.40989
SLC25A11	Cluster 4	-0.756985	-0.0123771	-0.647516	1.41688
TMEM82	Cluster 4	-0.746504	-0.0188448	-0.654027	1.41938
MTA2	Cluster 4	-0.973219	-0.170747	-0.255471	1.39944
SLC2A1	Cluster 4	-0.850964	-0.255873	-0.340406	1.44724
PPP2R2C	Cluster 4	-0.779006	-0.204792	-0.474351	1.45815
DDX42	Cluster 4	-0.786007	-0.252259	-0.424149	1.46241
PDSS2	Cluster 4	-0.726698	-0.350534	-0.401816	1.47905
SEMA4A	Cluster 4	-0.827739	-0.0938264	-0.509115	1.43068
DAB1	Cluster 4	-0.913595	-0.0636756	-0.428905	1.40618
RAB38	Cluster 4	-0.870024	-0.0972307	-0.456004	1.42326
PAX8	Cluster 4	-0.534331	-0.342118	-0.613765	1.49021
FGR	Cluster 4	-0.430405	-0.333986	-0.71577	1.48016
CDH1	Cluster 4	-0.534719	-0.378625	-0.581023	1.49437
CYP2F1	Cluster 4	-0.50312	-0.369287	-0.61972	1.49213
HES7	Cluster 4	-0.645467	-0.272039	-0.563123	1.48063
ACAD9	Cluster 4	-0.58411	-0.249615	-0.643553	1.47728
GRB7	Cluster 4	-0.665342	-0.262944	-0.550086	1.47837
ESRP2	Cluster 4	-0.679461	-0.151526	-0.626165	1.45715
HIST1H4H	Cluster 4	-0.734864	-0.178991	-0.545663	1.45952
PRPF8	Cluster 4	-0.181261	-1.05798	-0.115218	1.35446
WDR20	Cluster 4	-0.323078	-0.842258	-0.285439	1.45077
PSMC5	Cluster 4	-0.518247	-0.757086	-0.182395	1.45773
SLC41A2	Cluster 4	-0.527064	-0.68764	-0.262016	1.47672
PIK3R4	Cluster 4	-0.416348	-0.838135	-0.190474	1.44496
SPAG7	Cluster 4	-0.444713	-0.860287	-0.125519	1.43052
TBC1D4	Cluster 4	-0.520599	-0.903255	0.04132	1.38253
PLBD1	Cluster 4	-0.488855	-0.898378	-0.0105603	1.39779
EIF2AK1	Cluster 4	-0.580077	-0.853268	0.0428	1.39054
DDX23	Cluster 4	-0.517568	-0.913598	0.0547712	1.37639
ECE2	Cluster 4	-0.371507	-0.978273	-0.0300964	1.37988
TBC1D8	Cluster 4	-0.421652	-0.604675	-0.469157	1.49548
TALDO1	Cluster 4	-0.405033	-0.587469	-0.503324	1.49583
PCDH1	Cluster 4	-0.3459	-0.60265	-0.542409	1.49096
CYP2S1	Cluster 4	-0.467313	-0.573485	-0.457124	1.49792
DNAJC7	Cluster 4	-0.415735	-0.620764	-0.457623	1.49412
ZNRF1	Cluster 4	-0.359792	-0.696531	-0.427738	1.48406
GH2	Cluster 4	-0.455257	-0.635341	-0.401902	2025-01-01
PAFAH1B2	Cluster 4	-0.362201	-0.763141	-0.346512	1.47185
SULT2A1	Cluster 4	-0.636429	-0.405819	-0.450248	2025-01-01
MDN1	Cluster 4	-0.668156	-0.426853	-0.393729	1.48874
KAL1	Cluster 4	-0.633564	-0.410412	-0.448892	1.49287
JARID2	Cluster 4	-0.64624	-0.394589	-0.450413	1.49124
FAM65B	Cluster 4	-0.615952	-0.403312	-0.474871	1.49414
IPO13	Cluster 4	-0.62817	-0.437708	-0.427728	1.49361
WDR74	Cluster 4	-0.559007	-0.467705	-0.47196	1.49867
PRSS3	Cluster 4	-0.5	-0.5	-0.5	2015-05-01
DYDC1	Cluster 4	-0.5	-0.5	-0.5	2015-05-01
CSH2	Cluster 4	-0.5	-0.5	-0.5	2015-05-01
CYP2A13	Cluster 4	-0.525209	-0.448603	-0.525209	1.49902
TLCD1	Cluster 4	-0.5845	-0.586817	-0.316565	1.48788
TP53	Cluster 4	-0.608509	-0.570757	-0.3072	1.48647
TRIM22	Cluster 4	-0.616928	-0.54407	-0.327639	1.48864
QSER1	Cluster 4	-0.625184	-0.553314	-0.307568	1.48607
TOP1	Cluster 4	-0.635697	-0.550624	-0.298194	1.48451
ABCF3	Cluster 4	-0.569213	-0.530202	-0.396476	1.49589
TIMM44	Cluster 4	-0.567408	-0.547384	-0.379897	1.49469
MYBBP1A	Cluster 4	-0.577613	-0.501651	-0.417526	1.49679
ZBTB3	Cluster 4	-0.784979	-0.599252	-0.0381789	1.42241
DAXX	Cluster 4	-0.776003	-0.62477	-0.0159932	1.41677
FTSJ3	Cluster 4	-0.739985	-0.657478	-0.023658	1.42112
UNC13D	Cluster 4	-0.651914	-0.639913	-0.169904	1.46173
ITGB4	Cluster 4	-0.604292	-0.689303	-0.166528	1.46012
SIT1	Cluster 4	-0.616277	-0.643413	-0.210635	1.47032
PIGW	Cluster 4	-0.696313	-0.620635	-0.136128	1.45308
RNF167	Cluster 4	-0.686478	-0.597435	-0.178897	1.46281
RRP1B	Cluster 4	-0.747352	-0.52894	-0.182594	1.45889
TMEM223	Cluster 4	-0.680744	-0.563146	-0.228298	1.47219
C10orf2	Cluster 4	-0.833364	-0.499333	-0.0978943	1.43059
SURF2	Cluster 4	-0.827126	-0.512464	-0.0904657	1.43006
RAN	Cluster 4	-0.812227	-0.462522	-0.173141	1.44789
NAA50	Cluster 4	-0.786913	-0.501147	-0.162218	1.45028
DHX15	Cluster 4	-0.823146	-0.464372	-0.155596	1.44311
ERBB2	Cluster 4	-0.79223	-0.446179	-0.219386	1.45779
SLC29A1	Cluster 4	-0.846171	-0.371138	-0.229596	1.44691
PAXIP1	Cluster 4	-0.858305	-0.333452	-0.253233	1.44499
PLS1	Cluster 4	-0.805986	-0.351458	-0.303611	1.46106
LDHD	Cluster 4	-0.77429	-0.442747	-0.24701	1.46405
DPH2	Cluster 4	-0.733814	-0.474824	-0.263338	1.47198
AIMP2	Cluster 4	-0.747272	-0.466326	-0.255673	1.46927
ARTN	Cluster 4	-0.718849	-0.510155	-0.24217	1.47117
AIFM2	Cluster 4	-0.722295	-0.44777	-0.307511	1.47758
HIST1H2BI	Cluster 4	-0.728156	-0.447913	-0.300108	1.47618
SLC6A4	Cluster 4	0.620107	-1.07887	-0.591066	1.04983
CSTB	Cluster 4	0.447869	-0.910191	-0.734265	1.19659
MAPKAP1	Cluster 4	0.504205	-0.949665	-0.711266	1.15673
REXO1	Cluster 4	-0.00673838	-0.175269	-1.12404	1.30605
PRRG4	Cluster 4	-0.0379895	-0.168648	-1.11092	1.31756
GMEB1	Cluster 4	0.0152352	-0.153039	-1.14906	1.28686
PPP2R5A	Cluster 4	0.135695	-0.277396	-1.13219	1.27389
GADL1	Cluster 4	0.200613	0.00495947	-1.31493	1.10936
SLC3A2	Cluster 4	-0.269259	0.11752	-1.12874	1.28048
SLC7A6	Cluster 4	-0.170683	0.206902	-1.22794	1.19173
TRAF4	Cluster 4	0.333819	-0.550499	-1.02348	1.24016
EPS8L2	Cluster 4	0.364277	-0.501265	-1.07314	1.21013
TOMM6	Cluster 4	0.337238	-0.561756	-1.0159	1.24042
ATP6V0B	Cluster 4	0.243825	-0.351978	-1.13142	1.23957
SURF1	Cluster 4	0.306068	-0.465797	-1.07698	1.23671
VARS	Cluster 4	-0.244542	-0.547817	-0.682286	1.47465
TMEM205	Cluster 4	-0.270529	-0.5704	-0.639695	1.48062
NR5A2	Cluster 4	-0.285556	-0.591637	-0.606318	1.48351
SLC7A1	Cluster 4	-0.308795	-0.451183	-0.718259	1.47824
MRPL47	Cluster 4	-0.117117	-0.672995	-0.6588	1.44891
USP32	Cluster 4	-0.199571	-0.667351	-0.600714	1.46764
DGKK	Cluster 4	-0.278526	-0.0915909	-1.00774	1.37786
ITPR3	Cluster 4	-0.316009	-0.228117	-0.889846	1.43397
ATP6V1A	Cluster 4	-0.16493	-0.393041	-0.874845	1.43282
MRPL4	Cluster 4	-0.213055	-0.378735	-0.85216	1.44395
YY1	Cluster 4	-0.218753	-0.385218	-0.842864	1.44684
NCOR2	Cluster 4	0.36247	-0.806024	-0.807925	1.25148
MRPL43	Cluster 4	0.181372	-0.680505	-0.841178	1.34031
IKZF3	Cluster 4	0.314053	-0.796119	-0.796119	1.27819
KLF16	Cluster 4	0.171747	-0.736522	-0.782637	1.34741
SLC25A5	Cluster 4	0.0478003	-0.624275	-0.816714	1.39319
CDC14B	Cluster 4	0.0166862	-0.634009	-0.788428	1.40575
CDH3	Cluster 4	0.0820325	-0.612867	-0.847411	1.37825
TRAPPC4	Cluster 4	0.106429	-0.743534	-0.738065	1.37517
LLPH	Cluster 4	0.0301851	-0.781454	-0.650576	1.40184
PFDN6	Cluster 4	0.0690455	-0.806608	-0.649211	1.38677
WDR46	Cluster 4	0.0487796	-0.896489	-0.533909	1.38162
ALG3	Cluster 4	0.101276	-0.846549	-0.626209	1.37148
NFKBIE	Cluster 4	0.174971	-0.933969	-0.571566	1.33056
HSP90AB1	Cluster 4	-0.096258	-0.885146	-0.438188	1.41959
STIP1	Cluster 4	-0.077474	-0.903118	-0.431006	2016-01-01
