# Supplementary material for: Initiation of stem cell differentiation involves cell cycle-dependent regulation of developmental genes by Cyclin D
Source: Genes Dev. 2016 Feb 15;30(4):421–33. doi: 10.1101/gad.271452.115 (PMC4762427; doi:10.1101/gad.271452.115)
Supplement: Supplemental Material [file supp_30.4.421_SuppTableS6.xlsx]

## Sheet: Heat map
Gene	OE GFP.1	OE GFP.2	OE GFP.3	OE CycD1.1	OE CycD1.2	OE CycD1.3	DKD D1/D2.1	DKD D1/D2.2	DKD D1/D2.3	OE CycD1 Mut.1	OE CycD1 Mut.2	OE CycD1 Mut.3
OTX1	0.810238	0.85052	1.33924	40.179	49.3972	43.9082	0.139132	0.14297	0.0862393	40.8558	43.5728	35.4088
Pax2	0.795048	0.978819	1.22613	25.6185	29.1236	40.4794	0.0826542	0.0486497	0.0582264	34.8633	26.6602	30.891
TIAM1	1.12296	0.788567	1.08847	28.8807	32.3806	26.7423	0.449785	0.356582	0.542354	16.2907	17.0256	13.4873
PBX1	0.814644	0.907042	1.27831	10.8584	14.1587	12.8733	0.56811	0.626003	0.28802	9.07936	12.8733	10.2976
RARB	1.14967	0.843297	1.0397	6.27727	8.32827	8.1122	0.452516	0.210376	0.114862	5.77853	6.00568	5.10913
TBX1	0.995392	0.808509	1.1961	8.95899	11.7571	9.673	0.62561	0.326089	0.716151	7.25349	9.07493	8.35904
FOXD3	0.983305	0.468367	1.54833	28.2484	23.403	26.4594	0.175034	0.126992	0.191653	12.8234	11.1635	8.46031
DACH1	0.816309	1.03325	1.15044	7.29642	9.89835	7.63267	0.383471	0.320232	0.571248	7.47559	5.84732	7.09588
Smad6	0.958784	0.958784	1.08243	17.0178	14.0346	16.0248	0.392096	0.436568	0.320696	22.3822	25.7258	20.4999
Sox3	0.887056	0.827652	1.28529	23.3382	18.5339	21.2201	0.0378167	0.0710033	0.0612193	11.9449	15.1737	14.2916
Pax5	0.812169	0.95254	1.23529	7.88905	8.90646	6.31968	0.456869	0.596606	0.641647	11.5086	8.83211	8.30121
Pax7	0.870906	0.926967	1.20213	10.1302	12.4286	13.2745	0.757161	0.618908	0.714374	9.55059	6.99144	8.11499
NKX2.1	0.954272	1.26793	0.777801	0.493962	0.52394	0.376957	10.1083	12.7947	9.04721	0.344962	0.644113	0.592708
INHBA	1.18599	1.03964	0.774367	0.0833941	0.0518716	0.149323	7.04251	9.58707	6.66262	0.148763	0.0974692	0.125812
Wnt3	0.885358	0.942349	1.17229	0.0413034	0.12904	0.0241372	18.511	16.6315	20.334	0.0869459	0.0287317	0.0489484
Sox18	1.05733	0.933533	0.983597	0.117085	0.0677222	0.0661748	13.0053	15.9532	17.0615	0.073833	0.120107	0.0402141
VEGFA	1.13057	1.03315	0.836277	0.0855056	0.104435	0.169586	13.8044	12.3981	16.5304	0.0480957	0.150554	0.125556
Smad2	1.10859	0.880429	1.02098	0.284837	0.22652	0.390037	5.67584	7.13648	6.89006	0.180285	0.139005	0.29242
